# Supplementary material for: A Preliminary Inquiry Into the Potential Mechanism of Huang-Lian-Jie-Du Decoction in Treating Rheumatoid Arthritis via Network Pharmacology and Molecular Docking
Source: Front Cell Dev Biol. 2022 Jan 19;9:740266. doi: 10.3389/fcell.2021.740266 (PMC8807552; doi:10.3389/fcell.2021.740266)
Supplement: Supplementary file 1 [file Table2.XLSX]

## Sheet: Sheet1
Drug	Mol ID	Molecule Name	MW	AlogP	Hdon	Hacc	OB(%)	Caco-2	BBB	DL	FASA-	HL	Save
Huanglian	MOL001454	berberine	336.39	3.447	0	4	36.8612	1.24179	0.56718	0.77665	40.8	6.56594	hcx_bqc_Molecule.mol2
Huanglian	MOL013352	Obacunone	454.56	2.682	0	7	43.2863	0.00775	-0.4298	0.76724	95.34	-13.0444	zwj_xy_Molecule842.mol2
Huanglian	MOL002894	berberrubine	322.36	3.196	1	4	35.7355	1.06673	0.17408	0.7269	51.8	6.46469	lbh_hl_Molecule18.mol2
Huanglian	MOL002897	epiberberine	336.39	3.447	0	4	43.0923	1.16601	0.39823	0.7761	40.8	6.09801	lbh_hl_Molecule21.mol2
Huanglian	MOL002903	(R)-Canadine	339.42	3.4	0	5	55.3669	1.03841	0.57189	0.77465	40.16	6.41374	lbh_hl_Molecule28.mol2
Huanglian	MOL002904	Berlambine	351.38	2.491	0	6	36.6809	0.97215	0.17347	0.81596	58.92	7.33126	lbh_hl_Molecule4.mol2
Huanglian	MOL002907	Corchoroside A_qt	404.55	1.339	3	6	104.954	-0.911	-1.31348	0.77599	104.06	6.68222	lbh_hl_Molecule8_qt.mol2
Huanglian	MOL000622	Magnograndiolide	266.37	1.18	2	4	63.7089	0.02344	-0.24386	0.18833	66.76	3.1738	fyp_qft_Molecule122.mol2
Huanglian	MOL000762	Palmidin A	510.52	4.522	6	8	35.3582	-0.38394	-1.46802	0.65003	155.52	33.1749	fyp_txt_Molecule116.mol2
Huanglian	MOL000785	palmatine	352.44	3.646	0	4	64.6011	1.3287	0.37072	0.64524	40.8	2.24778	fyp_xtw_Molecule614.mol2
Huanglian	MOL000098	quercetin	302.25	1.504	5	7	46.4333	0.04842	-0.7689	0.27525	131.36	14.4005	fyp_cg_Molecule36_qt.mol2
Huanglian	MOL001458	coptisine	320.34	3.248	0	4	30.6719	1.21396	0.32474	0.85647	40.8	9.33381	hcx_bqc_Molecule13.mol2
Huanglian	MOL002668	Worenine	334.37	3.734	0	4	45.8332	1.22152	0.24208	0.86552	40.8	8.40706	lbh_hb_Molecule49.mol2
Huanglian	MOL008647	Moupinamide	313.38	2.859	3	5	86.7122	0.54599	-0.50741	0.26454	78.79	3.71229	twy_kdd_Molecule5.mol2
Huangbai	MOL001454	berberine	336.39	3.447	0	4	36.8612	1.24179	0.56718	0.77665	40.8	6.56594	hcx_bqc_Molecule.mol2
Huangbai	MOL001458	coptisine	320.34	3.248	0	4	30.6719	1.21396	0.32474	0.85647	40.8	9.33381	hcx_bqc_Molecule13.mol2
Huangbai	MOL002636	Kihadalactone A	512.7	3.962	0	7	34.209	0.19391	-0.51227	0.81734	92.04	-6.2733	lbh_hb_Molecule11.mol2
Huangbai	MOL013352	Obacunone	454.56	2.682	0	7	43.2863	0.00775	-0.4298	0.76724	95.34	-13.0444	zwj_xy_Molecule842.mol2
Huangbai	MOL002641	Phellavin_qt	374.42	2.508	5	7	35.86	-0.40551	-1.32242	0.44228	127.45	15.8129	lbh_hb_Molecule18_qt.mol2
Huangbai	MOL002643	delta 7-stigmastenol	414.79	8.084	1	1	37.4231	1.29645	0.83004	0.75103	20.23	5.27277	lbh_hb_Molecule2.mol2
Huangbai	MOL002644	Phellopterin	300.33	3.636	0	5	40.1856	0.98255	0.47705	0.27878	61.81	-1.63679	lbh_hb_Molecule20.mol2
Huangbai	MOL002651	Dehydrotanshinone II A	292.35	4.216	0	3	43.7623	1.02366	0.51572	0.40019	47.28	23.7097	lbh_hb_Molecule26.mol2
Huangbai	MOL002652	delta7-Dehydrosophoramine	242.35	1.092	0	3	54.4503	0.98822	0.74976	0.25296	25.24	5.51547	lbh_hb_Molecule27.mol2
Huangbai	MOL002656	dihydroniloticin	458.8	5.657	2	3	36.4259	0.6465	0.02957	0.81454	52.99	7.0437	lbh_hb_Molecule30.mol2
Huangbai	MOL002659	kihadanin A	486.56	1.757	1	9	31.6046	-0.92709	-1.36129	0.70223	128.73	2.68259	lbh_hb_Molecule33.mol2
Huangbai	MOL002660	niloticin	456.78	5.617	1	3	41.4143	0.54337	-0.19928	0.81833	49.83	5.18679	lbh_hb_Molecule36.mol2
Huangbai	MOL002662	rutaecarpine	287.34	3.359	1	3	40.3005	1.12989	0.71274	0.59819	50.68	8.21046	lbh_hb_Molecule38.mol2
Huangbai	MOL002663	Skimmianin	259.28	2.33	0	5	40.1365	1.26344	1.09995	0.19638	53.72	-2.43395	lbh_hb_Molecule39.mol2
Huangbai	MOL002666	Chelerythrine	332.37	4.291	0	4	34.1838	1.24142	0.27626	0.77992	36.92	6.31727	lbh_hb_Molecule45.mol2
Huangbai	MOL000449	Stigmasterol	412.77	7.64	1	1	43.8299	1.44458	1.00045	0.75665	20.23	5.5746	fyp_htp_Molecule484.mol2
Huangbai	MOL002668	Worenine	334.37	3.734	0	4	45.8332	1.22152	0.24208	0.86552	40.8	8.40706	lbh_hb_Molecule49.mol2
Huangbai	MOL002670	Cavidine	353.45	3.72	0	5	35.6418	1.0817	0.63479	0.80513	40.16	5.78123	lbh_hb_Molecule50.mol2
Huangbai	MOL002671	Candletoxin A	608.79	3.633	2	9	31.8112	-0.39035	-1.24411	0.68823	136.43	-0.359706	lbh_hb_Molecule6.mol2
Huangbai	MOL002672	Hericenone H	580.88	9.946	0	6	38.9969	0.79815	0.15807	0.63395	78.9	3.61825	lbh_hb_Molecule8.mol2
Huangbai	MOL002673	Hispidone	472.78	4.459	2	4	36.181	0.11598	-0.71659	0.82983	66.76	5.08033	lbh_hb_Molecule9.mol2
Huangbai	MOL000358	beta-sitosterol	414.79	8.084	1	1	36.9139	1.32463	0.98588	0.75123	20.23	5.35549	fyp_hjs_Molecule461_qt.mol2
Huangbai	MOL000622	Magnograndiolide	266.37	1.18	2	4	63.7089	0.02344	-0.24386	0.18833	66.76	3.1738	fyp_qft_Molecule122.mol2
Huangbai	MOL000762	Palmidin A	510.52	4.522	6	8	35.3582	-0.38394	-1.46802	0.65003	155.52	33.1749	fyp_txt_Molecule116.mol2
Huangbai	MOL000785	palmatine	352.44	3.646	0	4	64.6011	1.3287	0.37072	0.64524	40.8	2.24778	fyp_xtw_Molecule614.mol2
Huangbai	MOL000787	Fumarine	353.4	2.953	0	6	59.2625	0.56266	-0.13192	0.82694	57.23	23.4646	fyp_xtw_Molecule616.mol2
Huangbai	MOL000790	Isocorypalmine	341.44	3.349	1	5	35.7684	0.85457	0.43072	0.59227	51.16	2.4716	fyp_xtw_Molecule619.mol2
Huangbai	MOL000098	quercetin	302.25	1.504	5	7	46.4333	0.04842	-0.7689	0.27525	131.36	14.4005	fyp_cg_Molecule36_qt.mol2
Huangbai	MOL001131	phellamurin_qt	356.4	3.609	4	6	56.5966	0.13838	-0.49541	0.39283	107.22	14.8876	hc_my_Molecule288_qt.mol2
Huangbai	MOL001455	(S)-Canadine	339.42	3.4	0	5	53.8344	1.00854	0.64135	0.77467	40.16	6.56153	hcx_bqc_Molecule1.mol2
Huangbai	MOL001771	poriferast-5-en-3beta-ol	414.79	8.084	1	1	36.9139	1.45001	1.14299	0.75034	20.23	5.06667	lbh_blg_Molecule154_qt.mol2
Huangbai	MOL002894	berberrubine	322.36	3.196	1	4	35.7355	1.06673	0.17408	0.7269	51.8	6.46469	lbh_hl_Molecule18.mol2
Huangbai	MOL005438	campesterol	400.76	7.628	1	1	37.5768	1.34459	0.94546	0.71488	20.23	4.83204	lh_sy_Molecule3099.mol2
Huangbai	MOL006392	dihydroniloticin	458.8	5.657	2	3	36.4259	0.64439	0.10119	0.8152	52.99	6.45629	lp_ghb_Molecule208.mol2
Huangbai	MOL006401	melianone	470.76	4.756	1	4	40.5294	0.39865	-0.30569	0.77799	59.06	6.0876	lp_ghb_Molecule223.mol2
Huangbai	MOL006413	phellochin	488.83	5.259	2	4	35.412	0.4729	-0.01406	0.81528	66.76	6.64261	lp_ghb_Molecule241.mol2
Huangbai	MOL006422	thalifendine	322.36	3.196	1	4	44.4109	1.11853	0.21444	0.72588	51.8	5.99219	lp_ghb_Molecule254.mol2
Huangqin	MOL001689	acacetin	284.28	2.585	2	5	34.9736	0.67146	-0.04689	0.24082	79.9	17.2485	lbh_bjc_Molecule37_qt.mol2
Huangqin	MOL000173	wogonin	284.28	2.585	2	5	30.6846	0.78776	0.03762	0.22942	79.9	17.7469	fyp_cz_Molecule115.mol2
Huangqin	MOL000228	(2R)-7-hydroxy-5-methoxy-2-phenylchroman-4-one	270.3	2.816	1	4	55.2332	0.87197	0.26171	0.20163	55.76	17.0233	fyp_dk_Molecule128.mol2
Huangqin	MOL002714	baicalein	270.25	2.334	3	5	33.5189	0.63086	-0.05023	0.20888	90.9	16.2492	lbh_hh_Molecule174.mol2
Huangqin	MOL002908	5,8,2'-Trihydroxy-7-methoxyflavone	300.28	2.318	3	6	37.0084	0.75876	-0.06693	0.26546	100.13	16.17	lbh_hq_Molecule1.mol2
Huangqin	MOL002909	5,7,2,5-tetrahydroxy-8,6-dimethoxyflavone	376.34	2.018	4	9	33.8158	0.35427	-0.59001	0.44739	138.82	15.9391	lbh_hq_Molecule10.mol2
Huangqin	MOL002910	Carthamidin	288.27	2.03	4	6	41.151	0.16103	-0.41926	0.24189	107.22	15.8123	lbh_hq_Molecule15.mol2
Huangqin	MOL002911	2,6,2',4'-tetrahydroxy-6'-methoxychaleone	302.3	2.616	4	6	69.0399	-0.07223	-0.32196	0.21994	107.22	21.8901	lbh_hq_Molecule2.mol2
Huangqin	MOL002913	Dihydrobaicalin_qt	272.27	2.298	3	5	40.0378	0.56056	0.18159	0.20722	86.99	16.1274	lbh_hq_Molecule20_qt.mol2
Huangqin	MOL002914	Eriodyctiol (flavanone)	288.27	2.03	4	6	41.3504	0.04932	-0.66394	0.2436	107.22	15.8763	lbh_hq_Molecule21.mol2
Huangqin	MOL002915	Salvigenin	328.34	2.82	1	6	49.0659	0.85539	-0.0269	0.33279	78.13	15.866	lbh_hq_Molecule26.mol2
Huangqin	MOL002917	5,2',6'-Trihydroxy-7,8-dimethoxyflavone	330.31	2.302	3	7	45.0474	0.47539	-0.11487	0.33057	109.36	16.3691	lbh_hq_Molecule29.mol2
Huangqin	MOL002925	5,7,2',6'-Tetrahydroxyflavone	286.25	2.067	4	6	37.0135	0.17858	-0.55682	0.24382	111.13	17.9964	lbh_hq_Molecule4.mol2
Huangqin	MOL002926	dihydrooroxylin A	286.3	2.549	2	5	38.7151	0.71448	0.02549	0.22987	75.99	17.5822	lbh_hq_Molecule40.mol2
Huangqin	MOL002927	Skullcapflavone II	374.37	2.536	2	8	69.5104	0.6751	-0.0733	0.4379	107.59	16.142	lbh_hq_Molecule43.mol2
Huangqin	MOL002928	oroxylin a	284.28	2.585	2	5	41.3676	0.76122	0.12657	0.23233	79.9	17.1549	lbh_hq_Molecule44.mol2
Huangqin	MOL002932	Panicolin	314.31	2.569	2	6	76.257	0.84393	0.30644	0.2915	89.13	16.7791	lbh_hq_Molecule47.mol2
Huangqin	MOL002933	5,7,4'-Trihydroxy-8-methoxyflavone	300.28	2.318	3	6	36.562	0.4577	-0.39681	0.26666	100.13	16.9293	lbh_hq_Molecule5.mol2
Huangqin	MOL002934	NEOBAICALEIN	374.37	2.536	2	8	104.345	0.73692	-0.19207	0.43917	107.59	16.4973	lbh_hq_Molecule51.mol2
Huangqin	MOL002937	DIHYDROOROXYLIN	286.3	2.549	2	5	66.0617	0.67465	0.12743	0.23057	75.99	17.1651	lbh_hq_Molecule9.mol2
Huangqin	MOL000358	beta-sitosterol	414.79	8.084	1	1	36.9139	1.32463	0.98588	0.75123	20.23	5.35549	fyp_hjs_Molecule461_qt.mol2
Huangqin	MOL000359	sitosterol	414.79	8.084	1	1	36.9139	1.32059	0.87298	0.7512	20.23	5.37109	fyp_hjs_Molecule463.mol2
Huangqin	MOL000525	Norwogonin	270.25	2.334	3	5	39.404	0.59738	-0.17207	0.20723	90.9	16.9256	fyp_lst_Molecule497.mol2
Huangqin	MOL000552	5,2'-Dihydroxy-6,7,8-trimethoxyflavone	344.34	2.553	2	7	31.7125	0.92784	-0.00472	0.35462	98.36	16.4692	fyp_lxc_Molecule22.mol2
Huangqin	MOL000073	ent-Epicatechin	290.29	1.92	5	6	48.9598	0.01948	-0.64284	0.24162	110.38	0.626389	fyp_cg_Molecule12.mol2
Huangqin	MOL000449	Stigmasterol	412.77	7.64	1	1	43.8299	1.44458	1.00045	0.75665	20.23	5.5746	fyp_htp_Molecule484.mol2
Huangqin	MOL001458	coptisine	320.34	3.248	0	4	30.6719	1.21396	0.32474	0.85647	40.8	9.33381	hcx_bqc_Molecule13.mol2
Huangqin	MOL001490	bis[(2S)-2-ethylhexyl] benzene-1,2-dicarboxylate	390.62	7.574	0	4	43.5933	0.97947	0.67555	0.34531	52.6	3.02355	hcx_ndl_Molecule46.mol2
Huangqin	MOL001506	Supraene	410.8	11.331	0	0	33.5459	2.08183	1.73017	0.42161		2.72145	hcx_ndl_Molecule75.mol2
Huangqin	MOL002879	Diop	390.62	7.439	0	4	43.5933	0.7934	0.26014	0.39247	52.6	3.59931	lbh_hjs_Molecule36.mol2
Huangqin	MOL002897	epiberberine	336.39	3.447	0	4	43.0923	1.16601	0.39823	0.7761	40.8	6.09801	lbh_hl_Molecule21.mol2
Huangqin	MOL008206	Moslosooflavone	298.31	2.836	1	5	44.088	1.00657	0.53598	0.25331	68.9	17.0188	twy_cxl_Molecule12.mol2
Huangqin	MOL010415	11,13-Eicosadienoic acid, methyl ester	322.59	7.554	0	2	39.2753	1.46201	1.241	0.2289	26.3	5.43546	wy_zsz_Molecule454.mol2
Huangqin	MOL012245	5,7,4'-trihydroxy-6-methoxyflavanone	302.3	2.281	3	6	36.6269	0.43274	-0.3189	0.26833	96.22	16.1219	zjx_bzl_Molecule169.mol2
Huangqin	MOL012246	5,7,4'-trihydroxy-8-methoxyflavanone	302.3	2.281	3	6	74.2352	0.37328	-0.43273	0.26479	96.22	16.8496	zjx_bzl_Molecule171.mol2
Huangqin	MOL012266	rivularin	344.34	2.553	2	7	37.9402	0.64576	-0.12959	0.3663	98.36	16.2475	zjx_bzl_Molecule230.mol2
Zhizi	MOL001406	crocetin	328.44	4.581	2	4	35.2964	0.54396	-0.83218	0.25639	74.6	2.02706	hc_xhh_Molecule54_qt.mol2
Zhizi	MOL001663	(4aS,6aR,6aS,6bR,8aR,10R,12aR,14bS)-10-hydroxy-2,2,6a,6b,9,9,12a-heptamethyl-1,3,4,5,6,6a,7,8,8a,10,11,12,13,14b-tetradecahydropicene-4a-carboxylic acid	456.78	6.422	2	3	32.028	0.60932	0.39268	0.75713	57.53	4.33761	lbh_bhssc_Molecule33.mol2
Zhizi	MOL001941	Ammidin	270.3	3.653	0	4	34.5486	1.1272	0.91694	0.22355	52.58	-1.35498	lbh_bss_Molecule13.mol2
Zhizi	MOL004561	Sudan III	352.42	7.21	1	5	84.0659	0.42084	0.10249	0.59097	69.67	8.98866	lbh_zz_Molecule8.mol2
Zhizi	MOL000098	quercetin	302.25	1.504	5	7	46.4333	0.04842	-0.7689	0.27525	131.36	14.4005	fyp_cg_Molecule36_qt.mol2
Zhizi	MOL000358	beta-sitosterol	414.79	8.084	1	1	36.9139	1.32463	0.98588	0.75123	20.23	5.35549	fyp_hjs_Molecule461_qt.mol2
Zhizi	MOL000422	kaempferol	286.25	1.771	4	6	41.8822	0.26096	-0.55335	0.24066	111.13	14.7434	fyp_hq_Molecule260.mol2
Zhizi	MOL000449	Stigmasterol	412.77	7.64	1	1	43.8299	1.44458	1.00045	0.75665	20.23	5.5746	fyp_htp_Molecule484.mol2
Zhizi	MOL001494	Mandenol	308.56	6.991	0	2	41.9962	1.45585	1.13821	0.19321	26.3	5.38597	hcx_ndl_Molecule52.mol2
Zhizi	MOL001506	Supraene	410.8	11.331	0	0	33.5459	2.08183	1.73017	0.42161		2.72145	hcx_ndl_Molecule75.mol2
Zhizi	MOL001942	isoimperatorin	270.3	3.653	0	4	45.4642	0.97234	0.66379	0.22524	52.58	-1.44138	lbh_bss_Molecule14.mol2
Zhizi	MOL002883	Ethyl oleate (NF)	310.58	7.435	0	2	32.3974	1.40295	1.10325	0.19061	26.3	4.85027	lbh_hjs_Molecule47.mol2
Zhizi	MOL003095	5-hydroxy-7-methoxy-2-(3,4,5-trimethoxyphenyl)chromone	358.37	2.803	1	7	51.9565	0.88206	-0.21448	0.40656	87.36	15.9797	lbh_jyh_Molecule50.mol2
Zhizi	MOL007245	3-Methylkempferol	300.28	1.836	3	6	60.1631	0.36816	-0.49454	0.26454	100.13	16.3645	lxx_jgy_Molecule1134.mol2
Zhizi	MOL009038	GBGB	550.57	-3.999	8	15	45.5774	-3.2924	-5.42808	0.82668	234.29	10.2507	wjn_dz_Molecule200.mol2
