# Supplementary material for: A Preliminary Inquiry Into the Potential Mechanism of Huang-Lian-Jie-Du Decoction in Treating Rheumatoid Arthritis via Network Pharmacology and Molecular Docking
Source: Front Cell Dev Biol. 2022 Jan 19;9:740266. doi: 10.3389/fcell.2021.740266 (PMC8807552; doi:10.3389/fcell.2021.740266)
Supplement: Supplementary file 2 [file Table3.XLSX]

## Sheet: Sheet1
Drugs	Mol ID	Molecule Name	Target Name	drugbank	Status
Huanglian	MOL001454	berberine	Nitric oxide synthase, inducible	7
Huanglian	MOL001454	berberine	Prostaglandin G/H synthase 1	20
Huanglian	MOL001454	berberine	Potassium voltage-gated channel subfamily H member 2	101
Huanglian	MOL001454	berberine	Estrogen receptor	136
Huanglian	MOL001454	berberine	Androgen receptor	146
Huanglian	MOL001454	berberine	Sodium channel protein type 5 subunit alpha	220
Huanglian	MOL001454	berberine	Coagulation factor X	239
Huanglian	MOL001454	berberine	Prostaglandin G/H synthase 2	290
Huanglian	MOL001454	berberine	Nitric-oxide synthase, endothelial	291
Huanglian	MOL001454	berberine	Retinoic acid receptor RXR-alpha	459
Huanglian	MOL001454	berberine	Beta-2 adrenergic receptor	766
Huanglian	MOL001454	berberine	Heat shock protein HSP 90-alpha	1939
Huanglian	MOL001454	berberine	cAMP-dependent protein kinase catalytic subunit alpha	6263
Huanglian	MOL001454	berberine	Trypsin-1	3176
Huanglian	MOL001454	berberine	Nuclear receptor coactivator 2	6241
Huanglian	MOL001454	berberine	cAMP and cAMP-inhibited cGMP 3',5'-cyclic phosphodiesterase 10A	695
Huanglian	MOL001454	berberine	Calmodulin	465
Huanglian	MOL001457	columbamine	Coagulation factor VII	369
Huanglian	MOL001457	columbamine	Nuclear receptor coactivator 1	6228
Huanglian	MOL001457	columbamine	Beta-secretase 1	1406
Huanglian	MOL001457	columbamine	Nuclear receptor subfamily 1 group I member 2	1284
Huanglian	MOL001457	columbamine	Calcium-activated potassium channel subunit alpha 1	610
Huanglian	MOL001867	Isovanillin	Amine oxidase [flavin-containing] B	3939
Huanglian	MOL001867	Isovanillin	Amine oxidase [flavin-containing] A	3941
Huanglian	MOL001867	Isovanillin	Lysozyme	2300
Huanglian	MOL001867	Isovanillin	Chymotrypsinogen B	6011
Huanglian	MOL002891	magnoflorine	Muscarinic acetylcholine receptor M1	103
Huanglian	MOL002891	magnoflorine	Carbonic anhydrase 2	357
Huanglian	MOL002891	magnoflorine	Acetylcholinesterase	474
Huanglian	MOL002891	magnoflorine	Alpha-1B adrenergic receptor	632
Huanglian	MOL002891	magnoflorine	Alpha-1D adrenergic receptor	789
Huanglian	MOL002891	magnoflorine	DNA topoisomerase 2-alpha	817
Huanglian	MOL002891	magnoflorine	Muscarinic acetylcholine receptor M3	51
Huanglian	MOL002891	magnoflorine	Delta-type opioid receptor	467
Huanglian	MOL002891	magnoflorine	Mu-type opioid receptor	847
Huanglian	MOL002896	Corydaldine	Beta-1 adrenergic receptor	193
Huanglian	MOL002896	Corydaldine	Alpha-2A adrenergic receptor	318
Huanglian	MOL002896	Corydaldine	cGMP-inhibited 3',5'-cyclic phosphodiesterase A	485
Huanglian	MOL002896	Corydaldine	Sodium-dependent noradrenaline transporter	540
Huanglian	MOL002896	Corydaldine	Alpha-1A adrenergic receptor	556
Huanglian	MOL002896	Corydaldine	Sodium-dependent dopamine transporter	713
Huanglian	MOL002896	Corydaldine	Sodium-dependent serotonin transporter	824
Huanglian	MOL002896	Corydaldine	Gamma-aminobutyric-acid receptor subunit alpha-1	872
Huanglian	MOL002896	Corydaldine	Leukotriene A-4 hydrolase	3060
Huanglian	MOL002896	Corydaldine	cAMP-dependent protein kinase inhibitor alpha	6264
Huanglian	MOL002898	groenlandicine	Phosphatidylinositol-4,5-bisphosphate 3-kinase catalytic subunit gamma isoform	2404
Huanglian	MOL003959	limonin	Cytochrome P450 3A4	4512	validated
Huanglian	MOL002900	Noroxyhydrastinine	Queuine tRNA-ribosyltransferase	2561
Huanglian	MOL002901	phellodendrine	Muscarinic acetylcholine receptor M5	274
Huanglian	MOL002901	phellodendrine	Muscarinic acetylcholine receptor M4	450
Huanglian	MOL002901	phellodendrine	Ig gamma-1 chain C region	4785
Huanglian	MOL002903	(R)-Canadine	5-hydroxytryptamine 3 receptor	341
Huanglian	MOL002903	(R)-Canadine	Alpha-2C adrenergic receptor	378
Huanglian	MOL002903	(R)-Canadine	5-hydroxytryptamine 2A receptor	502
Huanglian	MOL002903	(R)-Canadine	5-hydroxytryptamine 2C receptor	590
Huanglian	MOL002903	(R)-Canadine	D(1A) dopamine receptor	23
Huanglian	MOL002903	(R)-Canadine	D(1B) dopamine receptor	163
Huanglian	MOL002903	(R)-Canadine	Muscarinic acetylcholine receptor M2	617
Huanglian	MOL002905	Zosimin	Prothrombin	54
Huanglian	MOL002905	Zosimin	Tyrosine-protein phosphatase non-receptor type 1	687
Huanglian	MOL002905	Zosimin	Dipeptidyl peptidase 4	952
Huanglian	MOL002907	Corchoroside A_qt	Mineralocorticoid receptor	737
Huanglian	MOL000360	FER	Alpha-2B adrenergic receptor	629
Huanglian	MOL000360	FER	Urokinase-type plasminogen activator	1074
Huanglian	MOL000622	Magnograndiolide	Gamma-aminobutyric-acid receptor subunit alpha-2	423
Huanglian	MOL000622	Magnograndiolide	Glutamate receptor 2	921
Huanglian	MOL000622	Magnograndiolide	Gamma-aminobutyric-acid receptor subunit alpha-6	841
Huanglian	MOL000778	6-O-E-Feruloylajugol	Glycogen synthase kinase-3 beta	1721
Huanglian	MOL000778	6-O-E-Feruloylajugol	Beta-lactamase	2478
Huanglian	MOL000778	6-O-E-Feruloylajugol	Cyclin-A2	6235
Huanglian	MOL000785	palmatine	Estrogen receptor beta	869
Huanglian	MOL000785	palmatine	Proto-oncogene serine/threonine-protein kinase Pim-1	2347
Huanglian	MOL000785	palmatine	Cell division protein kinase 2	2240
Huanglian	MOL000098	quercetin	Peroxisome proliferator-activated receptor gamma	238
Huanglian	MOL000098	quercetin	Aldose reductase	822
Huanglian	MOL000098	quercetin	Stromelysin-1	1926
Huanglian	MOL000098	quercetin	Transcription factor p65	h001	validated
Huanglian	MOL000098	quercetin	Epidermal growth factor receptor	844	validated
Huanglian	MOL000098	quercetin	RAC-alpha serine/threonine-protein kinase	h001	validated
Huanglian	MOL000098	quercetin			validated
Huanglian	MOL000098	quercetin	G1/S-specific cyclin-D1	h001	validated
Huanglian	MOL000098	quercetin	Apoptosis regulator Bcl-2	273	validated
Huanglian	MOL000098	quercetin	Bcl-2-like protein 1	h001	validated
Huanglian	MOL000098	quercetin	Proto-oncogene c-Fos	h001	validated
Huanglian	MOL000098	quercetin	Cyclin-dependent kinase inhibitor 1	h001	validated
Huanglian	MOL000098	quercetin	Eukaryotic translation initiation factor 6	h001	validated
Huanglian	MOL000098	quercetin	Apoptosis regulator BAX	h001	validated
Huanglian	MOL000098	quercetin	Caspase-9	h001	validated
Huanglian	MOL000098	quercetin	72 kDa type IV collagenase	707	validated
Huanglian	MOL000098	quercetin	Matrix metalloproteinase-9	h001	validated
Huanglian	MOL000098	quercetin	Mitogen-activated protein kinase 1	1176	validated
Huanglian	MOL000098	quercetin	Interleukin-10	h001	validated
Huanglian	MOL000098	quercetin	Retinoblastoma-associated protein	3846	validated
Huanglian	MOL000098	quercetin	Tumor necrosis factor	777	validated
Huanglian	MOL000098	quercetin	Transcription factor AP-1	1629	validated
Huanglian	MOL000098	quercetin	Interleukin-6	1159	validated
Huanglian	MOL000098	quercetin	Cyclin-dependent kinase inhibitor 2A, isoforms 1/2/3	h001	validated
Huanglian	MOL000098	quercetin	Activator of 90 kDa heat shock protein ATPase homolog 1	h001	validated
Huanglian	MOL000098	quercetin	Caspase-3	h001	validated
Huanglian	MOL000098	quercetin	Cellular tumor antigen p53	5788	validated
Huanglian	MOL000098	quercetin	ETS domain-containing protein Elk-1	h001	validated
Huanglian	MOL000098	quercetin	NF-kappa-B inhibitor alpha	h001	validated
Huanglian	MOL000098	quercetin	Ornithine decarboxylase	449	validated
Huanglian	MOL000098	quercetin	Xanthine dehydrogenase/oxidase	3947	validated
Huanglian	MOL000098	quercetin	Caspase-8	h001	validated
Huanglian	MOL000098	quercetin	DNA topoisomerase 1	3552	validated
Huanglian	MOL000098	quercetin	RAF proto-oncogene serine/threonine-protein kinase	h001	validated
Huanglian	MOL000098	quercetin	Superoxide dismutase [Cu-Zn]	4152	validated
Huanglian	MOL000098	quercetin	Protein kinase C alpha type	h001	validated
Huanglian	MOL000098	quercetin	Interstitial collagenase	1167	validated
Huanglian	MOL000098	quercetin	Hypoxia-inducible factor 1-alpha	h001	validated
Huanglian	MOL000098	quercetin	Signal transducer and activator of transcription 1-alpha/beta	h001	validated
Huanglian	MOL000098	quercetin	Protein CBFA2T1	h001	validated
Huanglian	MOL000098	quercetin	Probable E3 ubiquitin-protein ligase HERC5	h001	validated
Huanglian	MOL000098	quercetin	Cell division control protein 2 homolog	1771	validated
Huanglian	MOL000098	quercetin	78 kDa glucose-regulated protein	1847	validated
Huanglian	MOL000098	quercetin	Receptor tyrosine-protein kinase erbB-2	h001	validated
Huanglian	MOL000098	quercetin	Acetyl-CoA carboxylase 1	690	validated
Huanglian	MOL000098	quercetin	Heme oxygenase 1	3391	validated
Huanglian	MOL000098	quercetin	Caveolin-1	h001	validated
Huanglian	MOL000098	quercetin	Myc proto-oncogene protein	h001	validated
Huanglian	MOL000098	quercetin	Tissue factor	2139	validated
Huanglian	MOL000098	quercetin	Gap junction alpha-1 protein	1827	validated
Huanglian	MOL000098	quercetin	Cytochrome P450 1A1	h001	validated
Huanglian	MOL000098	quercetin	Intercellular adhesion molecule 1	h001	validated
Huanglian	MOL000098	quercetin	Interleukin-1 beta	1654	validated
Huanglian	MOL000098	quercetin	Small inducible cytokine A2	1649	validated
Huanglian	MOL000098	quercetin	E-selectin	1756	validated
Huanglian	MOL000098	quercetin	Vascular cell adhesion protein 1	1908	validated
Huanglian	MOL000098	quercetin	Prostaglandin E2 receptor, EP3 subtype	4131	validated
Huanglian	MOL000098	quercetin	Interleukin-8	h001	validated
Huanglian	MOL000098	quercetin	Protein kinase C beta type	h001	validated
Huanglian	MOL000098	quercetin	Baculoviral IAP repeat-containing protein 5	h001	validated
Huanglian	MOL000098	quercetin	Dual oxidase 2	h001	validated
Huanglian	MOL000098	quercetin	Nitric oxide synthase, endothelial	h001	validated
Huanglian	MOL000098	quercetin	Heat shock protein beta-1	h001	validated
Huanglian	MOL000098	quercetin	Transforming growth factor beta-1	h001	validated
Huanglian	MOL000098	quercetin	Maltase-glucoamylase, intestinal	929	validated
Huanglian	MOL000098	quercetin	Interleukin-2	1575	validated
Huanglian	MOL000098	quercetin	Cytochrome P450 1B1	h001	validated
Huanglian	MOL000098	quercetin	G2/mitotic-specific cyclin-B1	h001	validated
Huanglian	MOL000098	quercetin	Tissue-type plasminogen activator	1792	validated
Huanglian	MOL000098	quercetin	Thrombomodulin	2021	validated
Huanglian	MOL000098	quercetin	Plasminogen activator inhibitor 1	h001	validated
Huanglian	MOL000098	quercetin	Interferon gamma	1253	validated
Huanglian	MOL000098	quercetin	Arachidonate 5-lipoxygenase	275	validated
Huanglian	MOL000098	quercetin	Phosphatidylinositol-3,4,5-trisphosphate 3-phosphatase and dual-specificity protein phosphatase PTEN	h001	validated
Huanglian	MOL000098	quercetin	Interleukin-1 alpha	h001	validated
Huanglian	MOL000098	quercetin	Myeloperoxidase	1757	validated
Huanglian	MOL000098	quercetin	Neutrophil cytosol factor 1	h001	validated
Huanglian	MOL000098	quercetin	ATP-binding cassette sub-family G member 2	h001	validated
Huanglian	MOL000098	quercetin	Hyaluronan synthase 2	h001	validated
Huanglian	MOL000098	quercetin	Nuclear factor erythroid 2-related factor 2	h001	validated
Huanglian	MOL000098	quercetin	NAD(P)H dehydrogenase [quinone] 1	2157	validated
Huanglian	MOL000098	quercetin	Poly [ADP-ribose] polymerase 1	h001	validated
Huanglian	MOL000098	quercetin	Aryl hydrocarbon receptor	6220	validated
Huanglian	MOL000098	quercetin	26S proteasome non-ATPase regulatory subunit 3	h001	validated
Huanglian	MOL000098	quercetin	Solute carrier family 2, facilitated glucose transporter member 4	h001	validated
Huanglian	MOL000098	quercetin	Collagen alpha-1(III) chain	3853	validated
Huanglian	MOL000098	quercetin	DNA gyrase subunit B	4150	validated
Huanglian	MOL000098	quercetin	C-X-C motif chemokine 11	h001	validated
Huanglian	MOL000098	quercetin	C-X-C motif chemokine 2	h001	validated
Huanglian	MOL000098	quercetin	DDB1- and CUL4-associated factor 5	h001	validated
Huanglian	MOL000098	quercetin	Nuclear receptor subfamily 1 group I member 3	h001	validated
Huanglian	MOL000098	quercetin	Serine/threonine-protein kinase Chk2	h001	validated
Huanglian	MOL000098	quercetin	Insulin receptor	36	validated
Huanglian	MOL000098	quercetin	Claudin-4	h001	validated
Huanglian	MOL000098	quercetin	Peroxisome proliferator-activated receptor alpha	h001	validated
Huanglian	MOL000098	quercetin	Peroxisome proliferator-activated receptor delta	h001	validated
Huanglian	MOL000098	quercetin	Heat shock factor protein 1	h001	validated
Huanglian	MOL000098	quercetin	C-reactive protein	h001	validated
Huanglian	MOL000098	quercetin	C-X-C motif chemokine 10	h001	validated
Huanglian	MOL000098	quercetin	Inhibitor of nuclear factor kappa-B kinase subunit alpha	h001	validated
Huanglian	MOL000098	quercetin	Osteopontin	h001	validated
Huanglian	MOL000098	quercetin	Runt-related transcription factor 2	h001	validated
Huanglian	MOL000098	quercetin	Ras association domain-containing protein 1	h001	validated
Huanglian	MOL000098	quercetin	Transcription factor E2F1	h001	validated
Huanglian	MOL000098	quercetin	Transcription factor E2F2	h001	validated
Huanglian	MOL000098	quercetin	Prostatic acid phosphatase	1859	validated
Huanglian	MOL000098	quercetin	Cathepsin D	1243	validated
Huanglian	MOL000098	quercetin	Insulin-like growth factor-binding protein 3	h001	validated
Huanglian	MOL000098	quercetin	Insulin-like growth factor II	h001	validated
Huanglian	MOL000098	quercetin	CD40 ligand	h001	validated
Huanglian	MOL000098	quercetin	Interferon regulatory factor 1	h001	validated
Huanglian	MOL000098	quercetin	Receptor tyrosine-protein kinase erbB-3	h001	validated
Huanglian	MOL000098	quercetin	Serum paraoxonase/arylesterase 1	1198	validated
Huanglian	MOL000098	quercetin	Type I iodothyronine deiodinase	h001	validated
Huanglian	MOL000098	quercetin	Procollagen C-endopeptidase enhancer 1	h001	validated
Huanglian	MOL000098	quercetin	Puromycin-sensitive aminopeptidase	h001	validated
Huanglian	MOL000098	quercetin	Hexokinase-2	h001	validated
Huanglian	MOL000098	quercetin	Homeobox protein Nkx-3.1	h001	validated
Huanglian	MOL000098	quercetin	Ras GTPase-activating protein 1	h001	validated
Huanglian	MOL000098	quercetin	Peroxidase C1A	h001	validated
Huanglian	MOL000098	quercetin	Glutathione S-transferase Mu 1	896	validated
Huanglian	MOL000098	quercetin	Glutathione S-transferase Mu 2	2165	validated
Huanglian	MOL000114	vanillic acid	5,6-dihydroxyindole-2-carboxylic acid oxidase	h001	validated
Huanglian	MOL000141	hydroxytyrosol	Nicotinate-nucleotide--dimethylbenzimidazole phosphoribosyltransferase	2264
Huanglian	MOL000141	hydroxytyrosol	Trypsin-3	2886
Huanglian	MOL000141	hydroxytyrosol	Gamma-aminobutyric-acid receptor subunit alpha-3	580
Huanglian	MOL000771	p-coumaric acid	Group IIE secretory phospholipase A2	6270
Huanglian	MOL000771	p-coumaric acid	Thermolysin	6285
Huanglian	MOL000771	p-coumaric acid	Bacillolysin	2457
Huanglian	MOL000771	p-coumaric acid	Tyrosinase	h001	validated
Huanglian	MOL000771	p-coumaric acid	Polyphenol oxidase I, chloroplastic	h001	validated
Huanglian	MOL000771	p-coumaric acid	C-C motif chemokine 16	h001	validated
Huanglian	MOL002343	tetrandrine	Cell division protein kinase 4	3959	validated
Huanglian	MOL002343	tetrandrine	Lipopolysaccharide-induced tumor necrosis factor-alpha factor	h001	validated
Huanglian	MOL002343	tetrandrine	Interleukin-4	h001	validated
Huanglian	MOL002343	tetrandrine	Interleukin-2 receptor subunit alpha	h001	validated
Huanglian	MOL002343	tetrandrine	Mothers against decapentaplegic homolog 7	h001	validated
Huanglian	MOL002343	tetrandrine	Mothers against decapentaplegic homolog 3	h001	validated
Huanglian	MOL002343	tetrandrine	Low affinity immunoglobulin epsilon Fc receptor	h001	validated
Huanglian	MOL002668	Worenine	Serine/threonine-protein kinase Chk1	5790
Huanglian	MOL007134	danshensu	Metalloproteinase inhibitor 1	h001	validated
Huanglian	MOL007134	danshensu	Actin, cytoplasmic 1	h001	validated
Huanglian	MOL007134	danshensu	Atrial natriuretic factor	h001	validated
Huanglian	MOL007134	danshensu	Neurofibromin	h001	validated
Huangqin	MOL000122	1,8-cineole	Nitric-oxide synthase, endothelial	291
Huangqin	MOL000122	1,8-cineole	Gamma-aminobutyric-acid receptor subunit alpha-2	423
Huangqin	MOL000122	1,8-cineole	Gamma-aminobutyric-acid receptor subunit alpha-1	872
Huangqin	MOL000122	1,8-cineole	Cytochrome P450-cam	2298
Huangqin	MOL000122	1,8-cineole	Prostaglandin G/H synthase 2	290
Huangqin	MOL000122	1,8-cineole	Gamma-aminobutyric-acid receptor subunit alpha-5	523
Huangqin	MOL000122	1,8-cineole
Huangqin	MOL000122	1,8-cineole	Neuronal acetylcholine receptor subunit alpha-2	813
Huangqin	MOL000122	1,8-cineole	Gamma-aminobutyric-acid receptor subunit alpha-3	580
Huangqin	MOL000122	1,8-cineole	Proline dehydrogenase, mitochondrial	h001	validated
Huangqin	MOL001300	PEL	Nicotinate-nucleotide--dimethylbenzimidazole phosphoribosyltransferase	2264
Huangqin	MOL001300	PEL	Trypsin-3	2886
Huangqin	MOL001300	PEL	Amine oxidase [flavin-containing] A	3941
Huangqin	MOL001689	acacetin	Nitric oxide synthase, inducible	7	validated
Huangqin	MOL001689	acacetin	Prostaglandin G/H synthase 1	20
Huangqin	MOL001689	acacetin	Androgen receptor	146
Huangqin	MOL001689	acacetin	Dipeptidyl peptidase 4	952
Huangqin	MOL001689	acacetin	Heat shock protein HSP 90-alpha	1939
Huangqin	MOL001689	acacetin	Cell division protein kinase 2	2240
Huangqin	MOL001689	acacetin	cAMP-dependent protein kinase catalytic subunit alpha	6263
Huangqin	MOL001689	acacetin	Trypsin-1	3176
Huangqin	MOL001689	acacetin	Nuclear receptor coactivator 2	6241
Huangqin	MOL001689	acacetin	Nuclear receptor coactivator 1	6228
Huangqin	MOL001689	acacetin	Calmodulin	465
Huangqin	MOL001689	acacetin	Phosphatidylinositol-4,5-bisphosphate 3-kinase catalytic subunit gamma isoform	2404
Huangqin	MOL001689	acacetin	Serine/threonine-protein kinase Chk1	5790
Huangqin	MOL001689	acacetin	Beta-2 adrenergic receptor	766
Huangqin	MOL001689	acacetin	cGMP-inhibited 3',5'-cyclic phosphodiesterase A	485
Huangqin	MOL001689	acacetin	Transcription factor p65	h001	validated
Huangqin	MOL001689	acacetin	Apoptosis regulator Bcl-2	273	validated
Huangqin	MOL001689	acacetin	Cyclin-dependent kinase inhibitor 1	h001	validated
Huangqin	MOL001689	acacetin	Apoptosis regulator BAX	h001	validated
Huangqin	MOL001689	acacetin	Caspase-3	h001	validated
Huangqin	MOL001689	acacetin	Cellular tumor antigen p53	5788	validated
Huangqin	MOL001689	acacetin	Caspase-8	h001	validated
Huangqin	MOL001689	acacetin	Fatty acid synthase	1295	validated
Huangqin	MOL001689	acacetin	Tumor necrosis factor ligand superfamily member 6	h001	validated
Huangqin	MOL001689	acacetin	Cytochrome P450 19A1	h001	validated
Huangqin	MOL000173	wogonin	Estrogen receptor	136
Huangqin	MOL000173	wogonin	Sodium channel protein type 5 subunit alpha	220
Huangqin	MOL000173	wogonin	Peroxisome proliferator-activated receptor gamma	238
Huangqin	MOL000173	wogonin	Retinoic acid receptor RXR-alpha	459
Huangqin	MOL000173	wogonin	Mitogen-activated protein kinase 14	1540
Huangqin	MOL000173	wogonin	Glycogen synthase kinase-3 beta	1721	validated
Huangqin	MOL000173	wogonin	RAC-alpha serine/threonine-protein kinase	h001	validated
Huangqin	MOL000173	wogonin	G1/S-specific cyclin-D1	h001	validated
Huangqin	MOL000173	wogonin	Eukaryotic translation initiation factor 6	h001	validated
Huangqin	MOL000173	wogonin	Caspase-9	h001	validated
Huangqin	MOL000173	wogonin	Vascular endothelial growth factor receptor 2	407	validated
Huangqin	MOL000173	wogonin	Tumor necrosis factor	777	validated
Huangqin	MOL000173	wogonin	Transcription factor AP-1	1629	validated
Huangqin	MOL000173	wogonin	Interleukin-6	1159	validated
Huangqin	MOL000173	wogonin	Activator of 90 kDa heat shock protein ATPase homolog 1	h001	validated
Huangqin	MOL000173	wogonin	Bcl-2-binding component 3	h001	validated
Huangqin	MOL000173	wogonin	Telomerase protein component 1	h001	validated
Huangqin	MOL000173	wogonin	Interstitial collagenase	1167	validated
Huangqin	MOL000173	wogonin	Small inducible cytokine A2	1649	validated
Huangqin	MOL000173	wogonin	Protein kinase C delta type	h001	validated
Huangqin	MOL000173	wogonin	Prostaglandin E2 receptor, EP3 subtype	4131	validated
Huangqin	MOL000173	wogonin	Fibronectin	h001	validated
Huangqin	MOL000173	wogonin	Interleukin-8	h001	validated
Huangqin	MOL000173	wogonin	Induced myeloid leukemia cell differentiation protein Mcl-1	h001	validated
Huangqin	MOL013068	Oroxindin	Prothrombin	54
Huangqin	MOL013068	Oroxindin	Coagulation factor X	239
Huangqin	MOL013068	Oroxindin	Carbonic anhydrase 2	357
Huangqin	MOL013068	Oroxindin	Tyrosine-protein phosphatase non-receptor type 1	687
Huangqin	MOL000018	(+/-)-Isoborneol	Muscarinic acetylcholine receptor M2	617
Huangqin	MOL000018	(+/-)-Isoborneol	Muscarinic acetylcholine receptor M3	51
Huangqin	MOL000018	(+/-)-Isoborneol	Muscarinic acetylcholine receptor M1	103
Huangqin	MOL000018	(+/-)-Isoborneol	Sodium-dependent noradrenaline transporter	540
Huangqin	MOL000018	(+/-)-Isoborneol	Alpha-1A adrenergic receptor	556
Huangqin	MOL000018	(+/-)-Isoborneol	Gamma-aminobutyric-acid receptor subunit alpha-6	841
Huangqin	MOL000018	(+/-)-Isoborneol	Progesterone receptor	614
Huangqin	MOL000198	(R)-linalool	Potassium voltage-gated channel subfamily H member 2	101
Huangqin	MOL000198	(R)-linalool	DNA topoisomerase 2-alpha	817
Huangqin	MOL000198	(R)-linalool	Calcium-activated potassium channel subunit alpha 1	610
Huangqin	MOL000219	BOX	Amine oxidase [flavin-containing] B	3939
Huangqin	MOL000219	BOX	Lysozyme	2300
Huangqin	MOL000219	BOX	Bacillolysin	2457
Huangqin	MOL000219	BOX	Group IIE secretory phospholipase A2	6270
Huangqin	MOL000219	BOX	D-amino-acid oxidase	6645
Huangqin	MOL000219	BOX	2-hydroxy-6-oxo-7-methylocta-2,4-dienoate hydrolase	4674
Huangqin	MOL000228	(2R)-7-hydroxy-5-methoxy-2-phenylchroman-4-one	D(1A) dopamine receptor	23
Huangqin	MOL000228	(2R)-7-hydroxy-5-methoxy-2-phenylchroman-4-one	Alpha-1B adrenergic receptor	632
Huangqin	MOL000228	(2R)-7-hydroxy-5-methoxy-2-phenylchroman-4-one	Sodium-dependent dopamine transporter	713
Huangqin	MOL000228	(2R)-7-hydroxy-5-methoxy-2-phenylchroman-4-one	Sodium-dependent serotonin transporter	824
Huangqin	MOL000228	(2R)-7-hydroxy-5-methoxy-2-phenylchroman-4-one	cAMP-dependent protein kinase inhibitor alpha	6264
Huangqin	MOL000228	(2R)-7-hydroxy-5-methoxy-2-phenylchroman-4-one	Neuronal acetylcholine receptor subunit alpha-7	4095
Huangqin	MOL000024	alpha-humulene	Renin	298
Huangqin	MOL000024	alpha-humulene	Interleukin-1 beta	1654	validated
Huangqin	MOL000254	eugenol	Beta-1 adrenergic receptor	193
Huangqin	MOL000254	eugenol	Alpha-2A adrenergic receptor	318
Huangqin	MOL000254	eugenol	Alpha-2C adrenergic receptor	378
Huangqin	MOL000254	eugenol	Beta-lactamase	2478
Huangqin	MOL000254	eugenol	Chymotrypsinogen B	6011
Huangqin	MOL000254	eugenol	Alpha-1D adrenergic receptor	789
Huangqin	MOL000254	eugenol	Leukotriene A-4 hydrolase	3060
Huangqin	MOL000254	eugenol	Alpha-2B adrenergic receptor	629
Huangqin	MOL000254	eugenol	Urokinase-type plasminogen activator	1074
Huangqin	MOL000254	eugenol	Thermolysin	6285
Huangqin	MOL000254	eugenol	Cytochrome P450 1A1	h001	validated
Huangqin	MOL000254	eugenol	Cytochrome P450 1B1	h001	validated
Huangqin	MOL000254	eugenol	Arachidonate 5-lipoxygenase	275	validated
Huangqin	MOL000254	eugenol	Aryl hydrocarbon receptor	6220	validated
Huangqin	MOL000254	eugenol	Canalicular multispecific organic anion transporter 1	h001	validated
Huangqin	MOL000254	eugenol	T-lymphocyte activation antigen CD86	942	validated
Huangqin	MOL000254	eugenol	Serine/threonine-protein phosphatase 2B catalytic subunit alpha isoform	6746	validated
Huangqin	MOL000254	eugenol	Pepsin A	6231	validated
Huangqin	MOL000254	eugenol	Mucin-1	h001	validated
Huangqin	MOL000254	eugenol	Quinone oxidoreductase	2159	validated
Huangqin	MOL000254	eugenol	Calcium-transporting ATPase type 2C member 1	241	validated
Huangqin	MOL000254	eugenol	Short transient receptor potential channel 3	h001	validated
Huangqin	MOL000254	eugenol	Transient receptor potential cation channel subfamily V member 3	5838	validated
Huangqin	MOL000254	eugenol	Ecto-NOX disulfide-thiol exchanger 2	h001	validated
Huangqin	MOL002560	chrysin	Transforming growth factor beta-1	h001	validated
Huangqin	MOL002560	chrysin	Interleukin-4	h001	validated
Huangqin	MOL002560	chrysin	Interleukin-13	h001	validated
Huangqin	MOL002714	baicalein	Proto-oncogene c-Fos	h001	validated
Huangqin	MOL002714	baicalein	Matrix metalloproteinase-9	h001	validated
Huangqin	MOL002714	baicalein	Hypoxia-inducible factor 1-alpha	h001	validated
Huangqin	MOL002714	baicalein	Fos-related antigen 1	h001	validated
Huangqin	MOL002714	baicalein	Fos-related antigen 2	h001	validated
Huangqin	MOL002714	baicalein	Cell division control protein 2 homolog	1771	validated
Huangqin	MOL002714	baicalein	G2/mitotic-specific cyclin-B1	h001	validated
Huangqin	MOL002714	baicalein	Myeloperoxidase	1757	validated
Huangqin	MOL002714	baicalein	Insulin-like growth factor II	h001	validated
Huangqin	MOL002714	baicalein	Cytochrome c	1507	validated
Huangqin	MOL002714	baicalein	Arachidonate 12-lipoxygenase, 12S-type	h001	validated
Huangqin	MOL002714	baicalein	Nuclear factor of activated T-cells, cytoplasmic 1	h001	validated
Huangqin	MOL002714	baicalein	Tudor domain-containing protein 7	h001	validated
Huangqin	MOL002714	baicalein	Egl nine homolog 1	3960	validated
Huangqin	MOL002714	baicalein	NADPH oxidase 5	h001	validated
Huangqin	MOL002714	baicalein	Fatty acid-binding protein, epidermal	h001	validated
Huangqin	MOL002714	baicalein	Apolipoprotein D	h001	validated
Huangqin	MOL002909	5,7,2,5-tetrahydroxy-8,6-dimethoxyflavone	Glycogen phosphorylase, muscle form	1152
Huangqin	MOL002915	Salvigenin	Acetylcholinesterase	474
Huangqin	MOL002915	Salvigenin	Ig gamma-1 chain C region	4785
Huangqin	MOL002915	Salvigenin	Coagulation factor VII	369
Huangqin	MOL002917	5,2',6'-Trihydroxy-7,8-dimethoxyflavone	Estrogen receptor beta	869
Huangqin	MOL000169	alpha-Guaiene	5-hydroxytryptamine 2A receptor	502
Huangqin	MOL002927	Skullcapflavone II	Voltage-dependent calcium channel subunit alpha-2/delta-1	762
Huangqin	MOL002928	oroxylin a	Cell division protein kinase 7	3482	validated
Huangqin	MOL002928	oroxylin a	Cytochrome P450 2C9	4757	validated
Huangqin	MOL002931	scutellarin	Bcl-2-like protein 1	h001	validated
Huangqin	MOL002931	scutellarin	Protein kinase C gamma type	h001	validated
Huangqin	MOL002936	5,8-Dihydroxy-6,7-dimethoxyflavone	Peroxisome proliferator-activated receptor delta	1502
Huangqin	MOL000357	Sitogluside	5-hydroxytryptamine 3 receptor	341
Huangqin	MOL000358	beta-sitosterol	Muscarinic acetylcholine receptor M4	450
Huangqin	MOL000358	beta-sitosterol	Mu-type opioid receptor	847
Huangqin	MOL000358	beta-sitosterol	Protein kinase C alpha type	h001	validated
Huangqin	MOL000358	beta-sitosterol	Serum paraoxonase/arylesterase 1	1198	validated
Huangqin	MOL000358	beta-sitosterol	Microtubule-associated protein 2	1852	validated
Huangqin	MOL000359	sitosterol	Mineralocorticoid receptor	737
Huangqin	MOL000715	l-Menthone	Cholinesterase	3923
Huangqin	MOL000008	apigenin	Retinoblastoma-associated protein	3846	validated
Huangqin	MOL000008	apigenin	Cell division protein kinase 4	3959	validated
Huangqin	MOL000008	apigenin	Cell division protein kinase 6	3955	validated
Huangqin	MOL000008	apigenin	Cyclin-dependent kinase inhibitor 2A, isoforms 1/2/3	h001	validated
Huangqin	MOL000008	apigenin	Eukaryotic translation elongation factor 1 epsilon-1	h001	validated
Huangqin	MOL000008	apigenin	NF-kappa-B inhibitor alpha	h001	validated
Huangqin	MOL000008	apigenin	Ornithine decarboxylase	449	validated
Huangqin	MOL000008	apigenin	E3 ubiquitin-protein ligase Mdm2	h001	validated
Huangqin	MOL000008	apigenin	Bcl2 antagonist of cell death	h001	validated
Huangqin	MOL000008	apigenin	Insulin-like growth factor 1 receptor	h001	validated
Huangqin	MOL000008	apigenin	Protein CBFA2T1	h001	validated
Huangqin	MOL000008	apigenin	Probable E3 ubiquitin-protein ligase HERC5	h001	validated
Huangqin	MOL000008	apigenin	Acetyl-CoA carboxylase 1	690	validated
Huangqin	MOL000008	apigenin	Heme oxygenase 1	3391	validated
Huangqin	MOL000008	apigenin	Intercellular adhesion molecule 1	h001	validated
Huangqin	MOL000008	apigenin	G1/S-specific cyclin-D2	h001	validated
Huangqin	MOL000008	apigenin	Interleukin-2	1575	validated
Huangqin	MOL000008	apigenin	Plasminogen activator inhibitor 1	h001	validated
Huangqin	MOL000008	apigenin	Interferon gamma	1253	validated
Huangqin	MOL000008	apigenin	NF-kappa-B essential modulator	h001	validated
Huangqin	MOL000008	apigenin	Baculoviral IAP repeat-containing protein 4	h001	validated
Huangqin	MOL000008	apigenin	26S proteasome non-ATPase regulatory subunit 3	h001	validated
Huangqin	MOL000008	apigenin	Solute carrier family 2, facilitated glucose transporter member 4	h001	validated
Huangqin	MOL000008	apigenin	Insulin receptor	36	validated
Huangqin	MOL000008	apigenin	CD40 ligand	h001	validated
Huangqin	MOL000008	apigenin	CASP8 and FADD-like apoptosis regulator	h001	validated
Huangqin	MOL000008	apigenin	Alpha- and gamma-adaptin-binding protein p34	h001	validated
Huangqin	MOL000008	apigenin	Insulin	5961	validated
Huangqin	MOL000008	apigenin	Low affinity immunoglobulin epsilon Fc receptor	h001	validated
Huangqin	MOL000008	apigenin	Intestinal-type alkaline phosphatase	h001	validated
Huangqin	MOL000008	apigenin	Proteasome activator complex subunit 3	h001	validated
Huangqin	MOL000008	apigenin	Glucose-6-phosphatase	h001	validated
Huangqin	MOL000008	apigenin	Adenomatous polyposis coli protein	h001	validated
Huangqin	MOL000008	apigenin	Transient receptor potential cation channel subfamily M member 2	h001	validated
Huangqin	MOL000008	apigenin	Aldo-keto reductase family 1 member C3	650	validated
Huangqin	MOL000008	apigenin	Sodium/iodide cotransporter	h001	validated
Huangqin	MOL000008	apigenin	Sodium/potassium-transporting ATPase subunit gamma	h001	validated
Huangqin	MOL000008	apigenin	Dolichyl-phosphate beta-glucosyltransferase	h001	validated
Huangqin	MOL000069	palmitic acid	Cathepsin D	1243
Huangqin	MOL000069	palmitic acid	Rhodopsin	2207
Huangqin	MOL000069	palmitic acid	Ferrichrome-iron receptor	2427
Huangqin	MOL000069	palmitic acid	Interleukin-10	h001	validated
Huangqin	MOL000069	palmitic acid	Phosphatidylinositol-3,4,5-trisphosphate 3-phosphatase and dual-specificity protein phosphatase PTEN	h001	validated
Huangqin	MOL000069	palmitic acid	Putative beta-glucuronidase-like protein SMA3	h001	validated
Huangqin	MOL000069	palmitic acid	Solute carrier family 22 member 5	h001	validated
Huangqin	MOL000069	palmitic acid	Choline-phosphate cytidylyltransferase A	677	validated
Huangqin	MOL000131	EIC	Transient receptor potential cation channel subfamily V member 1	1558
Huangqin	MOL000303	caprylic acid	Phospholipase A2	6500
Huangqin	MOL000303	caprylic acid	Acyl-CoA thioesterase I precursor	3686
Huangqin	MOL000303	caprylic acid	Peroxisome proliferator-activated receptor alpha	h001	validated
Huangqin	MOL000303	caprylic acid	Histone acetyltransferase p300	h001	validated
Huangqin	MOL000303	caprylic acid	Fatty acid-binding protein, liver	h001	validated
Huangqin	MOL000303	caprylic acid	Retinol-binding protein 2	h001	validated
Huangqin	MOL000449	Stigmasterol	Aldose reductase	822
Huangqin	MOL000771	p-coumaric acid	Nitric oxide synthase, endothelial	h001	validated
Huangqin	MOL000771	p-coumaric acid	Tyrosinase	h001	validated
Huangqin	MOL000771	p-coumaric acid	Polyphenol oxidase I, chloroplastic	h001	validated
Huangqin	MOL000771	p-coumaric acid	C-C motif chemokine 16	h001	validated
Huangqin	MOL000789	jatrorrizine	Proto-oncogene serine/threonine-protein kinase Pim-1	2347
Huangqin	MOL000789	jatrorrizine	Cyclin-A2	6235
Huangqin	MOL000860	stearic acid	Transcription factor Sp1	h001	validated
Huangqin	MOL000860	stearic acid	Ectonucleotide pyrophosphatase/phosphodiesterase family member 7	h001	validated
Huangqin	MOL001393	myristic acid	Genome polyprotein	6521
Huangqin	MOL001393	myristic acid	3-oxoacyl-[acyl-carrier-protein] synthase 1	889
Huangqin	MOL001393	myristic acid	Phosphatidylcholine-sterol acyltransferase	h001	validated
Huangqin	MOL002046	hexanoic acid	Inositol-3-phosphate synthase 1	h001	validated
Huangqin	MOL002202	tetramethylpyrazine	Thromboxane-A synthase	3448	validated
Huangqin	MOL002202	tetramethylpyrazine	Integrin alpha-IIb	488	validated
Huangqin	MOL002819	catalpol	Superoxide dismutase [Cu-Zn]	4152	validated
Huangqin	MOL002897	epiberberine	cAMP and cAMP-inhibited cGMP 3',5'-cyclic phosphodiesterase 10A	695
Huangqin	MOL005021	Mipax	Glutamate receptor 2	921
Huangqin	MOL005577	undecanal	Olfactory receptor 1D2	h001	validated
Huangqin	MOL006370	5-o-caffeoylquinic acid	Lysosomal alpha-glucosidase	1016	validated
Huangbai	MOL001454	berberine	Nitric oxide synthase, inducible	7
Huangbai	MOL001454	berberine	Prostaglandin G/H synthase 1	20
Huangbai	MOL001454	berberine	Potassium voltage-gated channel subfamily H member 2	101
Huangbai	MOL001454	berberine	Estrogen receptor	136
Huangbai	MOL001454	berberine	Androgen receptor	146
Huangbai	MOL001454	berberine	Sodium channel protein type 5 subunit alpha	220
Huangbai	MOL001454	berberine	Coagulation factor X	239
Huangbai	MOL001454	berberine	Prostaglandin G/H synthase 2	290
Huangbai	MOL001454	berberine	Nitric-oxide synthase, endothelial	291
Huangbai	MOL001454	berberine	Retinoic acid receptor RXR-alpha	459
Huangbai	MOL001454	berberine	Beta-2 adrenergic receptor	766
Huangbai	MOL001454	berberine	Heat shock protein HSP 90-alpha	1939
Huangbai	MOL001454	berberine	cAMP-dependent protein kinase catalytic subunit alpha	6263
Huangbai	MOL001454	berberine	Trypsin-1	3176
Huangbai	MOL001454	berberine	Nuclear receptor coactivator 2	6241
Huangbai	MOL001454	berberine	cAMP and cAMP-inhibited cGMP 3',5'-cyclic phosphodiesterase 10A	695
Huangbai	MOL001454	berberine	Calmodulin	465
Huangbai	MOL001965	Dauricine (8CI)	Carbonic anhydrase 2	357
Huangbai	MOL001965	Dauricine (8CI)	Beta-lactamase	2478
Huangbai	MOL001965	Dauricine (8CI)	Amine oxidase [flavin-containing] B	3939
Huangbai	MOL001965	Dauricine (8CI)	Amine oxidase [flavin-containing] A	3941
Huangbai	MOL001965	Dauricine (8CI)	Lysozyme	2300
Huangbai	MOL001965	Dauricine (8CI)	Bacillolysin	2457
Huangbai	MOL000200	(S)-(+)-alpha-Phellandrene	Acetylcholinesterase	474
Huangbai	MOL000200	(S)-(+)-alpha-Phellandrene	Gamma-aminobutyric-acid receptor subunit alpha-1	872
Huangbai	MOL000200	(S)-(+)-alpha-Phellandrene	Dipeptidyl peptidase 4	952
Huangbai	MOL000200	(S)-(+)-alpha-Phellandrene	Cytochrome P450-cam	2298
Huangbai	MOL000234	L-Limonen
Huangbai	MOL000234	L-Limonen	DNA topoisomerase 2-alpha	817
Huangbai	MOL002365	(s)-carvone	Gamma-aminobutyric-acid receptor subunit alpha-2	423
Huangbai	MOL002365	(s)-carvone	Glutathione reductase, mitochondrial	714	validated
Huangbai	MOL002635	(±)-lyoniresinol	Peroxisome proliferator-activated receptor gamma	238
Huangbai	MOL002635	(±)-lyoniresinol	Coagulation factor VII	369
Huangbai	MOL002635	(±)-lyoniresinol	Vascular endothelial growth factor receptor 2	407
Huangbai	MOL002635	(±)-lyoniresinol	Estrogen receptor beta	869
Huangbai	MOL002635	(±)-lyoniresinol	Proto-oncogene serine/threonine-protein kinase Pim-1	2347
Huangbai	MOL002635	(±)-lyoniresinol	Cyclin-A2	6235
Huangbai	MOL002642	phellodendrine	Muscarinic acetylcholine receptor M3	51
Huangbai	MOL002642	phellodendrine	Muscarinic acetylcholine receptor M1	103
Huangbai	MOL002642	phellodendrine	Muscarinic acetylcholine receptor M5	274
Huangbai	MOL002642	phellodendrine	Muscarinic acetylcholine receptor M4	450
Huangbai	MOL002642	phellodendrine	Delta-type opioid receptor	467
Huangbai	MOL002642	phellodendrine	Alpha-1A adrenergic receptor	556
Huangbai	MOL002642	phellodendrine	Alpha-1B adrenergic receptor	632
Huangbai	MOL002642	phellodendrine	Alpha-1D adrenergic receptor	789
Huangbai	MOL002642	phellodendrine	Mu-type opioid receptor	847
Huangbai	MOL002642	phellodendrine	Ig gamma-1 chain C region	4785
Huangbai	MOL002642	phellodendrine	Nuclear receptor coactivator 1	6228
Huangbai	MOL002643	delta 7-stigmastenol	Progesterone receptor	614
Huangbai	MOL002644	Phellopterin	Prothrombin	54
Huangbai	MOL002644	Phellopterin	Tyrosine-protein phosphatase non-receptor type 1	687
Huangbai	MOL002644	Phellopterin	Neuronal acetylcholine receptor subunit alpha-7	4095
Huangbai	MOL002645	PEA	Nicotinate-nucleotide--dimethylbenzimidazole phosphoribosyltransferase	2264
Huangbai	MOL002645	PEA	Trypsin-3	2886
Huangbai	MOL002647	Vanillyl alcohol	Alpha-2C adrenergic receptor	378
Huangbai	MOL002647	Vanillyl alcohol	Alpha-2A adrenergic receptor	318
Huangbai	MOL002648	(4R)-limonene 1beta,2beta-epoxide	Gamma-aminobutyric-acid receptor subunit alpha-5	523
Huangbai	MOL002648	(4R)-limonene 1beta,2beta-epoxide	Gamma-aminobutyric-acid receptor subunit alpha-3	580
Huangbai	MOL002648	(4R)-limonene 1beta,2beta-epoxide	Muscarinic acetylcholine receptor M2	617
Huangbai	MOL002650	Coniferol	Beta-1 adrenergic receptor	193
Huangbai	MOL002650	Coniferol	Sodium-dependent noradrenaline transporter	540
Huangbai	MOL002650	Coniferol	Sodium-dependent dopamine transporter	713
Huangbai	MOL002650	Coniferol	Leukotriene A-4 hydrolase	3060
Huangbai	MOL002650	Coniferol	Alpha-2B adrenergic receptor	629
Huangbai	MOL002650	Coniferol	Chymotrypsinogen B	6011
Huangbai	MOL002651	Dehydrotanshinone II A	D(1A) dopamine receptor	23
Huangbai	MOL002651	Dehydrotanshinone II A	5-hydroxytryptamine 2A receptor	502
Huangbai	MOL002655	Amurensin_qt	Mitogen-activated protein kinase 14	1540
Huangbai	MOL002655	Amurensin_qt	Glycogen synthase kinase-3 beta	1721
Huangbai	MOL002655	Amurensin_qt	Cell division protein kinase 2	2240
Huangbai	MOL002662	rutaecarpine	5-hydroxytryptamine 3 receptor	341
Huangbai	MOL002662	rutaecarpine	Phosphatidylinositol-4,5-bisphosphate 3-kinase catalytic subunit gamma isoform	2404
Huangbai	MOL002662	rutaecarpine	Serine/threonine-protein kinase Chk1	5790
Huangbai	MOL002662	rutaecarpine	72 kDa type IV collagenase	707	validated
Huangbai	MOL002662	rutaecarpine	Matrix metalloproteinase-9	h001	validated
Huangbai	MOL002662	rutaecarpine	Tumor necrosis factor	777	validated
Huangbai	MOL002662	rutaecarpine	Cytochrome P450 3A4	4512	validated
Huangbai	MOL002662	rutaecarpine	Interleukin-4	h001	validated
Huangbai	MOL002662	rutaecarpine	Cytochrome P450 2B6	6030	validated
Huangbai	MOL002665	Ferulic Acid	cAMP-dependent protein kinase inhibitor alpha	6264
Huangbai	MOL000449	Stigmasterol	Mineralocorticoid receptor	737
Huangbai	MOL000449	Stigmasterol	Aldose reductase	822
Huangbai	MOL000449	Stigmasterol	Urokinase-type plasminogen activator	1074
Huangbai	MOL002670	Cavidine	5-hydroxytryptamine 2C receptor	590
Huangbai	MOL002670	Cavidine	Sodium-dependent serotonin transporter	824
Huangbai	MOL000358	beta-sitosterol	cGMP-inhibited 3',5'-cyclic phosphodiesterase A	485
Huangbai	MOL000358	beta-sitosterol	Neuronal acetylcholine receptor subunit alpha-2	813
Huangbai	MOL000358	beta-sitosterol	Apoptosis regulator Bcl-2	273	validated
Huangbai	MOL000358	beta-sitosterol	Apoptosis regulator BAX	h001	validated
Huangbai	MOL000358	beta-sitosterol	Caspase-9	h001	validated
Huangbai	MOL000358	beta-sitosterol	Transcription factor AP-1	1629	validated
Huangbai	MOL000358	beta-sitosterol	Caspase-3	h001	validated
Huangbai	MOL000358	beta-sitosterol	Caspase-8	h001	validated
Huangbai	MOL000358	beta-sitosterol	Protein kinase C alpha type	h001	validated
Huangbai	MOL000358	beta-sitosterol	Transforming growth factor beta-1	h001	validated
Huangbai	MOL000358	beta-sitosterol	Serum paraoxonase/arylesterase 1	1198	validated
Huangbai	MOL000358	beta-sitosterol	Microtubule-associated protein 2	1852	validated
Huangbai	MOL000622	Magnograndiolide	Glutamate receptor 2	921
Huangbai	MOL000622	Magnograndiolide	Gamma-aminobutyric-acid receptor subunit alpha-6	841
Huangbai	MOL000764	magnoflorine	Nuclear receptor subfamily 1 group I member 2	1284
Huangbai	MOL000764	magnoflorine	Calcium-activated potassium channel subunit alpha 1	610
Huangbai	MOL000787	Fumarine	Voltage-dependent L-type calcium channel subunit alpha-1S	4111
Huangbai	MOL000787	Fumarine	cAMP-specific 3',5'-cyclic phosphodiesterase 4D	2358
Huangbai	MOL000790	Isocorypalmine	D(1B) dopamine receptor	163
Huangbai	MOL000790	Isocorypalmine	D(3) dopamine receptor	638
Huangbai	MOL000908	beta-elemene	Cyclin-dependent kinase inhibitor 1	h001	validated
Huangbai	MOL000908	beta-elemene	Eukaryotic translation initiation factor 6	h001	validated
Huangbai	MOL000908	beta-elemene	Retinoblastoma-associated protein	3846	validated
Huangbai	MOL000908	beta-elemene	Cellular tumor antigen p53	5788	validated
Huangbai	MOL000908	beta-elemene	Telomerase protein component 1	h001	validated
Huangbai	MOL000908	beta-elemene	Protein CBFA2T1	h001	validated
Huangbai	MOL000908	beta-elemene	Cell division control protein 2 homolog	1771	validated
Huangbai	MOL000908	beta-elemene	G2/mitotic-specific cyclin-B1	h001	validated
Huangbai	MOL000908	beta-elemene	Transforming protein RhoA	h001	validated
Huangbai	MOL000069	palmitic acid	Cathepsin D	1243
Huangbai	MOL000069	palmitic acid	Rhodopsin	2207
Huangbai	MOL000069	palmitic acid	Ferrichrome-iron receptor	2427
Huangbai	MOL000069	palmitic acid	Interleukin-10	h001	validated
Huangbai	MOL000069	palmitic acid	Phosphatidylinositol-3,4,5-trisphosphate 3-phosphatase and dual-specificity protein phosphatase PTEN	h001	validated
Huangbai	MOL000069	palmitic acid	Putative beta-glucuronidase-like protein SMA3	h001	validated
Huangbai	MOL000069	palmitic acid	Solute carrier family 22 member 5	h001	validated
Huangbai	MOL000069	palmitic acid	Choline-phosphate cytidylyltransferase A	677	validated
Huangbai	MOL000098	quercetin	Stromelysin-1	1926
Huangbai	MOL000098	quercetin	Transcription factor p65	h001	validated
Huangbai	MOL000098	quercetin	Epidermal growth factor receptor	844	validated
Huangbai	MOL000098	quercetin	RAC-alpha serine/threonine-protein kinase	h001	validated
Huangbai	MOL000098	quercetin	G1/S-specific cyclin-D1	h001	validated
Huangbai	MOL000098	quercetin	Bcl-2-like protein 1	h001	validated
Huangbai	MOL000098	quercetin	Proto-oncogene c-Fos	h001	validated
Huangbai	MOL000098	quercetin	Mitogen-activated protein kinase 1	1176	validated
Huangbai	MOL000098	quercetin	Interleukin-6	1159	validated
Huangbai	MOL000098	quercetin	Cyclin-dependent kinase inhibitor 2A, isoforms 1/2/3	h001	validated
Huangbai	MOL000098	quercetin	Activator of 90 kDa heat shock protein ATPase homolog 1	h001	validated
Huangbai	MOL000098	quercetin	ETS domain-containing protein Elk-1	h001	validated
Huangbai	MOL000098	quercetin	NF-kappa-B inhibitor alpha	h001	validated
Huangbai	MOL000098	quercetin	Ornithine decarboxylase	449	validated
Huangbai	MOL000098	quercetin	Xanthine dehydrogenase/oxidase	3947	validated
Huangbai	MOL000098	quercetin	DNA topoisomerase 1	3552	validated
Huangbai	MOL000098	quercetin	RAF proto-oncogene serine/threonine-protein kinase	h001	validated
Huangbai	MOL000098	quercetin	Superoxide dismutase [Cu-Zn]	4152	validated
Huangbai	MOL000098	quercetin	Interstitial collagenase	1167	validated
Huangbai	MOL000098	quercetin	Hypoxia-inducible factor 1-alpha	h001	validated
Huangbai	MOL000098	quercetin	Signal transducer and activator of transcription 1-alpha/beta	h001	validated
Huangbai	MOL000098	quercetin	Probable E3 ubiquitin-protein ligase HERC5	h001	validated
Huangbai	MOL000098	quercetin	78 kDa glucose-regulated protein	1847	validated
Huangbai	MOL000098	quercetin	Receptor tyrosine-protein kinase erbB-2	h001	validated
Huangbai	MOL000098	quercetin	Acetyl-CoA carboxylase 1	690	validated
Huangbai	MOL000098	quercetin	Heme oxygenase 1	3391	validated
Huangbai	MOL000098	quercetin	Caveolin-1	h001	validated
Huangbai	MOL000098	quercetin	Myc proto-oncogene protein	h001	validated
Huangbai	MOL000098	quercetin	Tissue factor	2139	validated
Huangbai	MOL000098	quercetin	Gap junction alpha-1 protein	1827	validated
Huangbai	MOL000098	quercetin	Cytochrome P450 1A1	h001	validated
Huangbai	MOL000098	quercetin	Intercellular adhesion molecule 1	h001	validated
Huangbai	MOL000098	quercetin	Interleukin-1 beta	1654	validated
Huangbai	MOL000098	quercetin	Small inducible cytokine A2	1649	validated
Huangbai	MOL000098	quercetin	E-selectin	1756	validated
Huangbai	MOL000098	quercetin	Vascular cell adhesion protein 1	1908	validated
Huangbai	MOL000098	quercetin	Prostaglandin E2 receptor, EP3 subtype	4131	validated
Huangbai	MOL000098	quercetin	Interleukin-8	h001	validated
Huangbai	MOL000098	quercetin	Protein kinase C beta type	h001	validated
Huangbai	MOL000098	quercetin	Baculoviral IAP repeat-containing protein 5	h001	validated
Huangbai	MOL000098	quercetin	Dual oxidase 2	h001	validated
Huangbai	MOL000098	quercetin	Nitric oxide synthase, endothelial	h001	validated
Huangbai	MOL000098	quercetin	Heat shock protein beta-1	h001	validated
Huangbai	MOL000098	quercetin	Maltase-glucoamylase, intestinal	929	validated
Huangbai	MOL000098	quercetin	Interleukin-2	1575	validated
Huangbai	MOL000098	quercetin	Cytochrome P450 1B1	h001	validated
Huangbai	MOL000098	quercetin	Tissue-type plasminogen activator	1792	validated
Huangbai	MOL000098	quercetin	Thrombomodulin	2021	validated
Huangbai	MOL000098	quercetin	Plasminogen activator inhibitor 1	h001	validated
Huangbai	MOL000098	quercetin	Interferon gamma	1253	validated
Huangbai	MOL000098	quercetin	Arachidonate 5-lipoxygenase	275	validated
Huangbai	MOL000098	quercetin	Interleukin-1 alpha	h001	validated
Huangbai	MOL000098	quercetin	Myeloperoxidase	1757	validated
Huangbai	MOL000098	quercetin	Neutrophil cytosol factor 1	h001	validated
Huangbai	MOL000098	quercetin	ATP-binding cassette sub-family G member 2	h001	validated
Huangbai	MOL000098	quercetin	Hyaluronan synthase 2	h001	validated
Huangbai	MOL000098	quercetin	Nuclear factor erythroid 2-related factor 2	h001	validated
Huangbai	MOL000098	quercetin	NAD(P)H dehydrogenase [quinone] 1	2157	validated
Huangbai	MOL000098	quercetin	Poly [ADP-ribose] polymerase 1	h001	validated
Huangbai	MOL000098	quercetin	Aryl hydrocarbon receptor	6220	validated
Huangbai	MOL000098	quercetin	26S proteasome non-ATPase regulatory subunit 3	h001	validated
Huangbai	MOL000098	quercetin	Solute carrier family 2, facilitated glucose transporter member 4	h001	validated
Huangbai	MOL000098	quercetin	Collagen alpha-1(III) chain	3853	validated
Huangbai	MOL000098	quercetin	DNA gyrase subunit B	4150	validated
Huangbai	MOL000098	quercetin	C-X-C motif chemokine 11	h001	validated
Huangbai	MOL000098	quercetin	C-X-C motif chemokine 2	h001	validated
Huangbai	MOL000098	quercetin	DDB1- and CUL4-associated factor 5	h001	validated
Huangbai	MOL000098	quercetin	Nuclear receptor subfamily 1 group I member 3	h001	validated
Huangbai	MOL000098	quercetin	Serine/threonine-protein kinase Chk2	h001	validated
Huangbai	MOL000098	quercetin	Insulin receptor	36	validated
Huangbai	MOL000098	quercetin	Claudin-4	h001	validated
Huangbai	MOL000098	quercetin	Peroxisome proliferator-activated receptor alpha	h001	validated
Huangbai	MOL000098	quercetin	Peroxisome proliferator-activated receptor delta	h001	validated
Huangbai	MOL000098	quercetin	Heat shock factor protein 1	h001	validated
Huangbai	MOL000098	quercetin	C-reactive protein	h001	validated
Huangbai	MOL000098	quercetin	C-X-C motif chemokine 10	h001	validated
Huangbai	MOL000098	quercetin	Inhibitor of nuclear factor kappa-B kinase subunit alpha	h001	validated
Huangbai	MOL000098	quercetin	Osteopontin	h001	validated
Huangbai	MOL000098	quercetin	Runt-related transcription factor 2	h001	validated
Huangbai	MOL000098	quercetin	Ras association domain-containing protein 1	h001	validated
Huangbai	MOL000098	quercetin	Transcription factor E2F1	h001	validated
Huangbai	MOL000098	quercetin	Transcription factor E2F2	h001	validated
Huangbai	MOL000098	quercetin	Prostatic acid phosphatase	1859	validated
Huangbai	MOL000098	quercetin	Insulin-like growth factor-binding protein 3	h001	validated
Huangbai	MOL000098	quercetin	Insulin-like growth factor II	h001	validated
Huangbai	MOL000098	quercetin	CD40 ligand	h001	validated
Huangbai	MOL000098	quercetin	Interferon regulatory factor 1	h001	validated
Huangbai	MOL000098	quercetin	Receptor tyrosine-protein kinase erbB-3	h001	validated
Huangbai	MOL000098	quercetin	Type I iodothyronine deiodinase	h001	validated
Huangbai	MOL000098	quercetin	Procollagen C-endopeptidase enhancer 1	h001	validated
Huangbai	MOL000098	quercetin	Puromycin-sensitive aminopeptidase	h001	validated
Huangbai	MOL000098	quercetin	Hexokinase-2	h001	validated
Huangbai	MOL000098	quercetin	Homeobox protein Nkx-3.1	h001	validated
Huangbai	MOL000098	quercetin	Ras GTPase-activating protein 1	h001	validated
Huangbai	MOL000098	quercetin	Peroxidase C1A	h001	validated
Huangbai	MOL000098	quercetin	Glutathione S-transferase Mu 1	896	validated
Huangbai	MOL000098	quercetin	Glutathione S-transferase Mu 2	2165	validated
Huangbai	MOL000254	eugenol	Thermolysin	6285
Huangbai	MOL000254	eugenol	Canalicular multispecific organic anion transporter 1	h001	validated
Huangbai	MOL000254	eugenol	T-lymphocyte activation antigen CD86	942	validated
Huangbai	MOL000254	eugenol	Serine/threonine-protein phosphatase 2B catalytic subunit alpha isoform	6746	validated
Huangbai	MOL000254	eugenol	Pepsin A	6231	validated
Huangbai	MOL000254	eugenol	Mucin-1	h001	validated
Huangbai	MOL000254	eugenol	Quinone oxidoreductase	2159	validated
Huangbai	MOL000254	eugenol	Calcium-transporting ATPase type 2C member 1	241	validated
Huangbai	MOL000254	eugenol	Short transient receptor potential channel 3	h001	validated
Huangbai	MOL000254	eugenol	Transient receptor potential cation channel subfamily V member 3	5838	validated
Huangbai	MOL000254	eugenol	Ecto-NOX disulfide-thiol exchanger 2	h001	validated
Huangbai	MOL000303	caprylic acid	Phospholipase A2	6500
Huangbai	MOL000303	caprylic acid	Acyl-CoA thioesterase I precursor	3686
Huangbai	MOL000303	caprylic acid	Histone acetyltransferase p300	h001	validated
Huangbai	MOL000303	caprylic acid	Fatty acid-binding protein, liver	h001	validated
Huangbai	MOL000303	caprylic acid	Retinol-binding protein 2	h001	validated
Huangbai	MOL000675	oleic acid	Endothelin-1	h001	validated
Huangbai	MOL000675	oleic acid	Lipoprotein lipase	266	validated
Huangbai	MOL000675	oleic acid	Neuromodulin	h001	validated
Huangbai	MOL000675	oleic acid	Brain-derived neurotrophic factor	h001	validated
Huangbai	MOL000675	oleic acid	3-hydroxy-3-methylglutaryl-coenzyme A reductase	3387	validated
Huangbai	MOL000675	oleic acid	Insulin	5961	validated
Huangbai	MOL000675	oleic acid	Plasminogen	234	validated
Huangbai	MOL000675	oleic acid	Glucagon	h001	validated
Huangbai	MOL000675	oleic acid	Glutamyl aminopeptidase	4020	validated
Huangbai	MOL000675	oleic acid	Mitochondrial uncoupling protein 2	h001	validated
Huangbai	MOL000675	oleic acid	Sterol O-acyltransferase 1	117	validated
Huangbai	MOL000675	oleic acid	Cholecystokinin	h001	validated
Huangbai	MOL000675	oleic acid	Cbp/p300-interacting transactivator 1	h001	validated
Huangbai	MOL000675	oleic acid	Pancreas/duodenum homeobox protein 1	h001	validated
Huangbai	MOL000675	oleic acid	Solute carrier family 2, facilitated glucose transporter member 2	h001	validated
Huangbai	MOL000675	oleic acid	Peptidyl-glycine alpha-amidating monooxygenase	3943	validated
Huangbai	MOL000675	oleic acid	Acyl-CoA desaturase	h001	validated
Huangbai	MOL000675	oleic acid	Mitochondrial uncoupling protein 3	h001	validated
Huangbai	MOL000675	oleic acid	Cholesteryl ester transfer protein	h001	validated
Huangbai	MOL000675	oleic acid	Peptide YY	h001	validated
Huangbai	MOL000675	oleic acid	Aspartyl aminopeptidase	4026	validated
Huangbai	MOL000675	oleic acid	Cell-death-related nuclease 7	h001	validated
Huangbai	MOL000716	trans-2-nonenal	Neutrophil elastase	h001	validated
Huangbai	MOL000716	trans-2-nonenal	Lithostathine-1-alpha	h001	validated
Huangbai	MOL000716	trans-2-nonenal	Membrane-associated guanylate kinase, WW and PDZ domain-containing protein 2	h001	validated
Huangbai	MOL000794	menisperine	cGMP-specific 3',5'-cyclic phosphodiesterase	204
Huangbai	MOL000860	stearic acid	Transcription factor Sp1	h001	validated
Huangbai	MOL000860	stearic acid	Ectonucleotide pyrophosphatase/phosphodiesterase family member 7	h001	validated
Huangbai	MOL000874	paeonol	Tyrosinase	h001	validated
Huangbai	MOL001131	phellamurin_qt	Glucocorticoid receptor	871
Huangbai	MOL001457	columbamine	Beta-secretase 1	1406
Huangbai	MOL002900	Noroxyhydrastinine	Queuine tRNA-ribosyltransferase	2561
Huangbai	MOL003050	nonanoic acid	Inositol-3-phosphate synthase 1	h001	validated
Huangbai	MOL003493	naphthalene	Ubiquitin carboxyl-terminal hydrolase isozyme L1	h001	validated
Huangbai	MOL003493	naphthalene	Peroxiredoxin-5, mitochondrial	1119	validated
Huangbai	MOL003493	naphthalene	RNA-binding protein FUS	h001	validated
Huangbai	MOL006394	guanidine	Integrin alpha-6	h001	validated
Zhizi	MOL001406	crocetin	Cytochrome P450-cam	2298
Zhizi	MOL001406	crocetin	Muscarinic acetylcholine receptor M3	51
Zhizi	MOL001406	crocetin	Muscarinic acetylcholine receptor M1	103
Zhizi	MOL001406	crocetin	Gamma-aminobutyric-acid receptor subunit alpha-2	423
Zhizi	MOL001406	crocetin	Gamma-aminobutyric-acid receptor subunit alpha-5	523
Zhizi	MOL001406	crocetin	Alpha-1A adrenergic receptor	556
Zhizi	MOL001406	crocetin	Gamma-aminobutyric-acid receptor subunit alpha-3	580
Zhizi	MOL001406	crocetin	Muscarinic acetylcholine receptor M2	617
Zhizi	MOL001406	crocetin	Alpha-1B adrenergic receptor	632
Zhizi	MOL001406	crocetin	Gamma-aminobutyric-acid receptor subunit alpha-1	872
Zhizi	MOL001406	crocetin	Ig gamma-1 chain C region	4785
Zhizi	MOL001406	crocetin	Prostaglandin G/H synthase 2	290
Zhizi	MOL001406	crocetin	Nuclear receptor coactivator 2	6241
Zhizi	MOL001406	crocetin	Vascular cell adhesion protein 1	1908	validated
Zhizi	MOL001648	genipin	Prostaglandin G/H synthase 1	20
Zhizi	MOL001648	genipin	Carbonic anhydrase 2	357
Zhizi	MOL001648	genipin	Thymidine kinase	2559
Zhizi	MOL001648	genipin	Trypsin-1	3176
Zhizi	MOL001648	genipin	Glutamate receptor 2	921
Zhizi	MOL001648	genipin	Gamma-aminobutyric-acid receptor subunit alpha-6	841
Zhizi	MOL001648	genipin	Canalicular multispecific organic anion transporter 1	h001	validated
Zhizi	MOL001941	Ammidin	Prothrombin	54
Zhizi	MOL001941	Ammidin	Dipeptidyl peptidase 4	952
Zhizi	MOL001941	Ammidin	Phosphatidylinositol-4,5-bisphosphate 3-kinase catalytic subunit gamma isoform	2404
Zhizi	MOL001941	Ammidin	cAMP-dependent protein kinase catalytic subunit alpha	6263
Zhizi	MOL001941	Ammidin	Amine oxidase [flavin-containing] B	3939
Zhizi	MOL000437	Hirsutrin	DNA topoisomerase 2-alpha	817
Zhizi	MOL000437	Hirsutrin	Tyrosine-protein phosphatase non-receptor type 1	687
Zhizi	MOL000437	Hirsutrin	Coagulation factor X	239
Zhizi	MOL004556	crocin	Sphingomyelin phosphodiesterase 2	h001	validated
Zhizi	MOL004557	geniposide	Apoptosis regulator Bcl-2	273	validated
Zhizi	MOL004557	geniposide	Heme oxygenase 1	3391	validated
Zhizi	MOL004557	geniposide	Neuromodulin	h001	validated
Zhizi	MOL004557	geniposide	Phospholipase B1, membrane-associated	h001	validated
Zhizi	MOL004557	geniposide	Glucagon	h001	validated
Zhizi	MOL004557	geniposide	Glutathione S-transferase Mu 1	896	validated
Zhizi	MOL004557	geniposide	Glutathione S-transferase Mu 2	2165	validated
Zhizi	MOL000415	rutin	Transcription factor p65	h001	validated
Zhizi	MOL000415	rutin	Tumor necrosis factor	777	validated
Zhizi	MOL000415	rutin	Interleukin-6	1159	validated
Zhizi	MOL000415	rutin	Caspase-3	h001	validated
Zhizi	MOL000415	rutin			validated
Zhizi	MOL000415	rutin	Superoxide dismutase [Cu-Zn]	4152	validated
Zhizi	MOL000415	rutin	Interleukin-1 beta	1654	validated
Zhizi	MOL000415	rutin	Interleukin-8	h001	validated
Zhizi	MOL000415	rutin	Protein kinase C beta type	h001	validated
Zhizi	MOL000415	rutin	Arachidonate 5-lipoxygenase	275	validated
Zhizi	MOL000415	rutin	3-hydroxy-3-methylglutaryl-coenzyme A reductase	3387	validated
Zhizi	MOL000415	rutin	Hyaluronan synthase 2	h001	validated
Zhizi	MOL000415	rutin	Type I iodothyronine deiodinase	h001	validated
Zhizi	MOL000415	rutin	C5a anaphylatoxin chemotactic receptor	h001	validated
Zhizi	MOL000415	rutin	Insulin	5961	validated
Zhizi	MOL000415	rutin	Low affinity immunoglobulin epsilon Fc receptor	h001	validated
Zhizi	MOL000415	rutin	Integrin beta-2	1630	validated
Zhizi	MOL000415	rutin	Thromboxane A2 receptor	835	validated
Zhizi	MOL004561	Sudan III	Estrogen receptor	136
Zhizi	MOL004561	Sudan III	Coagulation factor VII	369
Zhizi	MOL004561	Sudan III	Estrogen receptor beta	869
Zhizi	MOL004561	Sudan III	Mitogen-activated protein kinase 14	1540
Zhizi	MOL004561	Sudan III	Glycogen synthase kinase-3 beta	1721
Zhizi	MOL004561	Sudan III	Mitogen-activated protein kinase 10	1836
Zhizi	MOL004561	Sudan III	Cell division protein kinase 2	2240
Zhizi	MOL004561	Sudan III	Proto-oncogene serine/threonine-protein kinase Pim-1	2347
Zhizi	MOL004561	Sudan III	Cyclin-A2	6235
Zhizi	MOL000511	ursolic acid	Urokinase-type plasminogen activator	1074	validated
Zhizi	MOL000511	ursolic acid	Cathepsin B	1233	validated
Zhizi	MOL000511	ursolic acid	Signal transducer and activator of transcription 3	h001	validated
Zhizi	MOL000511	ursolic acid	G1/S-specific cyclin-D1	h001	validated
Zhizi	MOL000511	ursolic acid	Bcl-2-like protein 1	h001	validated
Zhizi	MOL000511	ursolic acid	Proto-oncogene c-Fos	h001	validated
Zhizi	MOL000511	ursolic acid	Cyclin-dependent kinase inhibitor 1	h001	validated
Zhizi	MOL000511	ursolic acid	Apoptosis regulator BAX	h001	validated
Zhizi	MOL000511	ursolic acid	Caspase-9	h001	validated
Zhizi	MOL000511	ursolic acid	72 kDa type IV collagenase	707	validated
Zhizi	MOL000511	ursolic acid	Matrix metalloproteinase-9	h001	validated
Zhizi	MOL000511	ursolic acid	Cell division protein kinase 4	3959	validated
Zhizi	MOL000511	ursolic acid	Transcription factor AP-1	1629	validated
Zhizi	MOL000511	ursolic acid	Cell division protein kinase 6	3955	validated
Zhizi	MOL000511	ursolic acid	Cellular tumor antigen p53	5788	validated
Zhizi	MOL000511	ursolic acid	Mitogen-activated protein kinase 8	6292	validated
Zhizi	MOL000511	ursolic acid	NF-kappa-B inhibitor alpha	h001	validated
Zhizi	MOL000511	ursolic acid	Caspase-8	h001	validated
Zhizi	MOL000511	ursolic acid	Fatty acid synthase	1295	validated
Zhizi	MOL000511	ursolic acid	Interstitial collagenase	1167	validated
Zhizi	MOL000511	ursolic acid	Stromelysin-1	1926	validated
Zhizi	MOL000511	ursolic acid	Probable E3 ubiquitin-protein ligase HERC5	h001	validated
Zhizi	MOL000511	ursolic acid	Heparin-binding growth factor 2	1525	validated
Zhizi	MOL000511	ursolic acid	Intercellular adhesion molecule 1	h001	validated
Zhizi	MOL000511	ursolic acid	Cyclic AMP-responsive element-binding protein 1	h001	validated
Zhizi	MOL000511	ursolic acid	E-selectin	1756	validated
Zhizi	MOL000511	ursolic acid	Prostaglandin E2 receptor, EP3 subtype	4131	validated
Zhizi	MOL000511	ursolic acid	Induced myeloid leukemia cell differentiation protein Mcl-1	h001	validated
Zhizi	MOL000511	ursolic acid	Protein kinase C gamma type	h001	validated
Zhizi	MOL000511	ursolic acid	Cyclic AMP-dependent transcription factor ATF-2	h001	validated
Zhizi	MOL000511	ursolic acid	Granulocyte-macrophage colony-stimulating factor	h001	validated
Zhizi	MOL000511	ursolic acid	Platelet endothelial cell adhesion molecule	h001	validated
Zhizi	MOL000511	ursolic acid	C-Jun-amino-terminal kinase-interacting protein 2	h001	validated
Zhizi	MOL000511	ursolic acid	Baculoviral IAP repeat-containing protein 5	h001	validated
Zhizi	MOL000511	ursolic acid	Tyrosine-protein phosphatase non-receptor type 6	h001	validated
Zhizi	MOL000511	ursolic acid	Dual oxidase 2	h001	validated
Zhizi	MOL000511	ursolic acid	Nitric oxide synthase, endothelial	h001	validated
Zhizi	MOL000511	ursolic acid	Phosphatidylinositol-3,4,5-trisphosphate 5-phosphatase 2	h001	validated
Zhizi	MOL000511	ursolic acid	Lipopolysaccharide-induced tumor necrosis factor-alpha factor	h001	validated
Zhizi	MOL000511	ursolic acid	G1/S-specific cyclin-D2	h001	validated
Zhizi	MOL000511	ursolic acid	Tumor necrosis factor ligand superfamily member 6	h001	validated
Zhizi	MOL000511	ursolic acid	Caspase-1	h001	validated
Zhizi	MOL000511	ursolic acid	Ectonucleotide pyrophosphatase/phosphodiesterase family member 7	h001	validated
Zhizi	MOL000098	quercetin	Androgen receptor	146	validated
Zhizi	MOL000098	quercetin	Peroxisome proliferator-activated receptor gamma	238
Zhizi	MOL000098	quercetin	Heat shock protein HSP 90-alpha	1939
Zhizi	MOL000098	quercetin	Aldose reductase	822
Zhizi	MOL000098	quercetin	Potassium voltage-gated channel subfamily H member 2	101
Zhizi	MOL000098	quercetin	Sodium channel protein type 5 subunit alpha	220
Zhizi	MOL000098	quercetin	Beta-2 adrenergic receptor	766
Zhizi	MOL000098	quercetin	Nitric-oxide synthase, endothelial	291
Zhizi	MOL000098	quercetin	Retinoic acid receptor RXR-alpha	459
Zhizi	MOL000098	quercetin	Acetylcholinesterase	474
Zhizi	MOL000098	quercetin	Epidermal growth factor receptor	844	validated
Zhizi	MOL000098	quercetin	RAC-alpha serine/threonine-protein kinase	h001	validated
Zhizi	MOL000098	quercetin	Eukaryotic translation initiation factor 6	h001	validated
Zhizi	MOL000098	quercetin	Mitogen-activated protein kinase 1	1176	validated
Zhizi	MOL000098	quercetin	Interleukin-10	h001	validated
Zhizi	MOL000098	quercetin	Retinoblastoma-associated protein	3846	validated
Zhizi	MOL000098	quercetin	Cyclin-dependent kinase inhibitor 2A, isoforms 1/2/3	h001	validated
Zhizi	MOL000098	quercetin	Activator of 90 kDa heat shock protein ATPase homolog 1	h001	validated
Zhizi	MOL000098	quercetin	ETS domain-containing protein Elk-1	h001	validated
Zhizi	MOL000098	quercetin	Ornithine decarboxylase	449	validated
Zhizi	MOL000098	quercetin	Xanthine dehydrogenase/oxidase	3947	validated
Zhizi	MOL000098	quercetin	DNA topoisomerase 1	3552	validated
Zhizi	MOL000098	quercetin	RAF proto-oncogene serine/threonine-protein kinase	h001	validated
Zhizi	MOL000098	quercetin	Protein kinase C alpha type	h001	validated
Zhizi	MOL000098	quercetin	Hypoxia-inducible factor 1-alpha	h001	validated
Zhizi	MOL000098	quercetin	Signal transducer and activator of transcription 1-alpha/beta	h001	validated
Zhizi	MOL000098	quercetin	Protein CBFA2T1	h001	validated
Zhizi	MOL000098	quercetin	Cell division control protein 2 homolog	1771	validated
Zhizi	MOL000098	quercetin	78 kDa glucose-regulated protein	1847	validated
Zhizi	MOL000098	quercetin	Receptor tyrosine-protein kinase erbB-2	h001	validated
Zhizi	MOL000098	quercetin	Acetyl-CoA carboxylase 1	690	validated
Zhizi	MOL000098	quercetin	Cytochrome P450 3A4	4512	validated
Zhizi	MOL000098	quercetin	Caveolin-1	h001	validated
Zhizi	MOL000098	quercetin	Myc proto-oncogene protein	h001	validated
Zhizi	MOL000098	quercetin	Tissue factor	2139	validated
Zhizi	MOL000098	quercetin	Gap junction alpha-1 protein	1827	validated
Zhizi	MOL000098	quercetin	Cytochrome P450 1A1	h001	validated
Zhizi	MOL000098	quercetin	Small inducible cytokine A2	1649	validated
Zhizi	MOL000098	quercetin	Heat shock protein beta-1	h001	validated
Zhizi	MOL000098	quercetin	Transforming growth factor beta-1	h001	validated
Zhizi	MOL000098	quercetin	Maltase-glucoamylase, intestinal	929	validated
Zhizi	MOL000098	quercetin	Interleukin-2	1575	validated
Zhizi	MOL000098	quercetin	Nuclear receptor subfamily 1 group I member 2	h001	validated
Zhizi	MOL000098	quercetin	Cytochrome P450 1B1	h001	validated
Zhizi	MOL000098	quercetin	G2/mitotic-specific cyclin-B1	h001	validated
Zhizi	MOL000098	quercetin	Tissue-type plasminogen activator	1792	validated
Zhizi	MOL000098	quercetin	Thrombomodulin	2021	validated
Zhizi	MOL000098	quercetin	Plasminogen activator inhibitor 1	h001	validated
Zhizi	MOL000098	quercetin	Interferon gamma	1253	validated
Zhizi	MOL000098	quercetin	Phosphatidylinositol-3,4,5-trisphosphate 3-phosphatase and dual-specificity protein phosphatase PTEN	h001	validated
Zhizi	MOL000098	quercetin	Interleukin-1 alpha	h001	validated
Zhizi	MOL000098	quercetin	Myeloperoxidase	1757	validated
Zhizi	MOL000098	quercetin	Neutrophil cytosol factor 1	h001	validated
Zhizi	MOL000098	quercetin	ATP-binding cassette sub-family G member 2	h001	validated
Zhizi	MOL000098	quercetin	Nuclear factor erythroid 2-related factor 2	h001	validated
Zhizi	MOL000098	quercetin	NAD(P)H dehydrogenase [quinone] 1	2157	validated
Zhizi	MOL000098	quercetin	Poly [ADP-ribose] polymerase 1	h001	validated
Zhizi	MOL000098	quercetin	Aryl hydrocarbon receptor	6220	validated
Zhizi	MOL000098	quercetin	26S proteasome non-ATPase regulatory subunit 3	h001	validated
Zhizi	MOL000098	quercetin	Solute carrier family 2, facilitated glucose transporter member 4	h001	validated
Zhizi	MOL000098	quercetin	Collagen alpha-1(III) chain	3853	validated
Zhizi	MOL000098	quercetin	DNA gyrase subunit B	4150	validated
Zhizi	MOL000098	quercetin	C-X-C motif chemokine 11	h001	validated
Zhizi	MOL000098	quercetin	C-X-C motif chemokine 2	h001	validated
Zhizi	MOL000098	quercetin	DDB1- and CUL4-associated factor 5	h001	validated
Zhizi	MOL000098	quercetin	Nuclear receptor subfamily 1 group I member 3	h001	validated
Zhizi	MOL000098	quercetin	Serine/threonine-protein kinase Chk2	h001	validated
Zhizi	MOL000098	quercetin	Insulin receptor	36	validated
Zhizi	MOL000098	quercetin	Claudin-4	h001	validated
Zhizi	MOL000098	quercetin	Peroxisome proliferator-activated receptor alpha	h001	validated
Zhizi	MOL000098	quercetin	Peroxisome proliferator-activated receptor delta	h001	validated
Zhizi	MOL000098	quercetin	Heat shock factor protein 1	h001	validated
Zhizi	MOL000098	quercetin	C-reactive protein	h001	validated
Zhizi	MOL000098	quercetin	C-X-C motif chemokine 10	h001	validated
Zhizi	MOL000098	quercetin	Inhibitor of nuclear factor kappa-B kinase subunit alpha	h001	validated
Zhizi	MOL000098	quercetin	Osteopontin	h001	validated
Zhizi	MOL000098	quercetin	Runt-related transcription factor 2	h001	validated
Zhizi	MOL000098	quercetin	Ras association domain-containing protein 1	h001	validated
Zhizi	MOL000098	quercetin	Transcription factor E2F1	h001	validated
Zhizi	MOL000098	quercetin	Transcription factor E2F2	h001	validated
Zhizi	MOL000098	quercetin	Prostatic acid phosphatase	1859	validated
Zhizi	MOL000098	quercetin	Cathepsin D	1243	validated
Zhizi	MOL000098	quercetin	Insulin-like growth factor-binding protein 3	h001	validated
Zhizi	MOL000098	quercetin	Insulin-like growth factor II	h001	validated
Zhizi	MOL000098	quercetin	CD40 ligand	h001	validated
Zhizi	MOL000098	quercetin	Interferon regulatory factor 1	h001	validated
Zhizi	MOL000098	quercetin	Receptor tyrosine-protein kinase erbB-3	h001	validated
Zhizi	MOL000098	quercetin	Serum paraoxonase/arylesterase 1	1198	validated
Zhizi	MOL000098	quercetin	Procollagen C-endopeptidase enhancer 1	h001	validated
Zhizi	MOL000098	quercetin	Puromycin-sensitive aminopeptidase	h001	validated
Zhizi	MOL000098	quercetin	Hexokinase-2	h001	validated
Zhizi	MOL000098	quercetin	Homeobox protein Nkx-3.1	h001	validated
Zhizi	MOL000098	quercetin	Ras GTPase-activating protein 1	h001	validated
Zhizi	MOL000098	quercetin	Peroxidase C1A	h001	validated
Zhizi	MOL000023	Hemo-sol	Nuclear receptor coactivator 1	6228
Zhizi	MOL000035	beta-Selinene	Sodium-dependent noradrenaline transporter	540
Zhizi	MOL000105	protocatechuic acid	Lysozyme	2300
Zhizi	MOL000105	protocatechuic acid	Nicotinate-nucleotide--dimethylbenzimidazole phosphoribosyltransferase	2264
Zhizi	MOL000105	protocatechuic acid	Trypsin-3	2886
Zhizi	MOL000105	protocatechuic acid	Protein kinase C zeta type	h001	validated
Zhizi	MOL000131	EIC	Transient receptor potential cation channel subfamily V member 1	1558
Zhizi	MOL000223	caffeic acid	Beta-1 adrenergic receptor	193
Zhizi	MOL000223	caffeic acid	Alpha-2A adrenergic receptor	318
Zhizi	MOL000223	caffeic acid	Alpha-2C adrenergic receptor	378
Zhizi	MOL000223	caffeic acid	Chymotrypsinogen B	6011
Zhizi	MOL000223	caffeic acid	Sodium-dependent dopamine transporter	713
Zhizi	MOL000223	caffeic acid	Amine oxidase [flavin-containing] A	3941
Zhizi	MOL000223	caffeic acid	Alpha-1D adrenergic receptor	789
Zhizi	MOL000223	caffeic acid	Tyrosine-protein kinase BTK	2355	validated
Zhizi	MOL000223	caffeic acid	Glial fibrillary acidic protein	h001	validated
Zhizi	MOL000223	caffeic acid	P-selectin	2058	validated
Zhizi	MOL000223	caffeic acid	Ras-related C3 botulinum toxin substrate 1	1882	validated
Zhizi	MOL000252	farnesol	Involucrin	h001	validated
Zhizi	MOL000252	farnesol	Ras-specific guanine nucleotide-releasing factor 2	h001	validated
Zhizi	MOL000252	farnesol	Bcl-2 homologous antagonist/killer	h001	validated
Zhizi	MOL000252	farnesol	Toll-like receptor 4	4210	validated
Zhizi	MOL000252	farnesol	Lipoprotein lipase	266	validated
Zhizi	MOL000252	farnesol	Toll-like receptor 2	2090	validated
Zhizi	MOL000252	farnesol	Beta-defensin 2	h001	validated
Zhizi	MOL000252	farnesol	Protein HIRA	h001	validated
Zhizi	MOL000252	farnesol	SERTA domain-containing protein 3	h001	validated
Zhizi	MOL000252	farnesol	Progesterone receptor	614	validated
Zhizi	MOL000252	farnesol	Bile acid receptor	3233	validated
Zhizi	MOL000252	farnesol	Glutaminase liver isoform, mitochondrial	5	validated
Zhizi	MOL000252	farnesol	Ig delta chain C region	h001	validated
Zhizi	MOL000263	oleanolic acid	Pancreatic alpha-amylase	4513	validated
Zhizi	MOL000305	lauric acid	Cholinesterase	3923
Zhizi	MOL000305	lauric acid	Phospholipase A2	6500
Zhizi	MOL000305	lauric acid	Ferrichrome-iron receptor	2427
Zhizi	MOL000305	lauric acid	3-oxoacyl-[acyl-carrier-protein] synthase 1	889
Zhizi	MOL000305	lauric acid	Genome polyprotein	6521
Zhizi	MOL000305	lauric acid	T-lymphocyte activation antigen CD80	944	validated
Zhizi	MOL000305	lauric acid	T-lymphocyte activation antigen CD86	942	validated
Zhizi	MOL000305	lauric acid	Tumor necrosis factor receptor superfamily member 5	h001	validated
Zhizi	MOL000358	beta-sitosterol	D(1A) dopamine receptor	23
Zhizi	MOL000358	beta-sitosterol	Muscarinic acetylcholine receptor M4	450
Zhizi	MOL000358	beta-sitosterol	cGMP-inhibited 3',5'-cyclic phosphodiesterase A	485
Zhizi	MOL000358	beta-sitosterol	5-hydroxytryptamine 2A receptor	502
Zhizi	MOL000358	beta-sitosterol	Neuronal acetylcholine receptor subunit alpha-2	813
Zhizi	MOL000358	beta-sitosterol	Sodium-dependent serotonin transporter	824
Zhizi	MOL000358	beta-sitosterol	Mu-type opioid receptor	847
Zhizi	MOL000358	beta-sitosterol	Neuronal acetylcholine receptor subunit alpha-7	4095
Zhizi	MOL000358	beta-sitosterol	Microtubule-associated protein 2	1852	validated
Zhizi	MOL000365	syringaresinol	Calmodulin	465
Zhizi	MOL000365	syringaresinol	Calcium-activated potassium channel subunit alpha 1	610
Zhizi	MOL000422	kaempferol	Nitric oxide synthase, inducible	7	validated
Zhizi	MOL000422	kaempferol	Inhibitor of nuclear factor kappa-B kinase subunit beta	h001	validated
Zhizi	MOL000422	kaempferol	Serine/threonine-protein phosphatase 2B catalytic subunit alpha isoform	6746	validated
Zhizi	MOL000422	kaempferol	Aldo-keto reductase family 1 member C3	650	validated
Zhizi	MOL000422	kaempferol	Antileukoproteinase	h001	validated
Zhizi	MOL000449	Stigmasterol	Mineralocorticoid receptor	737
Zhizi	MOL000449	Stigmasterol	Leukotriene A-4 hydrolase	3060
Zhizi	MOL000478	Eucarvone	Glucocorticoid receptor	871
Zhizi	MOL000666	hexanal	Abl interactor 1	h001	validated
Zhizi	MOL000666	hexanal	Platelet glycoprotein 4	h001	validated
Zhizi	MOL000675	oleic acid	Telomerase protein component 1	h001	validated
Zhizi	MOL000675	oleic acid	Endothelin-1	h001	validated
Zhizi	MOL000675	oleic acid	Brain-derived neurotrophic factor	h001	validated
Zhizi	MOL000675	oleic acid	Plasminogen	234	validated
Zhizi	MOL000675	oleic acid	Fatty acid-binding protein, liver	h001	validated
Zhizi	MOL000675	oleic acid	Retinol-binding protein 2	h001	validated
Zhizi	MOL000675	oleic acid	Glutamyl aminopeptidase	4020	validated
Zhizi	MOL000675	oleic acid	Mitochondrial uncoupling protein 2	h001	validated
Zhizi	MOL000675	oleic acid	Sterol O-acyltransferase 1	117	validated
Zhizi	MOL000675	oleic acid	Cholecystokinin	h001	validated
Zhizi	MOL000675	oleic acid	Cbp/p300-interacting transactivator 1	h001	validated
Zhizi	MOL000675	oleic acid	Pancreas/duodenum homeobox protein 1	h001	validated
Zhizi	MOL000675	oleic acid	Solute carrier family 2, facilitated glucose transporter member 2	h001	validated
Zhizi	MOL000675	oleic acid	Peptidyl-glycine alpha-amidating monooxygenase	3943	validated
Zhizi	MOL000675	oleic acid	Acyl-CoA desaturase	h001	validated
Zhizi	MOL000675	oleic acid	Mitochondrial uncoupling protein 3	h001	validated
Zhizi	MOL000675	oleic acid	Cholesteryl ester transfer protein	h001	validated
Zhizi	MOL000675	oleic acid	Peptide YY	h001	validated
Zhizi	MOL000675	oleic acid	Aspartyl aminopeptidase	4026	validated
Zhizi	MOL000675	oleic acid	Cell-death-related nuclease 7	h001	validated
Zhizi	MOL000860	stearic acid	Transcription factor Sp1	h001	validated
Zhizi	MOL000874	paeonol	Alpha-2B adrenergic receptor	629
Zhizi	MOL000874	paeonol	Beta-lactamase	2478
Zhizi	MOL000874	paeonol	Tyrosinase	h001	validated
Zhizi	MOL000920	LINALOOL (D)	cAMP-dependent protein kinase inhibitor alpha	6264
Zhizi	MOL001393	myristic acid	Phosphatidylcholine-sterol acyltransferase	h001	validated
Zhizi	MOL002046	hexanoic acid	Bacillolysin	2457
Zhizi	MOL002046	hexanoic acid	Inositol-3-phosphate synthase 1	h001	validated
Zhizi	MOL002560	chrysin	Interleukin-4	h001	validated
Zhizi	MOL002560	chrysin	Cytochrome P450 19A1	h001	validated
Zhizi	MOL002560	chrysin	Interleukin-13	h001	validated
Zhizi	MOL003095	5-hydroxy-7-methoxy-2-(3,4,5-trimethoxyphenyl)chromone	Voltage-dependent calcium channel subunit alpha-2/delta-1	762
Zhizi	MOL003095	5-hydroxy-7-methoxy-2-(3,4,5-trimethoxyphenyl)chromone	Serine/threonine-protein kinase Chk1	5790
Zhizi	MOL003095	5-hydroxy-7-methoxy-2-(3,4,5-trimethoxyphenyl)chromone	Beta-secretase 1	1406
