# Supplementary material for: A Preliminary Inquiry Into the Potential Mechanism of Huang-Lian-Jie-Du Decoction in Treating Rheumatoid Arthritis via Network Pharmacology and Molecular Docking
Source: Front Cell Dev Biol. 2022 Jan 19;9:740266. doi: 10.3389/fcell.2021.740266 (PMC8807552; doi:10.3389/fcell.2021.740266)
Supplement: Supplementary file 4 [file Table4.XLSX]

## Sheet: Sheet1
Supplementary Table3. The targets of RA based on four different databases
Targets	Database	Targets	Database	Targets	Database	Targets	Database
PTPN22	Genebank	PTPN22	OMIM	CCAL1	PharmGkb	AAK1	TTD
IL6	Genebank	PTPN22	OMIM	TINAGL1	PharmGkb	GAK	TTD
IL10	Genebank	PTPN22	OMIM	SLEN1	PharmGkb	IL6R	TTD
HLA-DRB1	Genebank	CD244	OMIM	SLEN2	PharmGkb	AKR1B1	TTD
TNF	Genebank	IL10	OMIM	SLEN3	PharmGkb	5-LOX	TTD
STAT4	Genebank	IL10	OMIM	TINAG	PharmGkb	CA-I	TTD
CIITA	Genebank	IL10	OMIM	TDRD7	PharmGkb	CA-II	TTD
MIF	Genebank	SLC22A4	OMIM	TDRD6	PharmGkb	HMGCR	TTD
IRF5	Genebank	NFKBIL1	OMIM	TDRD1	PharmGkb	JAK-2	TTD
SLC22A4	Genebank	LTA	OMIM	DDX25	PharmGkb	MMP-1	TTD
MIR146A	Genebank	LTA	OMIM	PIWIL1	PharmGkb	ATK	TTD
IL2RA	Genebank	LTA	OMIM	PIWIL2	PharmGkb	CCR5	TTD
CD244	Genebank	IL6	OMIM	MAEL	PharmGkb	CB2	TTD
NFKBIL1	Genebank	IL6	OMIM			NR3C1	TTD
PSTPIP1	Genebank	IL6	OMIM			G6PD	TTD
IL2RB	Genebank	IL6	OMIM			H1R	TTD
MIR155	Genebank	IL6	OMIM			JAK-3	TTD
LACC1	Genebank	IL6	OMIM			PPARA	TTD
LTA	Genebank	LACC1	OMIM			PDE4A	TTD
HLA-B	Genebank	PSTPIP1	OMIM			PLA2G1B	TTD
MIR132	Genebank	CIITA	OMIM			PIK3CD	TTD
IL1B	Genebank	CIITA	OMIM			PIK3CG	TTD
MIR150	Genebank	NLRP1	OMIM			COX-1	TTD
PADI4	Genebank	NLRP1	OMIM			S1PR1	TTD
CRP	Genebank	NLRP1	OMIM			SYK	TTD
CTLA4	Genebank	NLRP1	OMIM			ABCG2	TTD
MMP3	Genebank	MIF	OMIM			CD19	TTD
IL17A	Genebank					CTLA-4	TTD
TNFRSF1A	Genebank					DHFR	TTD
PTPN2	Genebank					ESRRA	TTD
HLA-DQB1	Genebank					IFNG	TTD
IFNG	Genebank					IL1R1	TTD
NOD2	Genebank					IL1B	TTD
CD247	Genebank					IL12A	TTD
NLRP1	Genebank					IL17	TTD
IL1RN	Genebank					IL6	TTD
TLR4	Genebank					JAK-1	TTD
CXCL8	Genebank					CD20	TTD
ANKRD55	Genebank					MAPK12	TTD
IL18	Genebank					OPRD1	TTD
CCL2	Genebank					ODF	TTD
HLA-DQA1	Genebank					PDE4D	TTD
ACP5	Genebank					CD4	TTD
TNFRSF1B	Genebank					FUN1	TTD
TNFSF11	Genebank					TSPO	TTD
MMP1	Genebank					TNF	TTD
SYK	Genebank					TYR	TTD
TGFB1	Genebank					CD80	TTD
IL2	Genebank					BDKRB2	TTD
IL15	Genebank					TXNRD1	TTD
FAS	Genebank					DHODH	TTD
IL1A	Genebank					CSF2RA	TTD
IL4	Genebank					CSF2	TTD
MEFV	Genebank					IFNB1	TTD
IL1R1	Genebank					IL6R	TTD
IL23R	Genebank					IL12B	TTD
VEGFA	Genebank					IL2	TTD
TLR2	Genebank					IL23	TTD
TNFRSF11B	Genebank					NFKB	TTD
PTGS2	Genebank					CELA1	TTD
SAA1	Genebank					COX-2	TTD
CCL5	Genebank					ALB	TTD
CCR5	Genebank					TGFB1	TTD
COL2A1	Genebank					VEGFA	TTD
MMP13	Genebank					COX	TTD
ICAM1	Genebank					HIV tat	TTD
SLC11A1	Genebank					IL17R	TTD
FCRL3	Genebank					ITGA4	TTD
HLA-DPB1	Genebank					CO5	TTD
CCR6	Genebank					MMP-13	TTD
FCGR2A	Genebank					MMP-8	TTD
MTHFR	Genebank					MMP-9	TTD
MMP9	Genebank					ADAM17	TTD
COMP	Genebank					ADORA3	TTD
MACIR	Genebank					CTSK	TTD
IL6R	Genebank					ERK2	TTD
S100A12	Genebank					IKKB	TTD
MMP2	Genebank					SIRT1	TTD
SERPINH1	Genebank					NE	TTD
CSF2	Genebank					NOS2	TTD
VCAM1	Genebank					PDE4B	TTD
PADI2	Genebank					PNP	TTD
FCGR3B	Genebank					CCR1	TTD
CSF1	Genebank					CCR2	TTD
IL1RAPL2	Genebank					CASP1	TTD
IL23A	Genebank					CTSL	TTD
S100A9	Genebank					CTSS	TTD
TRAF1	Genebank					CD40	TTD
FASLG	Genebank					GCR	TTD
TNIP1	Genebank					H4R	TTD
RELN	Genebank					MCL1	TTD
FOXP3	Genebank					IL1R2	TTD
TNFRSF11A	Genebank					IL15	TTD
TIMP1	Genebank					IL18	TTD
CD40	Genebank					CCL2	TTD
TTR	Genebank					PRKCB	TTD
IL13	Genebank					ROCK2	TTD
FCGR3A	Genebank					SGPL1	TTD
BGLAP	Genebank					FAS	TTD
TNFSF13B	Genebank					BDKRB1	TTD
FCGR2B	Genebank					C5AR1	TTD
CCL3	Genebank					EBP	TTD
SELE	Genebank					IL1A	TTD
PDCD1	Genebank					IL10	TTD
CCR1	Genebank					LTB4R	TTD
CD40LG	Genebank					LTBR	TTD
NLRP3	Genebank					LTA	TTD
FLG	Genebank					P2RX7	TTD
CD28	Genebank					PTGDR	TTD
CXCL12	Genebank					CD40LG	TTD
TNFAIP3	Genebank					TNF-R1	TTD
STAT3	Genebank					TNFRSF13C	TTD
IL6ST	Genebank					CAMK2	TTD
MBL2	Genebank					FCGR2B	TTD
JUN	Genebank					ITGA4	TTD
HMGB1	Genebank					ITGAV	TTD
ITGB2	Genebank					RIPK1	TTD
CXCL10	Genebank					VLA-1	TTD
CTSK	Genebank					NKG2A	TTD
CD80	Genebank					OSM	TTD
REL	Genebank					TWEAK	TTD
ALB	Genebank					NIE	TTD
ADAM17	Genebank					KLRK1	TTD
HLA-DMA	Genebank					CSF-1R	TTD
IL17RA	Genebank					CDH11	TTD
CD79A	Genebank					MMP-3	TTD
CXCL1	Genebank					CTSB	TTD
GPI	Genebank					CTSF	TTD
CCL20	Genebank					PAR2	TTD
HLA-C	Genebank					ALOX5	TTD
MMP12	Genebank					CXCR3	TTD
PRTN3	Genebank					HSPB1	TTD
MAFB	Genebank					JUN	TTD
IL11	Genebank					SLC6A14	TTD
RIPK1	Genebank					SERPINH1	TTD
CPT2	Genebank					SLC36A2	TTD
FSTL1	Genebank					5HT2R	TTD
HSPD1	Genebank					HDAC	TTD
HLA-DRA	Genebank					ATP2A	TTD
HLA-DMB	Genebank					PTK	TTD
CXCR3	Genebank					KC	TTD
PTGS1	Genebank					PRO	TTD
BTNL2	Genebank					BACE	TTD
MICA	Genebank					IL1	TTD
FOS	Genebank					NOX	TTD
SIAE	Genebank					P38	TTD
MMP8	Genebank					IGE	TTD
TNFAIP6	Genebank					MMP	TTD
MPO	Genebank					S1PR	TTD
HP	Genebank					TLR	TTD
NFKBIA	Genebank					CADM	TTD
CD86	Genebank					CRF	TTD
PTH	Genebank					IC	TTD
TNFSF13	Genebank					ALOX	TTD
SLC19A1	Genebank					NR	TTD
CAT	Genebank					PMNAC	TTD
CXCL5	Genebank					SPLA2	TTD
IFNB1	Genebank					TNFA	TTD
OLAH	Genebank					TF	TTD
HLA-DQA2	Genebank					IKK	TTD
ANGPT1	Genebank					CHR	TTD
CCR2	Genebank					SAHASE	TTD
TEK	Genebank
CD44	Genebank
NOS2	Genebank
CHI3L1	Genebank
S100A8	Genebank
ATIC	Genebank
IL7	Genebank
FLT1	Genebank
STEAP4	Genebank
RELB	Genebank
PIK3CG	Genebank
ITGAL	Genebank
IL21	Genebank
HSPA5	Genebank
MAPK14	Genebank
TAGAP	Genebank
OSM	Genebank
ACAN	Genebank
ADAMTS4	Genebank
CTSL	Genebank
AP4B1-AS1	Genebank
TLR1	Genebank
IL37	Genebank
MAPK8	Genebank
CXCL2	Genebank
HLA-DOA	Genebank
CSF1R	Genebank
LTB	Genebank
HLA-DRB5	Genebank
C4A	Genebank
APOH	Genebank
DHODH	Genebank
MICB	Genebank
ELANE	Genebank
TFRC	Genebank
CXCR4	Genebank
CARD8	Genebank
NR4A2	Genebank
ITGAM	Genebank
SPP1	Genebank
PPP1CB	Genebank
PLA2G2A	Genebank
NR3C1	Genebank
HFE	Genebank
ANXA5	Genebank
PPP1CC	Genebank
CD69	Genebank
DDX39B	Genebank
CCRL2	Genebank
TIMP2	Genebank
ANKH	Genebank
SAA4	Genebank
TGFB3	Genebank
BST1	Genebank
ANXA1	Genebank
CX3CR1	Genebank
ERAP1	Genebank
IL16	Genebank
LRRK2	Genebank
CX3CL1	Genebank
MAP3K8	Genebank
IL19	Genebank
ALOX5	Genebank
DEK	Genebank
CXCL6	Genebank
TGFB2	Genebank
CLEC16A	Genebank
PRRC2A	Genebank
IL32	Genebank
BTLA	Genebank
IL18R1	Genebank
SELL	Genebank
FOLR2	Genebank
CXCR5	Genebank
ENO1	Genebank
SH2D1A	Genebank
CTSB	Genebank
CCN6	Genebank
CTSG	Genebank
CILP	Genebank
HLA-A	Genebank
MMP14	Genebank
HAS1	Genebank
NFKB1	Genebank
SYVN1	Genebank
GNAQ	Genebank
SAA2	Genebank
CR2	Genebank
NPSR1	Genebank
HGD	Genebank
HTRA1	Genebank
LECT2	Genebank
IL18BP	Genebank
PRKCD	Genebank
H19	Genebank
JAM3	Genebank
SRF	Genebank
ZNF334	Genebank
VDR	Genebank
CD4	Genebank
PLB1	Genebank
HAPLN1	Genebank
IRAK1	Genebank
HOTAIR	Genebank
TREX1	Genebank
SIGLEC1	Genebank
TAP2	Genebank
BLK	Genebank
SUPT20H	Genebank
IL22RA1	Genebank
IL12B	Genebank
WAS	Genebank
MALAT1	Genebank
C5	Genebank
MVK	Genebank
CASP10	Genebank
C4B	Genebank
IL12A	Genebank
RASGRP1	Genebank
SFTPD	Genebank
SNHG29	Genebank
LTF	Genebank
CALCA	Genebank
MUC1	Genebank
PSMB9	Genebank
UCA1	Genebank
GZMB	Genebank
CR1	Genebank
INS	Genebank
ZFAS1	Genebank
CSF3	Genebank
MMP7	Genebank
RAG2	Genebank
STAT1	Genebank
TLR9	Genebank
IL22	Genebank
IL33	Genebank
IL10RA	Genebank
ICOS	Genebank
ZNF627	Genebank
BTK	Genebank
FRZB	Genebank
PRG4	Genebank
CD36	Genebank
NLRP12	Genebank
XDH	Genebank
BMP6	Genebank
FBN1	Genebank
TPMT	Genebank
