# Supplementary material for: A Preliminary Inquiry Into the Potential Mechanism of Huang-Lian-Jie-Du Decoction in Treating Rheumatoid Arthritis via Network Pharmacology and Molecular Docking
Source: Front Cell Dev Biol. 2022 Jan 19;9:740266. doi: 10.3389/fcell.2021.740266 (PMC8807552; doi:10.3389/fcell.2021.740266)
Supplement: Supplementary file 5 [file Table1.XLSX]

## Sheet: Sheet1
Plant common name	Plant full scientific name MANDATORY DATABASE Kew MPNS
HuangLian	Coptis deltoidea C.Y.Cheng & P.K.Hsiao
HuangQin	Scutellaria baicalensis Georgi
HuangBai	Phellodendron amurense Rupr.
ZhiZi	Gardenia jasminoides J.Ellis
