# Supplementary material for: A Preliminary Inquiry Into the Potential Mechanism of Huang-Lian-Jie-Du Decoction in Treating Rheumatoid Arthritis via Network Pharmacology and Molecular Docking
Source: Front Cell Dev Biol. 2022 Jan 19;9:740266. doi: 10.3389/fcell.2021.740266 (PMC8807552; doi:10.3389/fcell.2021.740266)
Supplement: Supplementary file 6 [file Table5.XLSX]

## Sheet: 附表3
source	term_name	term_id	adjusted_p_value	negative_log10_of_adjusted_p_value	term_size	query_size	intersection_size	effective_domain_size	intersections
GO:MF	cytokine receptor binding	GO:0005126	1.54e-49	48.8127	274	361	65	18679	IL6	IL10	TNF	MIF	LTA	IL1B	IFNG	IL1RN	CXCL8	IL18	CCL2	TNFSF11	SYK	TGFB1	IL2	IL15	IL1A	IL4	IL23R	VEGFA	CCL5	IL6R	CSF2	CSF1	IL23A	TRAF1	FASLG	IL13	TNFSF13B	CCL3	CD40LG	CXCL12	STAT3	IL6ST	CXCL10	ADAM17	CXCL1	CCL20	IL11	RIPK1	TNFSF13
GO:MF	cytokine activity	GO:0005125	7.27e-49	48.1387	235	361	61	18679	IL6	IL10	TNF	MIF	LTA	IL1B	IL17A	IFNG	IL1RN	CXCL8	IL18	CCL2	TNFSF11	IL2	IL15	IL1A	IL4	VEGFA	TNFRSF11B	CCL5	CSF2	CSF1	IL23A	FASLG	TIMP1	IL13	TNFSF13B	CCL3	CD40LG	CXCL12	HMGB1	CXCL10	CXCL1	GPI	CCL20	IL11	TNFSF13	CXCL5	IFNB1	IL7	IL21
GO:MF	signaling receptor binding	GO:0005102	1.25e-47	46.9028	1551	361	130	18679	IL6	IL10	HLA-DRB1	TNF	MIF	CD244	LTA	HLA-B	IL1B	CRP	IL17A	PTPN2	IFNG	IL1RN	TLR4	CXCL8	IL18	CCL2	TNFSF11	SYK	TGFB1	IL2	IL15	IL1A	IL4	IL1R1	IL23R	VEGFA	TLR2	TNFRSF11B	SAA1	CCL5	COL2A1	ICAM1	COMP	IL6R	S100A12	CSF2	VCAM1	CSF1	IL23A
GO:MF	receptor ligand activity	GO:0048018	1.24e-35	34.9073	495	361	68	18679	IL6	IL10	TNF	MIF	LTA	IL1B	IL17A	IFNG	IL1RN	CXCL8	IL18	CCL2	TNFSF11	TGFB1	IL2	IL15	IL1A	IL4	VEGFA	TNFRSF11B	CCL5	CSF2	CSF1	IL23A	FASLG	TIMP1	TTR	IL13	TNFSF13B	CCL3	CD40LG	CXCL12	HMGB1	CXCL10	CXCL1	GPI	CCL20	IL11	PTH	TNFSF13	CXCL5
GO:MF	signaling receptor activator activity	GO:0030546	3.09e-35	34.5105	502	361	68	18679	IL6	IL10	TNF	MIF	LTA	IL1B	IL17A	IFNG	IL1RN	CXCL8	IL18	CCL2	TNFSF11	TGFB1	IL2	IL15	IL1A	IL4	VEGFA	TNFRSF11B	CCL5	CSF2	CSF1	IL23A	FASLG	TIMP1	TTR	IL13	TNFSF13B	CCL3	CD40LG	CXCL12	HMGB1	CXCL10	CXCL1	GPI	CCL20	IL11	PTH	TNFSF13	CXCL5
GO:MF	cytokine binding	GO:0019955	1.01e-27	26.9974	140	361	36	18679	IL2RA	IL2RB	TNFRSF1A	IL1RN	TNFRSF1B	IL1R1	IL23R	CCR5	CCR6	COMP	IL6R	TNFRSF11A	CCR1	IL6ST	HMGB1	CXCR3	CCR2	CSF1R	ELANE	CXCR4	CCRL2	TGFB3	CX3CR1	IL18R1	CXCR5	IL18BP	CD4	IL22RA1	IL12B	IL12A	IL10RA	CD36	CSF2RA	ITGA4	IL1R2	ITGAV
GO:MF	immune receptor activity	GO:0140375	1.87e-23	22.7279	133	361	32	18679	HLA-DRB1	IL2RA	IL2RB	IL1R1	IL23R	CCR5	CCR6	IL6R	IL1RAPL2	FCGR2B	CCR1	IL6ST	IL17RA	HLA-DRA	CXCR3	CCR2	CD44	HLA-DOA	CXCR4	CCRL2	CX3CR1	IL18R1	CXCR5	CR2	CD4	IL22RA1	IL12B	CR1	IL10RA	CSF2RA	IL1R2	C5AR1
GO:MF	signaling receptor activity	GO:0038023	1.2e-18	17.9215	1549	361	89	18679	HLA-DRB1	IL2RA	CD244	IL2RB	TNFRSF1A	NOD2	CD247	TLR4	TNFRSF1B	SYK	FAS	IL1R1	IL23R	TLR2	TNFRSF11B	CCR5	ICAM1	FCRL3	CCR6	FCGR2A	IL6R	FCGR3B	IL1RAPL2	TNFRSF11A	CD40	FCGR3A	FCGR2B	SELE	CCR1	CD28	STAT3	IL6ST	ITGB2	CD80	IL17RA	CD79A	HLA-DRA	CXCR3	CD86	CCR2	TEK
GO:MF	molecular transducer activity	GO:0060089	1.2e-18	17.9215	1549	361	89	18679	HLA-DRB1	IL2RA	CD244	IL2RB	TNFRSF1A	NOD2	CD247	TLR4	TNFRSF1B	SYK	FAS	IL1R1	IL23R	TLR2	TNFRSF11B	CCR5	ICAM1	FCRL3	CCR6	FCGR2A	IL6R	FCGR3B	IL1RAPL2	TNFRSF11A	CD40	FCGR3A	FCGR2B	SELE	CCR1	CD28	STAT3	IL6ST	ITGB2	CD80	IL17RA	CD79A	HLA-DRA	CXCR3	CD86	CCR2	TEK
GO:MF	cytokine receptor activity	GO:0004896	1.54e-18	17.8118	99	361	25	18679	IL2RA	IL2RB	IL1R1	IL23R	CCR5	CCR6	IL6R	IL1RAPL2	CCR1	IL6ST	IL17RA	CXCR3	CCR2	CD44	CXCR4	CCRL2	CX3CR1	IL18R1	CXCR5	CD4	IL22RA1	IL12B	IL10RA	CSF2RA	IL1R2
GO:MF	identical protein binding	GO:0042802	4.45e-14	13.3519	2063	361	96	18679	TNF	STAT4	MIF	IRF5	PSTPIP1	PADI4	CRP	IL17A	TNFRSF1A	CD247	TLR4	TNFSF11	TGFB1	FAS	MEFV	VEGFA	TLR2	PTGS2	CCL5	CCR5	COL2A1	SLC11A1	MMP9	IL6R	PADI2	CSF1	TRAF1	TNIP1	FOXP3	TTR	CCL3	NLRP3	CD28	TNFAIP3	STAT3	IL6ST	JUN	ALB	CD79A	MAFB	RIPK1
GO:MF	protein-containing complex binding	GO:0044877	1.53e-13	12.8166	1304	361	72	18679	HLA-DRB1	CIITA	PSTPIP1	IL1B	CRP	PTPN2	NOD2	SYK	TGFB1	TLR2	MMP13	ICAM1	FCGR2A	MTHFR	MMP9	COMP	SERPINH1	VCAM1	FCGR3B	FCGR3A	FCGR2B	CD40LG	CXCL12	JUN	HMGB1	ITGB2	CTSK	ADAM17	HLA-DMA	MMP12	MAFB	RIPK1	HSPD1	HLA-DRA	HLA-DMB	FOS	IFNB1	CD44	ITGAL	HSPA5	CTSL
GO:MF	growth factor receptor binding	GO:0070851	2.19e-12	11.6588	142	361	23	18679	IL6	IL10	IL1B	IL1RN	IL2	IL1A	IL4	IL1R1	IL23R	VEGFA	IL6R	CSF2	IL6ST	ADAM17	IL11	IL7	IL21	IL37	ERAP1	IL12B	IL12A	CSF3	TLR9
GO:MF	chemokine receptor binding	GO:0042379	1.3e-11	10.8866	72	361	17	18679	CXCL8	CCL2	CCL5	CCL3	CXCL12	STAT3	CXCL10	CXCL1	CCL20	CXCL5	CCR2	CXCL2	CCRL2	CX3CL1	CXCL6	C5	STAT1
GO:MF	transmembrane signaling receptor activity	GO:0004888	5.26e-11	10.279	1331	361	68	18679	HLA-DRB1	IL2RA	IL2RB	TNFRSF1A	CD247	TLR4	TNFRSF1B	SYK	FAS	IL1R1	IL23R	TLR2	CCR5	ICAM1	FCRL3	CCR6	FCGR2A	IL6R	FCGR3B	IL1RAPL2	TNFRSF11A	FCGR3A	FCGR2B	SELE	CCR1	IL6ST	ITGB2	IL17RA	CD79A	HLA-DRA	CXCR3	CCR2	TEK	CD44	FLT1	ITGAL	TLR1	HLA-DOA	CSF1R	CXCR4	CD69
GO:MF	chemokine binding	GO:0019956	2.79e-10	9.55458	33	361	12	18679	CCR5	CCR6	CCR1	HMGB1	CXCR3	CCR2	CXCR4	CCRL2	CX3CR1	CXCR5	ITGA4	ITGAV
GO:MF	integrin binding	GO:0005178	3.88e-10	9.41088	146	361	21	18679	IL1B	PTPN2	SYK	ICAM1	COMP	VCAM1	CD40LG	CXCL12	HMGB1	ITGB2	ADAM17	ITGAM	SPP1	TIMP2	CX3CL1	CCN6	MMP14	JAM3	FBN1	ITGA4	ITGAV
GO:MF	growth factor activity	GO:0008083	4.67e-10	9.33085	164	361	22	18679	IL6	IL10	TGFB1	IL2	IL4	VEGFA	CSF2	CSF1	TIMP1	CXCL12	CXCL1	GPI	IL11	IL7	OSM	TGFB3	TGFB2	CCN6	IL12B	IL12A	CSF3	BMP6
GO:MF	chemokine activity	GO:0008009	2.97e-09	8.5277	49	361	13	18679	CXCL8	CCL2	CCL5	CCL3	CXCL12	CXCL10	CXCL1	CCL20	CXCL5	CXCL2	CX3CL1	CXCL6	C5
GO:MF	tumor necrosis factor receptor binding	GO:0005164	5.42e-09	8.26619	32	361	11	18679	TNF	LTA	TNFSF11	TRAF1	FASLG	TNFSF13B	CD40LG	TNFSF13	LTB	STAT1	TWEAK
GO:MF	tumor necrosis factor receptor superfamily binding	GO:0032813	5.49e-08	7.26032	49	361	12	18679	TNF	LTA	TNFSF11	TRAF1	FASLG	TNFSF13B	CD40LG	RIPK1	TNFSF13	LTB	STAT1	TWEAK
GO:MF	C-C chemokine receptor activity	GO:0016493	1.1e-07	6.96011	23	361	9	18679	CCR5	CCR6	CCR1	CXCR3	CCR2	CXCR4	CCRL2	CX3CR1	CXCR5
GO:MF	C-C chemokine binding	GO:0019957	1.72e-07	6.76341	24	361	9	18679	CCR5	CCR6	CCR1	CXCR3	CCR2	CXCR4	CCRL2	CX3CR1	CXCR5
GO:MF	G protein-coupled receptor binding	GO:0001664	2.77e-07	6.55675	292	361	25	18679	CXCL8	CCL2	IL2	SAA1	CCL5	CCL3	CXCL12	STAT3	CXCL10	CXCL1	CCL20	PTH	CXCL5	CCR2	CXCL2	CCRL2	CX3CL1	CXCL6	GNAQ	C5	CALCA	STAT1	S1PR1	PDE4D	BDKRB2
GO:MF	CXCR chemokine receptor binding	GO:0045236	3.33e-07	6.47756	18	361	8	18679	CXCL8	CXCL12	CXCL10	CXCL1	CXCL5	CXCL2	CX3CL1	CXCL6
GO:MF	G protein-coupled chemoattractant receptor activity	GO:0001637	3.98e-07	6.3999	26	361	9	18679	CCR5	CCR6	CCR1	CXCR3	CCR2	CXCR4	CCRL2	CX3CR1	CXCR5
GO:MF	chemokine receptor activity	GO:0004950	3.98e-07	6.3999	26	361	9	18679	CCR5	CCR6	CCR1	CXCR3	CCR2	CXCR4	CCRL2	CX3CR1	CXCR5
GO:MF	glycosaminoglycan binding	GO:0005539	7.38e-07	6.13194	238	361	22	18679	NOD2	VEGFA	TLR2	SAA1	COMP	NLRP3	CXCL10	FSTL1	TNFAIP6	MPO	CD44	ACAN	APOH	ELANE	CXCL6	SELL	CCN6	CTSG	HAPLN1	LTF	MMP7	FBN1
GO:MF	complement binding	GO:0001848	1.47e-06	5.83212	21	361	8	18679	CRP	ITGB2	C4A	ITGAM	CR2	C4B	CR1	C5AR1
GO:MF	peptide antigen binding	GO:0042605	1.7e-06	5.76879	30	361	9	18679	HLA-DRB1	HLA-B	HLA-DQB1	HLA-DPB1	HLA-C	HLA-DRA	HLA-DRB5	HLA-A	TAP2
GO:MF	NAD+ nucleosidase activity	GO:0003953	4.68e-06	5.32978	16	361	7	18679	TLR4	IL1R1	TLR2	IL1RAPL2	TLR1	BST1	IL18R1
GO:MF	NAD+ nucleotidase, cyclic ADP-ribose generating	GO:0061809	4.68e-06	5.32978	16	361	7	18679	TLR4	IL1R1	TLR2	IL1RAPL2	TLR1	BST1	IL18R1
GO:MF	NAD(P)+ nucleosidase activity	GO:0050135	4.68e-06	5.32978	16	361	7	18679	TLR4	IL1R1	TLR2	IL1RAPL2	TLR1	BST1	IL18R1
GO:MF	amide binding	GO:0033218	4.93e-06	5.3075	387	361	27	18679	HLA-DRB1	HLA-B	HLA-DQB1	NOD2	TLR4	TLR2	HLA-DPB1	FCGR2B	ITGB2	HLA-C	HLA-DRA	NFKBIA	SLC19A1	CAT	TLR1	HLA-DRB5	ITGAM	ERAP1	TGFB2	FOLR2	HLA-A	TAP2	CD36	DHFR	OPRD1	BDKRB1	BACE
GO:MF	peptide binding	GO:0042277	5.16e-06	5.28774	312	361	24	18679	HLA-DRB1	HLA-B	HLA-DQB1	NOD2	TLR4	TLR2	HLA-DPB1	FCGR2B	ITGB2	HLA-C	HLA-DRA	NFKBIA	CAT	TLR1	HLA-DRB5	ITGAM	ERAP1	TGFB2	HLA-A	TAP2	CD36	OPRD1	BDKRB1	BACE
GO:MF	endopeptidase activity	GO:0004175	6.02e-06	5.22053	444	361	29	18679	MMP3	MMP1	MMP13	MMP9	MMP2	CTSK	ADAM17	MMP12	PRTN3	MMP8	HP	ADAMTS4	CTSL	ELANE	CTSB	CTSG	MMP14	HTRA1	CASP10	LTF	PSMB9	GZMB	MMP7	TINAG	CELA1	CASP1	CTSS	CTSF	BACE
GO:MF	growth factor binding	GO:0019838	7.33e-06	5.13517	141	361	16	18679	IL2RA	IL2RB	IL1RN	IL1R1	COL2A1	IL6R	IL6ST	TEK	FLT1	TGFB3	CCN6	HTRA1	IL10RA	CD36	IL1R2	ITGAV
GO:MF	protein binding	GO:0005515	1.99e-05	4.70152	14767	361	324	18679	PTPN22	IL6	IL10	HLA-DRB1	TNF	STAT4	CIITA	MIF	IRF5	SLC22A4	IL2RA	CD244	NFKBIL1	PSTPIP1	IL2RB	LACC1	LTA	HLA-B	IL1B	PADI4	CRP	CTLA4	MMP3	IL17A	TNFRSF1A	PTPN2	HLA-DQB1	IFNG	NOD2	CD247	NLRP1	IL1RN	TLR4	CXCL8	ANKRD55	IL18	CCL2	TNFRSF1B	TNFSF11	SYK	TGFB1
GO:MF	Toll-like receptor binding	GO:0035325	2.09e-05	4.67901	12	361	6	18679	SYK	TLR2	S100A9	S100A8	TLR1	CD36
GO:MF	interleukin-6 receptor binding	GO:0005138	2.67e-05	4.5738	7	361	5	18679	IL6	IL6R	IL6ST	ADAM17	ERAP1
GO:MF	enzyme binding	GO:0019899	3.55e-05	4.45008	2048	361	74	18679	PTPN22	TNF	IRF5	PTPN2	HLA-DQB1	NOD2	CD247	NLRP1	TNFRSF1B	SYK	FAS	IL1R1	PTGS2	FCRL3	COMP	IL6R	TRAF1	TNIP1	FOXP3	TIMP1	CD40	SELE	CD28	TNFAIP3	STAT3	JUN	HMGB1	ITGB2	GPI	PRTN3	RIPK1	HSPD1	NFKBIA	CAT	ANGPT1	RELB	HSPA5	MAPK14	ADAMTS4	MAPK8	CSF1R
GO:MF	peptidase activity	GO:0008233	6.89e-05	4.16178	647	361	34	18679	MMP3	MMP1	MMP13	MMP9	MMP2	RELN	TNFAIP3	CTSK	ADAM17	MMP12	PRTN3	MMP8	HP	ADAMTS4	CTSL	ELANE	TFRC	ERAP1	CTSB	CTSG	MMP14	HTRA1	CASP10	LTF	PSMB9	GZMB	MMP7	TINAGL1	TINAG	CELA1	CASP1	CTSS	CTSF	BACE
GO:MF	opsonin binding	GO:0001846	0.000107986	3.96663	15	361	6	18679	CRP	ITGB2	C4A	ITGAM	CR1	ITGAV
GO:MF	protease binding	GO:0002020	0.000125195	3.90241	131	361	14	18679	TNF	IL1R1	COMP	TIMP1	CD28	TNFAIP3	ADAMTS4	ELANE	TIMP2	SELL	SYVN1	INS	BDKRB2	ITGAV
GO:MF	exogenous protein binding	GO:0140272	0.000128946	3.88959	77	361	11	18679	CCR5	ICAM1	CD80	ALB	CD86	TFRC	CXCR4	CR2	CD4	CR1	ITGAV
GO:MF	CCR chemokine receptor binding	GO:0048020	0.00014688	3.83304	48	361	9	18679	CCL2	CCL5	CCL3	STAT3	CCL20	CCR2	CCRL2	CX3CL1	STAT1
GO:MF	interleukin-1 receptor binding	GO:0005149	0.000258412	3.58769	17	361	6	18679	IL1B	IL1RN	IL1A	IL37	ERAP1	TLR9
GO:MF	MHC class II protein complex binding	GO:0023026	0.000258412	3.58769	17	361	6	18679	HLA-DRB1	HLA-DMA	HLA-DRA	HLA-DMB	HLA-DOA	CD4
GO:MF	collagen binding	GO:0005518	0.000454526	3.34244	70	361	10	18679	MMP13	MMP9	COMP	SERPINH1	CTSK	MMP12	CD44	CTSL	CTSB	CTSS
GO:MF	heparin binding	GO:0008201	0.000485996	3.31337	168	361	15	18679	VEGFA	SAA1	COMP	CXCL10	FSTL1	MPO	APOH	ELANE	CXCL6	SELL	CCN6	CTSG	LTF	MMP7	FBN1
GO:MF	G protein-coupled peptide receptor activity	GO:0008528	0.000607084	3.21675	149	361	14	18679	CCR5	CCR6	CCR1	CXCR3	CCR2	CXCR4	CCRL2	CX3CR1	CXCR5	NPSR1	OPRD1	BDKRB2	BDKRB1	LTB4R
GO:MF	protein homodimerization activity	GO:0042803	0.000610602	3.21424	679	361	33	18679	IL17A	VEGFA	PTGS2	CCL5	SLC11A1	IL6R	PADI2	CSF1	FOXP3	STAT3	RIPK1	CAT	NOS2	ATIC	CSF1R	TFRC	CARD8	LRRK2	TGFB2	ENO1	CR2	JAM3	SRF	CD4	IRAK1	STAT1	TLR9	XDH	G6PD	ABCG2	TYR	MCL1	HSPB1
GO:MF	peptide receptor activity	GO:0001653	0.000834576	3.07853	153	361	14	18679	CCR5	CCR6	CCR1	CXCR3	CCR2	CXCR4	CCRL2	CX3CR1	CXCR5	NPSR1	OPRD1	BDKRB2	BDKRB1	LTB4R
GO:MF	virus receptor activity	GO:0001618	0.000986879	3.00574	76	361	10	18679	CCR5	ICAM1	CD80	CD86	TFRC	CXCR4	CR2	CD4	CR1	ITGAV
GO:MF	cell adhesion molecule binding	GO:0050839	0.00136892	2.86362	544	361	28	18679	IL1B	PTPN2	SYK	ICAM1	COMP	VCAM1	CD40LG	CXCL12	HMGB1	ITGB2	ADAM17	ATIC	ITGAL	HSPA5	ITGAM	SPP1	TIMP2	ANXA1	CX3CL1	ENO1	CCN6	MMP14	JAM3	STAT1	FBN1	ITGA4	ITGAV	CDH11
GO:MF	coreceptor activity	GO:0015026	0.00146684	2.83362	47	361	8	18679	CCR5	CD28	CD80	CD86	CXCR4	CD4	ITGA4	ITGAV
GO:MF	interleukin-1 receptor activity	GO:0004908	0.00229342	2.63952	7	361	4	18679	IL1R1	IL1RAPL2	IL18R1	IL1R2
GO:MF	chemoattractant activity	GO:0042056	0.00296853	2.52746	37	361	7	18679	MIF	VEGFA	CCL5	CCL3	HMGB1	CXCL10	CX3CL1
GO:MF	MHC protein complex binding	GO:0023023	0.00324433	2.48888	25	361	6	18679	HLA-DRB1	HLA-DMA	HLA-DRA	HLA-DMB	HLA-DOA	CD4
GO:MF	metalloendopeptidase activity	GO:0004222	0.00325641	2.48726	106	361	11	18679	MMP3	MMP1	MMP13	MMP9	MMP2	ADAM17	MMP12	MMP8	ADAMTS4	MMP14	MMP7
GO:MF	hydrolase activity, hydrolyzing N-glycosyl compounds	GO:0016799	0.0035789	2.44625	38	361	7	18679	TLR4	IL1R1	TLR2	IL1RAPL2	TLR1	BST1	IL18R1
GO:MF	carbohydrate derivative binding	GO:0097367	0.00432808	2.3637	2282	361	73	18679	CIITA	SLC22A4	NOD2	NLRP1	TLR4	SYK	IL2	VEGFA	TLR2	SAA1	COL2A1	COMP	SELE	NLRP3	HMGB1	CXCL10	CTSK	RIPK1	FSTL1	HSPD1	TNFAIP6	MPO	SLC19A1	TEK	CD44	NOS2	CHI3L1	FLT1	PIK3CG	HSPA5	MAPK14	ACAN	CTSL	MAPK8	CSF1R	APOH	DHODH	ELANE	DDX39B	LRRK2	MAP3K8
GO:MF	CCR5 chemokine receptor binding	GO:0031730	0.00451682	2.34517	8	361	4	18679	CCL5	CCL3	STAT3	STAT1
GO:MF	fibronectin binding	GO:0001968	0.00657166	2.18232	28	361	6	18679	VEGFA	CTSK	CTSL	ITGA4	CTSS	ITGAV
GO:MF	TAP binding	GO:0046977	0.00800623	2.09657	9	361	4	18679	HLA-B	HLA-C	HLA-A	TAP2
GO:MF	hydrolase activity	GO:0016787	0.0131071	1.88249	2357	361	73	18679	PTPN22	LACC1	PADI4	MMP3	PTPN2	NLRP1	TLR4	ACP5	MMP1	IL1R1	TLR2	CCL5	CCR5	MMP13	MMP9	MMP2	PADI2	IL1RAPL2	RELN	CCR1	TNFAIP3	CTSK	ADAM17	MMP12	PRTN3	SIAE	MMP8	HP	CAT	OLAH	ATIC	HSPA5	ADAMTS4	CTSL	TLR1	ELANE	TFRC	PPP1CB	PLA2G2A	PPP1CC	DDX39B
GO:MF	RAGE receptor binding	GO:0050786	0.0131403	1.8814	10	361	4	18679	S100A12	S100A9	HMGB1	S100A8
GO:MF	IgG binding	GO:0019864	0.0131403	1.8814	10	361	4	18679	FCGR2A	FCGR3B	FCGR3A	FCGR2B
GO:MF	tumor necrosis factor-activated receptor activity	GO:0005031	0.0131403	1.8814	10	361	4	18679	TNFRSF1A	TNFRSF1B	FAS	TNFRSF11A
GO:MF	lipopolysaccharide binding	GO:0001530	0.0148089	1.82948	32	361	6	18679	TLR4	TLR2	HMGB1	HSPD1	LTF	P2RX7
GO:MF	protein dimerization activity	GO:0046983	0.0267573	1.57256	1073	361	40	18679	IL10	IL17A	TLR4	VEGFA	PTGS2	CCL5	SLC11A1	IL6R	PADI2	CSF1	FOXP3	STAT3	RIPK1	CAT	NOS2	ATIC	CSF1R	TFRC	CARD8	NR4A2	LRRK2	TGFB2	ENO1	CR2	JAM3	SRF	CD4	IRAK1	IL12B	IL12A	STAT1	TLR9	XDH	BMP6	G6PD	ABCG2	TYR	BDKRB2	MCL1	HSPB1
GO:MF	sulfur compound binding	GO:1901681	0.0296708	1.52767	264	361	16	18679	VEGFA	SAA1	COMP	CXCL10	FSTL1	MPO	APOH	ELANE	CXCL6	SELL	CCN6	CTSG	LTF	MMP7	FBN1	TPMT
GO:MF	proteoglycan binding	GO:0043394	0.0298231	1.52545	36	361	6	18679	COL2A1	COMP	CTSK	CTSL	CTSB	CTSS
GO:MF	serine-type peptidase activity	GO:0008236	0.0330324	1.48106	185	361	13	18679	MMP1	MMP9	MMP2	RELN	PRTN3	MMP8	HP	ELANE	CTSG	HTRA1	LTF	GZMB	CELA1
GO:MF	complement component C3b binding	GO:0001851	0.0347785	1.45869	5	361	3	18679	ITGB2	ITGAM	CR1
GO:MF	NFAT protein binding	GO:0051525	0.0347785	1.45869	5	361	3	18679	FOXP3	MAPK14	PPARA
GO:MF	C-X3-C chemokine binding	GO:0019960	0.0347785	1.45869	5	361	3	18679	CX3CR1	ITGA4	ITGAV
GO:MF	serine hydrolase activity	GO:0017171	0.041092	1.38624	189	361	13	18679	MMP1	MMP9	MMP2	RELN	PRTN3	MMP8	HP	ELANE	CTSG	HTRA1	LTF	GZMB	CELA1
GO:MF	pattern recognition receptor activity	GO:0038187	0.04118	1.38531	24	361	5	18679	NOD2	TLR4	TLR2	TLR9	CD36
GO:MF	death receptor activity	GO:0005035	0.0427266	1.3693	13	361	4	18679	TNFRSF1A	TNFRSF1B	FAS	TNFRSF11A
GO:MF	metallopeptidase activity	GO:0008237	0.0482055	1.3169	192	361	13	18679	MMP3	MMP1	MMP13	MMP9	MMP2	ADAM17	MMP12	MMP8	ADAMTS4	TFRC	ERAP1	MMP14	MMP7
GO:BP	immune response	GO:0006955	4.99e-104	103.302	2544	361	230	18123	PTPN22	IL6	IL10	HLA-DRB1	TNF	CIITA	MIF	IRF5	IL2RA	CD244	PSTPIP1	MIR155	LACC1	LTA	HLA-B	IL1B	PADI4	CRP	CTLA4	IL17A	TNFRSF1A	PTPN2	HLA-DQB1	IFNG	NOD2	CD247	NLRP1	IL1RN	TLR4	CXCL8	IL18	CCL2	ACP5	TNFRSF1B	TNFSF11	SYK	TGFB1	IL2	IL15	FAS	IL1A
GO:BP	inflammatory response	GO:0006954	2.03e-102	101.693	962	361	158	18123	IL6	IL10	HLA-DRB1	TNF	CIITA	MIF	IRF5	MIR146A	IL2RA	PSTPIP1	MIR155	LACC1	LTA	IL1B	CRP	MMP3	IL17A	TNFRSF1A	PTPN2	IFNG	NOD2	CD247	NLRP1	IL1RN	TLR4	CXCL8	IL18	CCL2	ACP5	TNFRSF1B	TNFSF11	SYK	TGFB1	IL2	IL15	IL1A	IL4	MEFV	IL1R1	IL23R	TLR2
GO:BP	immune system process	GO:0002376	2.03e-102	101.692	3438	361	257	18123	PTPN22	IL6	IL10	HLA-DRB1	TNF	CIITA	MIF	IRF5	MIR146A	IL2RA	CD244	PSTPIP1	MIR155	LACC1	LTA	HLA-B	IL1B	PADI4	CRP	CTLA4	IL17A	TNFRSF1A	PTPN2	HLA-DQB1	IFNG	NOD2	CD247	NLRP1	IL1RN	TLR4	CXCL8	IL18	CCL2	ACP5	TNFRSF1B	TNFSF11	MMP1	SYK	TGFB1	IL2	IL15
GO:BP	response to cytokine	GO:0034097	2.9e-98	97.538	1242	361	170	18123	IL6	IL10	HLA-DRB1	TNF	STAT4	CIITA	MIF	IRF5	MIR146A	IL2RA	IL2RB	MIR155	LTA	HLA-B	IL1B	MMP3	IL17A	TNFRSF1A	PTPN2	HLA-DQB1	IFNG	NOD2	IL1RN	TLR4	CXCL8	IL18	CCL2	ACP5	TNFRSF1B	TNFSF11	MMP1	SYK	IL2	IL15	FAS	IL1A	IL4	MEFV	IL1R1	IL23R	VEGFA
GO:BP	cytokine-mediated signaling pathway	GO:0019221	9.7e-96	95.0132	824	361	144	18123	IL6	IL10	HLA-DRB1	TNF	STAT4	CIITA	MIF	IRF5	MIR146A	IL2RA	IL2RB	MIR155	LTA	HLA-B	IL1B	MMP3	IL17A	TNFRSF1A	PTPN2	IFNG	NOD2	IL1RN	CXCL8	IL18	CCL2	TNFRSF1B	TNFSF11	MMP1	SYK	IL2	IL15	FAS	IL1A	IL4	IL1R1	IL23R	VEGFA	TNFRSF11B	PTGS2	SAA1	CCL5
GO:BP	defense response	GO:0006952	1.16e-95	94.9373	1956	361	200	18123	PTPN22	IL6	IL10	HLA-DRB1	TNF	STAT4	CIITA	MIF	IRF5	MIR146A	IL2RA	CD244	PSTPIP1	MIR155	LACC1	LTA	HLA-B	IL1B	PADI4	CRP	MMP3	IL17A	TNFRSF1A	PTPN2	HLA-DQB1	IFNG	NOD2	CD247	NLRP1	IL1RN	TLR4	CXCL8	IL18	CCL2	ACP5	TNFRSF1B	TNFSF11	SYK	TGFB1	IL2	IL15
GO:BP	cellular response to cytokine stimulus	GO:0071345	1.72e-92	91.7652	1148	361	160	18123	IL6	IL10	HLA-DRB1	TNF	STAT4	CIITA	MIF	IRF5	MIR146A	IL2RA	IL2RB	MIR155	LTA	HLA-B	IL1B	MMP3	IL17A	TNFRSF1A	PTPN2	HLA-DQB1	IFNG	NOD2	IL1RN	TLR4	CXCL8	IL18	CCL2	TNFRSF1B	TNFSF11	MMP1	SYK	IL2	IL15	FAS	IL1A	IL4	IL1R1	IL23R	VEGFA	TLR2	TNFRSF11B
GO:BP	response to external stimulus	GO:0009605	5.63e-88	87.2496	3114	361	233	18123	PTPN22	IL6	IL10	HLA-DRB1	TNF	CIITA	MIF	IRF5	MIR146A	IL2RA	CD244	NFKBIL1	PSTPIP1	MIR155	LACC1	LTA	HLA-B	IL1B	PADI4	CRP	MMP3	IL17A	TNFRSF1A	PTPN2	HLA-DQB1	IFNG	NOD2	CD247	NLRP1	TLR4	CXCL8	IL18	CCL2	ACP5	TNFRSF1B	TNFSF11	SYK	TGFB1	IL2	IL15	FAS
GO:BP	response to organic substance	GO:0010033	7.96e-85	84.0989	3457	361	240	18123	PTPN22	IL6	IL10	HLA-DRB1	TNF	STAT4	CIITA	MIF	IRF5	MIR146A	IL2RA	NFKBIL1	IL2RB	MIR155	LTA	HLA-B	IL1B	MMP3	IL17A	TNFRSF1A	PTPN2	HLA-DQB1	IFNG	NOD2	NLRP1	IL1RN	TLR4	CXCL8	IL18	CCL2	ACP5	TNFRSF1B	TNFSF11	MMP1	SYK	TGFB1	IL2	IL15	FAS	IL1A	IL4
GO:BP	regulation of immune system process	GO:0002682	2.06e-81	80.6854	1734	361	177	18123	PTPN22	IL6	IL10	HLA-DRB1	TNF	MIF	MIR146A	IL2RA	CD244	MIR155	LACC1	LTA	HLA-B	IL1B	CRP	CTLA4	IL17A	PTPN2	HLA-DQB1	IFNG	NOD2	CD247	TLR4	CXCL8	IL18	CCL2	TNFRSF1B	TNFSF11	SYK	TGFB1	IL2	IL15	IL1A	IL4	IL1R1	IL23R	VEGFA	CCL5	COL2A1	ICAM1	SLC11A1
GO:BP	cellular response to chemical stimulus	GO:0070887	1.15e-78	77.9385	3443	361	233	18123	PTPN22	IL6	IL10	HLA-DRB1	TNF	STAT4	CIITA	MIF	IRF5	MIR146A	IL2RA	NFKBIL1	IL2RB	MIR155	LTA	HLA-B	MIR132	IL1B	MMP3	IL17A	TNFRSF1A	PTPN2	HLA-DQB1	IFNG	NOD2	IL1RN	TLR4	CXCL8	IL18	CCL2	TNFRSF1B	TNFSF11	MMP1	SYK	TGFB1	IL2	IL15	FAS	IL1A	IL4	IL1R1
GO:BP	cytokine production	GO:0001816	4.79e-76	75.32	854	361	129	18123	PTPN22	IL6	IL10	HLA-DRB1	TNF	MIF	IRF5	MIR146A	CD244	NFKBIL1	MIR155	LACC1	LTA	HLA-B	MIR132	IL1B	CRP	IL17A	IFNG	NOD2	NLRP1	TLR4	IL18	ACP5	TNFRSF1B	SYK	TGFB1	IL2	IL15	IL1A	IL4	MEFV	IL1R1	IL23R	TLR2	PTGS2	SAA1	SLC11A1	HLA-DPB1	MACIR	IL6R
GO:BP	regulation of cytokine production	GO:0001817	2.19e-75	74.6604	847	361	128	18123	PTPN22	IL6	IL10	HLA-DRB1	TNF	MIF	IRF5	MIR146A	CD244	NFKBIL1	MIR155	LACC1	LTA	HLA-B	MIR132	IL1B	CRP	IL17A	IFNG	NOD2	NLRP1	TLR4	IL18	ACP5	TNFRSF1B	SYK	TGFB1	IL2	IL15	IL1A	IL4	MEFV	IL1R1	IL23R	TLR2	PTGS2	SAA1	SLC11A1	HLA-DPB1	MACIR	IL6R
GO:BP	positive regulation of immune system process	GO:0002684	1.41e-74	73.8504	1079	361	140	18123	PTPN22	IL6	IL10	HLA-DRB1	TNF	MIF	IL2RA	CD244	MIR155	LACC1	LTA	HLA-B	IL1B	CRP	CTLA4	IL17A	PTPN2	HLA-DQB1	IFNG	NOD2	CD247	TLR4	CXCL8	IL18	CCL2	TNFSF11	SYK	TGFB1	IL2	IL15	IL1A	IL4	IL1R1	IL23R	VEGFA	CCL5	ICAM1	SLC11A1	FCRL3	HLA-DPB1	CCR6
GO:BP	response to stress	GO:0006950	2.77e-74	73.557	4321	361	252	18123	PTPN22	IL6	IL10	HLA-DRB1	TNF	STAT4	CIITA	MIF	IRF5	MIR146A	IL2RA	CD244	PSTPIP1	MIR155	LACC1	LTA	HLA-B	MIR132	IL1B	PADI4	CRP	CTLA4	MMP3	IL17A	TNFRSF1A	PTPN2	HLA-DQB1	IFNG	NOD2	CD247	NLRP1	IL1RN	TLR4	CXCL8	IL18	CCL2	ACP5	TNFRSF1B	TNFSF11	SYK	TGFB1
GO:BP	cell activation	GO:0001775	3.37e-74	73.4717	1507	361	160	18123	PTPN22	IL6	IL10	HLA-DRB1	TNF	MIF	IL2RA	CD244	MIR155	HLA-B	IL1B	CTLA4	IL17A	PTPN2	HLA-DQB1	IFNG	NOD2	TLR4	CXCL8	IL18	CCL2	TNFRSF1B	TNFSF11	SYK	TGFB1	IL2	IL15	IL1A	IL4	IL23R	TLR2	SAA1	CCL5	ICAM1	SLC11A1	FCRL3	HLA-DPB1	CCR6	FCGR2A	MMP9	COMP
GO:BP	cellular response to organic substance	GO:0071310	3.6e-74	73.4442	2821	361	209	18123	PTPN22	IL6	IL10	HLA-DRB1	TNF	STAT4	CIITA	MIF	IRF5	MIR146A	IL2RA	NFKBIL1	IL2RB	MIR155	LTA	HLA-B	IL1B	MMP3	IL17A	TNFRSF1A	PTPN2	HLA-DQB1	IFNG	NOD2	IL1RN	TLR4	CXCL8	IL18	CCL2	TNFRSF1B	TNFSF11	MMP1	SYK	TGFB1	IL2	IL15	FAS	IL1A	IL4	IL1R1	IL23R
GO:BP	leukocyte activation	GO:0045321	1.04e-73	72.9829	1341	361	152	18123	PTPN22	IL6	IL10	HLA-DRB1	TNF	MIF	IL2RA	CD244	MIR155	HLA-B	IL1B	CTLA4	PTPN2	HLA-DQB1	IFNG	NOD2	TLR4	CXCL8	IL18	CCL2	TNFRSF1B	TNFSF11	SYK	TGFB1	IL2	IL15	IL1A	IL4	IL23R	TLR2	CCL5	ICAM1	SLC11A1	FCRL3	HLA-DPB1	CCR6	FCGR2A	MMP9	IL6R	S100A12	CSF2
GO:BP	cell surface receptor signaling pathway	GO:0007166	9.76e-73	72.0106	3226	361	220	18123	PTPN22	IL6	IL10	HLA-DRB1	TNF	STAT4	CIITA	MIF	IRF5	MIR146A	IL2RA	NFKBIL1	PSTPIP1	IL2RB	MIR155	LTA	HLA-B	IL1B	CTLA4	MMP3	IL17A	TNFRSF1A	PTPN2	IFNG	NOD2	CD247	IL1RN	TLR4	CXCL8	IL18	CCL2	TNFRSF1B	TNFSF11	MMP1	SYK	TGFB1	IL2	IL15	FAS	IL1A	IL4
GO:BP	response to chemical	GO:0042221	4.52e-72	71.3453	4829	361	262	18123	PTPN22	IL6	IL10	HLA-DRB1	TNF	STAT4	CIITA	MIF	IRF5	MIR146A	IL2RA	NFKBIL1	IL2RB	MIR155	LTA	HLA-B	MIR132	IL1B	MMP3	IL17A	TNFRSF1A	PTPN2	HLA-DQB1	IFNG	NOD2	NLRP1	IL1RN	TLR4	CXCL8	IL18	CCL2	ACP5	TNFRSF1B	TNFSF11	MMP1	SYK	TGFB1	IL2	IL15	FAS	IL1A
GO:BP	regulation of response to stimulus	GO:0048583	2.05e-70	69.6883	4416	361	250	18123	PTPN22	IL6	IL10	HLA-DRB1	TNF	MIF	MIR146A	IL2RA	NFKBIL1	MIR155	LACC1	LTA	HLA-B	MIR132	IL1B	CRP	CTLA4	MMP3	IL17A	TNFRSF1A	PTPN2	HLA-DQB1	IFNG	NOD2	CD247	NLRP1	IL1RN	TLR4	CXCL8	IL18	CCL2	ACP5	TNFRSF1B	TNFSF11	SYK	TGFB1	IL2	IL15	FAS	IL1A	IL4
GO:BP	biological process involved in interspecies interaction between organisms	GO:0044419	2.05e-69	68.6885	1768	361	166	18123	PTPN22	IL6	IL10	HLA-DRB1	TNF	CIITA	MIF	IRF5	MIR146A	CD244	NFKBIL1	PSTPIP1	MIR155	LACC1	LTA	HLA-B	IL1B	PADI4	CRP	IL17A	TNFRSF1A	PTPN2	HLA-DQB1	IFNG	NOD2	NLRP1	TLR4	CXCL8	IL18	CCL2	ACP5	TNFRSF1B	SYK	TGFB1	IL15	IL1A	IL4	MEFV	IL23R	TLR2	PTGS2
GO:BP	response to other organism	GO:0051707	1.88e-67	66.726	1600	361	157	18123	PTPN22	IL6	IL10	HLA-DRB1	TNF	CIITA	MIF	IRF5	MIR146A	CD244	NFKBIL1	PSTPIP1	MIR155	LACC1	LTA	HLA-B	IL1B	PADI4	CRP	IL17A	TNFRSF1A	PTPN2	HLA-DQB1	IFNG	NOD2	NLRP1	TLR4	CXCL8	IL18	CCL2	ACP5	TNFRSF1B	SYK	TGFB1	IL15	IL1A	IL4	MEFV	IL23R	TLR2	PTGS2
GO:BP	response to external biotic stimulus	GO:0043207	2.06e-67	66.6865	1601	361	157	18123	PTPN22	IL6	IL10	HLA-DRB1	TNF	CIITA	MIF	IRF5	MIR146A	CD244	NFKBIL1	PSTPIP1	MIR155	LACC1	LTA	HLA-B	IL1B	PADI4	CRP	IL17A	TNFRSF1A	PTPN2	HLA-DQB1	IFNG	NOD2	NLRP1	TLR4	CXCL8	IL18	CCL2	ACP5	TNFRSF1B	SYK	TGFB1	IL15	IL1A	IL4	MEFV	IL23R	TLR2	PTGS2
GO:BP	regulation of multicellular organismal process	GO:0051239	5.27e-67	66.2781	2888	361	203	18123	PTPN22	IL6	IL10	HLA-DRB1	TNF	MIF	IRF5	MIR146A	IL2RA	CD244	NFKBIL1	MIR155	LACC1	LTA	HLA-B	MIR132	IL1B	MIR150	CRP	CTLA4	IL17A	TNFRSF1A	PTPN2	IFNG	NOD2	NLRP1	TLR4	CXCL8	IL18	ACP5	TNFRSF1B	TNFSF11	SYK	TGFB1	IL2	IL15	IL1A	IL4	MEFV	IL1R1	IL23R
GO:BP	positive regulation of cytokine production	GO:0001819	6.88e-67	66.1626	498	361	98	18123	PTPN22	IL6	IL10	TNF	MIF	IRF5	CD244	MIR155	LACC1	LTA	MIR132	IL1B	IL17A	IFNG	NOD2	NLRP1	TLR4	IL18	SYK	TGFB1	IL2	IL15	IL1A	IL4	IL1R1	IL23R	TLR2	PTGS2	SAA1	SLC11A1	HLA-DPB1	IL6R	CSF2	IL23A	FOXP3	CD40	IL13	CCL3	CD40LG	NLRP3	CD28
GO:BP	response to biotic stimulus	GO:0009607	7.26e-67	66.1389	1639	361	158	18123	PTPN22	IL6	IL10	HLA-DRB1	TNF	CIITA	MIF	IRF5	MIR146A	CD244	NFKBIL1	PSTPIP1	MIR155	LACC1	LTA	HLA-B	IL1B	PADI4	CRP	IL17A	TNFRSF1A	PTPN2	HLA-DQB1	IFNG	NOD2	NLRP1	TLR4	CXCL8	IL18	CCL2	ACP5	TNFRSF1B	SYK	TGFB1	IL15	IL1A	IL4	MEFV	IL23R	TLR2	PTGS2
GO:BP	positive regulation of response to stimulus	GO:0048584	9.77e-64	63.0101	2368	361	182	18123	PTPN22	IL6	IL10	HLA-DRB1	TNF	MIF	MIR146A	MIR155	LTA	HLA-B	MIR132	IL1B	CRP	CTLA4	IL17A	TNFRSF1A	PTPN2	HLA-DQB1	IFNG	NOD2	CD247	TLR4	CXCL8	IL18	CCL2	TNFSF11	SYK	IL2	IL15	FAS	IL4	IL1R1	IL23R	VEGFA	TLR2	PTGS2	SAA1	CCL5	ICAM1	SLC11A1	FCRL3
GO:BP	regulation of response to external stimulus	GO:0032101	1.12e-62	61.9509	1238	361	136	18123	PTPN22	IL6	IL10	HLA-DRB1	TNF	MIF	MIR146A	IL2RA	NFKBIL1	MIR155	LACC1	LTA	HLA-B	IL1B	MMP3	IL17A	TNFRSF1A	PTPN2	IFNG	NOD2	CD247	NLRP1	TLR4	CXCL8	IL18	CCL2	ACP5	TNFRSF1B	TNFSF11	SYK	IL2	IL15	IL4	MEFV	IL1R1	IL23R	VEGFA	TLR2	PTGS2	SAA1	CCL5
GO:BP	positive regulation of multicellular organismal process	GO:0051240	1.89e-59	58.723	1497	361	144	18123	PTPN22	IL6	IL10	HLA-DRB1	TNF	MIF	IRF5	IL2RA	CD244	MIR155	LACC1	LTA	MIR132	IL1B	IL17A	IFNG	NOD2	NLRP1	TLR4	CXCL8	IL18	TNFRSF1B	TNFSF11	SYK	TGFB1	IL2	IL15	IL1A	IL4	IL1R1	IL23R	VEGFA	TLR2	PTGS2	SAA1	ICAM1	SLC11A1	HLA-DPB1	IL6R	CSF2	CSF1
GO:BP	immune effector process	GO:0002252	1.08e-58	57.9675	1135	361	127	18123	PTPN22	IL6	IL10	HLA-DRB1	TNF	MIF	CD244	MIR155	LACC1	LTA	HLA-B	IL1B	CRP	IL17A	HLA-DQB1	IFNG	NOD2	CD247	TLR4	IL18	TNFRSF1B	SYK	IL2	IL4	IL1R1	IL23R	TLR2	ICAM1	SLC11A1	FCRL3	CCR6	FCGR2A	MMP9	IL6R	S100A12	PADI2	FCGR3B	IL23A	S100A9	FOXP3	CD40
GO:BP	response to molecule of bacterial origin	GO:0002237	1.21e-57	56.916	362	361	80	18123	PTPN22	IL6	IL10	TNF	IRF5	MIR146A	NFKBIL1	MIR155	LTA	IL1B	NOD2	TLR4	CXCL8	IL18	CCL2	ACP5	TNFRSF1B	IL1A	IL23R	TLR2	PTGS2	CCL5	CCR5	ICAM1	SLC11A1	CSF2	VCAM1	S100A9	FASLG	FOXP3	TNFRSF11A	CD40	IL13	FCGR2B	CCL3	SELE	NLRP3	TNFAIP3	JUN	HMGB1	CXCL10
GO:BP	signal transduction	GO:0007165	1.68e-57	56.7749	6447	361	280	18123	PTPN22	IL6	IL10	HLA-DRB1	TNF	STAT4	CIITA	MIF	IRF5	MIR146A	IL2RA	CD244	NFKBIL1	PSTPIP1	IL2RB	MIR155	LACC1	LTA	HLA-B	MIR132	IL1B	CTLA4	MMP3	IL17A	TNFRSF1A	PTPN2	IFNG	NOD2	CD247	IL1RN	TLR4	CXCL8	IL18	CCL2	TNFRSF1B	TNFSF11	MMP1	SYK	TGFB1	IL2	IL15
GO:BP	leukocyte differentiation	GO:0002521	8.3e-57	56.0807	566	361	94	18123	PTPN22	IL6	IL10	HLA-DRB1	TNF	IL2RA	MIR155	HLA-B	IL1B	CTLA4	IL17A	PTPN2	HLA-DQB1	IFNG	TLR4	IL18	TNFSF11	SYK	TGFB1	IL2	IL15	IL1A	IL4	IL23R	VEGFA	TLR2	FCRL3	CCR6	MMP9	IL6R	CSF2	VCAM1	CSF1	IL23A	FOXP3	TNFRSF11A	BGLAP	TNFSF13B	FCGR2B	CCL3	CCR1
GO:BP	leukocyte cell-cell adhesion	GO:0007159	3.7e-56	55.4312	377	361	80	18123	PTPN22	IL6	IL10	HLA-DRB1	TNF	MIR146A	IL2RA	MIR155	IL1B	CTLA4	PTPN2	HLA-DQB1	IFNG	NOD2	IL18	CCL2	TNFSF11	SYK	TGFB1	IL2	IL15	IL1A	IL4	IL23R	CCL5	ICAM1	HLA-DPB1	VCAM1	IL23A	S100A9	TNIP1	FOXP3	TNFSF13B	FCGR2B	SELE	PDCD1	CD40LG	NLRP3	CD28	CXCL12	IL6ST
GO:BP	response to stimulus	GO:0050896	2.94e-55	54.5312	9487	361	329	18123	PTPN22	IL6	IL10	HLA-DRB1	TNF	STAT4	CIITA	MIF	IRF5	MIR146A	IL2RA	CD244	NFKBIL1	PSTPIP1	IL2RB	MIR155	LACC1	LTA	HLA-B	MIR132	IL1B	PADI4	CRP	CTLA4	MMP3	IL17A	TNFRSF1A	PTPN2	HLA-DQB1	IFNG	NOD2	CD247	NLRP1	IL1RN	TLR4	CXCL8	IL18	CCL2	ACP5	TNFRSF1B	TNFSF11
GO:BP	cell communication	GO:0007154	4.95e-55	54.3058	6961	361	287	18123	PTPN22	IL6	IL10	HLA-DRB1	TNF	STAT4	CIITA	MIF	IRF5	MIR146A	IL2RA	CD244	NFKBIL1	PSTPIP1	IL2RB	MIR155	LACC1	LTA	HLA-B	MIR132	IL1B	CTLA4	MMP3	IL17A	TNFRSF1A	PTPN2	IFNG	NOD2	CD247	IL1RN	TLR4	CXCL8	IL18	CCL2	TNFRSF1B	TNFSF11	MMP1	SYK	TGFB1	IL2	IL15
GO:BP	response to bacterium	GO:0009617	5.52e-55	54.2578	743	361	103	18123	PTPN22	IL6	IL10	HLA-DRB1	TNF	IRF5	MIR146A	NFKBIL1	MIR155	LTA	HLA-B	IL1B	CRP	IL17A	TNFRSF1A	NOD2	NLRP1	TLR4	CXCL8	IL18	CCL2	ACP5	TNFRSF1B	SYK	IL1A	IL23R	TLR2	PTGS2	CCL5	CCR5	ICAM1	SLC11A1	IL6R	S100A12	CSF2	VCAM1	IL23A	S100A9	FASLG	FOXP3	TNFRSF11A
GO:BP	lymphocyte activation	GO:0046649	6.54e-55	54.1845	780	361	105	18123	PTPN22	IL6	IL10	HLA-DRB1	MIF	IL2RA	CD244	MIR155	IL1B	CTLA4	PTPN2	HLA-DQB1	IFNG	NOD2	TLR4	IL18	CCL2	TNFRSF1B	TNFSF11	SYK	TGFB1	IL2	IL15	IL1A	IL4	IL23R	CCL5	ICAM1	SLC11A1	FCRL3	HLA-DPB1	CCR6	IL6R	VCAM1	IL23A	FOXP3	CD40	IL13	TNFSF13B	FCGR2B	PDCD1
GO:BP	regulation of immune response	GO:0050776	7.06e-54	53.1511	1159	361	123	18123	PTPN22	IL6	IL10	HLA-DRB1	TNF	MIR155	LTA	HLA-B	IL1B	CRP	CTLA4	IL17A	PTPN2	HLA-DQB1	IFNG	NOD2	CD247	TLR4	IL18	TNFRSF1B	SYK	TGFB1	IL2	IL15	IL4	IL1R1	IL23R	CCL5	COL2A1	ICAM1	SLC11A1	FCRL3	HLA-DPB1	FCGR2A	VCAM1	FCGR3B	IL23A	FOXP3	CD40	IL13	FCGR3A
GO:BP	response to lipopolysaccharide	GO:0032496	9.46e-54	53.0241	339	361	75	18123	PTPN22	IL6	IL10	TNF	MIR146A	NFKBIL1	MIR155	LTA	IL1B	NOD2	TLR4	CXCL8	IL18	CCL2	ACP5	TNFRSF1B	IL1A	IL23R	TLR2	PTGS2	CCL5	CCR5	ICAM1	SLC11A1	CSF2	VCAM1	S100A9	FASLG	FOXP3	TNFRSF11A	CD40	IL13	CCL3	SELE	NLRP3	TNFAIP3	JUN	HMGB1	CXCL10	CD80	ADAM17
GO:BP	signaling	GO:0023052	5.28e-53	52.2774	6937	361	284	18123	PTPN22	IL6	IL10	HLA-DRB1	TNF	STAT4	CIITA	MIF	IRF5	MIR146A	IL2RA	CD244	NFKBIL1	PSTPIP1	IL2RB	MIR155	LACC1	LTA	HLA-B	MIR132	IL1B	CTLA4	MMP3	IL17A	TNFRSF1A	PTPN2	IFNG	NOD2	CD247	IL1RN	TLR4	CXCL8	IL18	CCL2	TNFRSF1B	TNFSF11	MMP1	SYK	TGFB1	IL2	IL15
GO:BP	immune system development	GO:0002520	8.75e-52	51.0579	1037	361	115	18123	PTPN22	IL6	IL10	HLA-DRB1	TNF	IL2RA	MIR155	LTA	HLA-B	IL1B	CTLA4	IL17A	PTPN2	HLA-DQB1	IFNG	TLR4	IL18	TNFSF11	SYK	TGFB1	IL2	IL15	IL1A	IL4	IL23R	VEGFA	TLR2	FCRL3	CCR6	MMP9	IL6R	CSF2	VCAM1	CSF1	IL23A	FOXP3	TNFRSF11A	CD40	BGLAP	TNFSF13B	FCGR2B
GO:BP	regulation of cell adhesion	GO:0030155	3.36e-51	50.4735	756	361	100	18123	PTPN22	IL6	IL10	HLA-DRB1	TNF	MIR146A	IL2RA	MIR155	IL1B	CTLA4	PTPN2	HLA-DQB1	IFNG	NOD2	IL1RN	CXCL8	IL18	CCL2	TNFSF11	SYK	TGFB1	IL2	IL15	IL1A	IL4	IL23R	VEGFA	SAA1	CCL5	ICAM1	HLA-DPB1	VCAM1	CSF1	IL23A	FOXP3	TNFSF13B	FCGR2B	SELE	PDCD1	CD40LG	NLRP3
GO:BP	regulation of defense response	GO:0031347	3.77e-51	50.4241	889	361	107	18123	PTPN22	IL6	IL10	HLA-DRB1	TNF	MIR146A	IL2RA	MIR155	LACC1	LTA	HLA-B	IL1B	MMP3	TNFRSF1A	PTPN2	IFNG	NOD2	CD247	NLRP1	TLR4	IL18	ACP5	TNFRSF1B	TNFSF11	SYK	IL2	IL15	IL4	MEFV	IL1R1	IL23R	TLR2	PTGS2	SAA1	CCL5	FCGR2A	MMP9	MACIR	S100A12	IL23A	S100A9
GO:BP	regulation of leukocyte cell-cell adhesion	GO:1903037	4.34e-51	50.3625	341	361	73	18123	PTPN22	IL6	IL10	HLA-DRB1	TNF	MIR146A	IL2RA	MIR155	IL1B	CTLA4	PTPN2	HLA-DQB1	IFNG	NOD2	IL18	CCL2	TNFSF11	SYK	TGFB1	IL2	IL15	IL1A	IL4	IL23R	CCL5	ICAM1	HLA-DPB1	VCAM1	IL23A	FOXP3	TNFSF13B	FCGR2B	SELE	PDCD1	CD40LG	NLRP3	CD28	CXCL12	IL6ST	HMGB1	ITGB2
GO:BP	leukocyte migration	GO:0050900	8e-51	50.0972	511	361	85	18123	PTPN22	IL6	IL10	TNF	MIF	MIR146A	CD244	IL17A	NOD2	CXCL8	CCL2	TNFSF11	MMP1	SYK	TGFB1	IL4	IL1R1	VEGFA	SAA1	CCL5	CCR5	ICAM1	CCR6	MMP9	IL6R	S100A12	VCAM1	PADI2	CSF1	S100A9	TNFRSF11A	CCL3	SELE	CCR1	NLRP3	CXCL12	HMGB1	ITGB2	CXCL10	ADAM17	CXCL1
GO:BP	positive regulation of leukocyte cell-cell adhesion	GO:1903039	2.05e-50	49.6881	243	361	64	18123	PTPN22	IL6	HLA-DRB1	TNF	IL2RA	MIR155	IL1B	CTLA4	HLA-DQB1	IFNG	NOD2	IL18	CCL2	TNFSF11	SYK	TGFB1	IL2	IL15	IL1A	IL4	IL23R	CCL5	ICAM1	HLA-DPB1	VCAM1	IL23A	FOXP3	TNFSF13B	SELE	PDCD1	CD40LG	NLRP3	CD28	IL6ST	HMGB1	ITGB2	CD80	HSPD1	HLA-DRA	HLA-DMB	BTNL2
GO:BP	positive regulation of gene expression	GO:0010628	3.96e-50	49.4026	1206	361	121	18123	PTPN22	IL6	IL10	TNF	MIF	IRF5	MIR146A	CD244	MIR155	LACC1	LTA	MIR132	IL1B	CRP	IL17A	IFNG	NOD2	NLRP1	TLR4	CXCL8	IL18	TNFSF11	SYK	TGFB1	IL2	IL15	IL1A	IL4	IL1R1	IL23R	VEGFA	TLR2	PTGS2	SAA1	CCL5	SLC11A1	HLA-DPB1	IL6R	CSF2	PADI2	CSF1
GO:BP	leukocyte proliferation	GO:0070661	5.11e-50	49.2918	327	361	71	18123	PTPN22	IL6	IL10	HLA-DRB1	MIF	IL2RA	MIR155	IL1B	CRP	CTLA4	TLR4	IL18	TNFRSF1B	TNFSF11	SYK	TGFB1	IL2	IL15	IL1A	IL4	IL23R	CCL5	SLC11A1	FCRL3	HLA-DPB1	VCAM1	CSF1	IL23A	FOXP3	CD40	IL13	TNFSF13B	FCGR2B	CD40LG	CD28	TNFAIP3	IL6ST	HMGB1	CD80	CD79A	HSPD1
GO:BP	regulation of cell-cell adhesion	GO:0022407	7.91e-50	49.1018	450	361	80	18123	PTPN22	IL6	IL10	HLA-DRB1	TNF	MIR146A	IL2RA	MIR155	IL1B	CTLA4	PTPN2	HLA-DQB1	IFNG	NOD2	IL1RN	IL18	CCL2	TNFSF11	SYK	TGFB1	IL2	IL15	IL1A	IL4	IL23R	VEGFA	CCL5	ICAM1	HLA-DPB1	VCAM1	IL23A	FOXP3	TNFSF13B	FCGR2B	SELE	PDCD1	CD40LG	NLRP3	CD28	CXCL12	IL6ST
GO:BP	cellular response to stimulus	GO:0051716	1.18e-49	48.9275	7873	361	297	18123	PTPN22	IL6	IL10	HLA-DRB1	TNF	STAT4	CIITA	MIF	IRF5	MIR146A	IL2RA	CD244	NFKBIL1	PSTPIP1	IL2RB	MIR155	LACC1	LTA	HLA-B	MIR132	IL1B	CTLA4	MMP3	IL17A	TNFRSF1A	PTPN2	HLA-DQB1	IFNG	NOD2	CD247	IL1RN	TLR4	CXCL8	IL18	CCL2	TNFRSF1B	TNFSF11	MMP1	SYK	TGFB1	IL2
GO:BP	hematopoietic or lymphoid organ development	GO:0048534	1.64e-49	48.7845	984	361	110	18123	PTPN22	IL6	IL10	HLA-DRB1	TNF	IL2RA	MIR155	LTA	HLA-B	IL1B	CTLA4	IL17A	PTPN2	HLA-DQB1	IFNG	TLR4	IL18	TNFSF11	SYK	TGFB1	IL2	IL15	IL1A	IL4	IL23R	VEGFA	TLR2	FCRL3	CCR6	MMP9	IL6R	CSF2	VCAM1	CSF1	IL23A	FOXP3	TNFRSF11A	BGLAP	TNFSF13B	FCGR2B	CCL3
GO:BP	adaptive immune response	GO:0002250	1.82e-49	48.7408	715	361	96	18123	IL6	IL10	HLA-DRB1	TNF	CD244	LTA	HLA-B	IL1B	CRP	CTLA4	IL17A	HLA-DQB1	IFNG	NOD2	CD247	TLR4	IL18	TNFRSF1B	SYK	TGFB1	IL2	IL4	IL1R1	IL23R	ICAM1	SLC11A1	HLA-DPB1	CCR6	IL6R	IL23A	FOXP3	TNFRSF11A	CD40	TNFSF13B	FCGR2B	PDCD1	CD40LG	NLRP3	CD28	TNFAIP3	STAT3
GO:BP	leukocyte mediated immunity	GO:0002443	2.76e-49	48.559	888	361	105	18123	IL6	IL10	HLA-DRB1	TNF	MIF	LTA	HLA-B	IL1B	CRP	HLA-DQB1	NOD2	TLR4	IL18	TNFRSF1B	SYK	IL2	IL4	IL1R1	IL23R	TLR2	ICAM1	SLC11A1	CCR6	FCGR2A	MMP9	IL6R	S100A12	PADI2	FCGR3B	IL23A	S100A9	FOXP3	CD40	TTR	IL13	FCGR2B	CCL3	CD40LG	NLRP3	CD28	MBL2
GO:BP	regulation of inflammatory response	GO:0050727	2.89e-49	48.5393	565	361	87	18123	IL6	IL10	HLA-DRB1	TNF	MIR146A	IL2RA	MIR155	LACC1	LTA	IL1B	MMP3	TNFRSF1A	PTPN2	IFNG	NOD2	CD247	NLRP1	TLR4	IL18	ACP5	TNFRSF1B	TNFSF11	SYK	IL2	IL15	IL4	MEFV	IL1R1	TLR2	PTGS2	SAA1	CCL5	FCGR2A	MMP9	MACIR	S100A12	IL23A	S100A9	TNIP1	FOXP3	TNFRSF11A
GO:BP	cell population proliferation	GO:0008283	8.02e-49	48.096	2057	361	153	18123	PTPN22	IL6	IL10	HLA-DRB1	TNF	STAT4	MIF	MIR146A	IL2RA	MIR155	LTA	MIR132	IL1B	CRP	CTLA4	PTPN2	IFNG	NOD2	TLR4	CXCL8	IL18	CCL2	TNFRSF1B	TNFSF11	SYK	TGFB1	IL2	IL15	IL1A	IL4	IL23R	VEGFA	TLR2	PTGS2	CCL5	SLC11A1	FCRL3	HLA-DPB1	MMP9	COMP	IL6R
GO:BP	T cell activation	GO:0042110	1.1e-48	47.958	495	361	82	18123	PTPN22	IL6	IL10	HLA-DRB1	IL2RA	MIR155	IL1B	CTLA4	PTPN2	HLA-DQB1	IFNG	NOD2	IL18	CCL2	TNFRSF1B	TNFSF11	SYK	TGFB1	IL2	IL15	IL1A	IL4	IL23R	CCL5	ICAM1	SLC11A1	HLA-DPB1	CCR6	IL6R	VCAM1	IL23A	FOXP3	TNFSF13B	FCGR2B	PDCD1	CD40LG	NLRP3	CD28	STAT3	IL6ST	HMGB1
GO:BP	defense response to other organism	GO:0098542	1.29e-48	47.8906	1222	361	120	18123	PTPN22	IL6	IL10	HLA-DRB1	TNF	CIITA	MIF	IRF5	CD244	PSTPIP1	MIR155	LACC1	LTA	HLA-B	PADI4	CRP	IL17A	TNFRSF1A	PTPN2	HLA-DQB1	IFNG	NOD2	NLRP1	TLR4	IL18	CCL2	ACP5	SYK	TGFB1	IL15	IL4	MEFV	IL23R	TLR2	SAA1	CCL5	ICAM1	SLC11A1	HLA-DPB1	IL6R	S100A12
GO:BP	positive regulation of cell-cell adhesion	GO:0022409	4.95e-48	47.3058	286	361	66	18123	PTPN22	IL6	IL10	HLA-DRB1	TNF	IL2RA	MIR155	IL1B	CTLA4	HLA-DQB1	IFNG	NOD2	IL18	CCL2	TNFSF11	SYK	TGFB1	IL2	IL15	IL1A	IL4	IL23R	CCL5	ICAM1	HLA-DPB1	VCAM1	IL23A	FOXP3	TNFSF13B	SELE	PDCD1	CD40LG	NLRP3	CD28	IL6ST	HMGB1	ITGB2	CD80	HSPD1	HLA-DRA	HLA-DMB
GO:BP	hemopoiesis	GO:0030097	1.62e-47	46.7914	946	361	106	18123	PTPN22	IL6	IL10	HLA-DRB1	TNF	IL2RA	MIR155	HLA-B	IL1B	CTLA4	IL17A	PTPN2	HLA-DQB1	IFNG	TLR4	IL18	TNFSF11	SYK	TGFB1	IL2	IL15	IL1A	IL4	IL23R	VEGFA	TLR2	FCRL3	CCR6	MMP9	IL6R	CSF2	VCAM1	CSF1	IL23A	FOXP3	TNFRSF11A	BGLAP	TNFSF13B	FCGR2B	CCL3	CCR1
GO:BP	positive regulation of cell population proliferation	GO:0008284	1.05e-46	45.9804	985	361	107	18123	PTPN22	IL6	IL10	TNF	MIF	MIR146A	IL2RA	MIR155	LTA	MIR132	IL1B	IFNG	NOD2	TLR4	IL18	SYK	TGFB1	IL2	IL15	IL1A	IL4	IL23R	VEGFA	PTGS2	CCL5	FCRL3	HLA-DPB1	MMP9	COMP	IL6R	MMP2	CSF2	VCAM1	CSF1	IL23A	FASLG	FOXP3	TNFRSF11A	TIMP1	CD40	IL13
GO:BP	regulation of immune effector process	GO:0002697	1.83e-46	45.7379	421	361	75	18123	PTPN22	IL6	IL10	HLA-DRB1	TNF	CD244	MIR155	LACC1	LTA	HLA-B	IL1B	IL17A	IFNG	NOD2	TLR4	IL18	TNFRSF1B	SYK	IL2	IL4	IL1R1	IL23R	ICAM1	FCRL3	IL23A	FOXP3	CD40	IL13	FCGR2B	CD40LG	NLRP3	CD28	HMGB1	ITGB2	CD80	GPI	HSPD1	HLA-DRA	HLA-DMB	CD86	TNFSF13
GO:BP	positive regulation of biological process	GO:0048518	2.17e-46	45.6642	6474	361	266	18123	PTPN22	IL6	IL10	HLA-DRB1	TNF	STAT4	CIITA	MIF	IRF5	MIR146A	IL2RA	CD244	IL2RB	MIR155	LACC1	LTA	HLA-B	MIR132	IL1B	MIR150	CRP	CTLA4	MMP3	IL17A	TNFRSF1A	PTPN2	HLA-DQB1	IFNG	NOD2	CD247	NLRP1	TLR4	CXCL8	IL18	CCL2	TNFRSF1B	TNFSF11	MMP1	SYK	TGFB1	IL2
GO:BP	regulation of response to stress	GO:0080134	2.18e-46	45.6618	1626	361	134	18123	PTPN22	IL6	IL10	HLA-DRB1	TNF	MIF	MIR146A	IL2RA	MIR155	LACC1	LTA	HLA-B	MIR132	IL1B	MMP3	TNFRSF1A	PTPN2	IFNG	NOD2	CD247	NLRP1	TLR4	IL18	ACP5	TNFRSF1B	TNFSF11	SYK	IL2	IL15	FAS	IL4	MEFV	IL1R1	IL23R	VEGFA	TLR2	PTGS2	SAA1	CCL5	FCGR2A	MMP9
GO:BP	mononuclear cell proliferation	GO:0032943	1.85e-45	44.7338	299	361	65	18123	PTPN22	IL6	IL10	HLA-DRB1	MIF	IL2RA	MIR155	IL1B	CRP	CTLA4	TLR4	IL18	TNFRSF1B	SYK	TGFB1	IL2	IL15	IL1A	IL4	IL23R	CCL5	SLC11A1	FCRL3	HLA-DPB1	VCAM1	CSF1	IL23A	FOXP3	CD40	IL13	TNFSF13B	FCGR2B	CD40LG	CD28	IL6ST	HMGB1	CD80	CD79A	HSPD1	HLA-DMB	BTNL2
GO:BP	biological adhesion	GO:0022610	3.05e-45	44.5152	1509	361	128	18123	PTPN22	IL6	IL10	HLA-DRB1	TNF	MIR146A	IL2RA	PSTPIP1	MIR155	IL1B	CTLA4	PTPN2	HLA-DQB1	IFNG	NOD2	IL1RN	CXCL8	IL18	CCL2	TNFSF11	SYK	TGFB1	IL2	IL15	IL1A	IL4	IL23R	VEGFA	SAA1	CCL5	ICAM1	HLA-DPB1	COMP	VCAM1	CSF1	IL23A	S100A9	TNIP1	RELN	FOXP3	BGLAP
GO:BP	regulation of cell population proliferation	GO:0042127	4.24e-45	44.3728	1774	361	138	18123	PTPN22	IL6	IL10	HLA-DRB1	TNF	STAT4	MIF	MIR146A	IL2RA	MIR155	LTA	MIR132	IL1B	CRP	CTLA4	PTPN2	IFNG	NOD2	TLR4	CXCL8	IL18	CCL2	TNFRSF1B	SYK	TGFB1	IL2	IL15	IL1A	IL4	IL23R	VEGFA	TLR2	PTGS2	CCL5	FCRL3	HLA-DPB1	MMP9	COMP	IL6R	MMP2	CSF2
GO:BP	positive regulation of cell adhesion	GO:0045785	7.16e-45	44.1449	442	361	75	18123	PTPN22	IL6	IL10	HLA-DRB1	TNF	IL2RA	MIR155	IL1B	CTLA4	HLA-DQB1	IFNG	NOD2	IL18	CCL2	TNFSF11	SYK	TGFB1	IL2	IL15	IL1A	IL4	IL23R	VEGFA	SAA1	CCL5	ICAM1	HLA-DPB1	VCAM1	CSF1	IL23A	FOXP3	TNFSF13B	SELE	PDCD1	CD40LG	NLRP3	CD28	CXCL12	IL6ST	HMGB1	ITGB2
GO:BP	cell adhesion	GO:0007155	1.18e-44	43.9275	1502	361	127	18123	PTPN22	IL6	IL10	HLA-DRB1	TNF	MIR146A	IL2RA	PSTPIP1	MIR155	IL1B	CTLA4	PTPN2	HLA-DQB1	IFNG	NOD2	IL1RN	CXCL8	IL18	CCL2	TNFSF11	SYK	TGFB1	IL2	IL15	IL1A	IL4	IL23R	VEGFA	SAA1	CCL5	ICAM1	HLA-DPB1	COMP	VCAM1	CSF1	IL23A	S100A9	TNIP1	RELN	FOXP3	BGLAP
GO:BP	leukocyte activation involved in immune response	GO:0002366	4.03e-44	43.3947	723	361	91	18123	IL6	IL10	HLA-DRB1	MIF	CD244	HLA-B	IFNG	TLR4	IL18	TNFRSF1B	SYK	IL2	IL4	IL23R	TLR2	ICAM1	SLC11A1	CCR6	FCGR2A	MMP9	IL6R	S100A12	PADI2	FCGR3B	IL23A	S100A9	FOXP3	CD40	TTR	IL13	FCGR2B	CCL3	CD40LG	NLRP3	CD28	STAT3	HMGB1	ITGB2	CD80	CXCL1	GPI
GO:BP	cell activation involved in immune response	GO:0002263	6.48e-44	43.1887	727	361	91	18123	IL6	IL10	HLA-DRB1	MIF	CD244	HLA-B	IFNG	TLR4	IL18	TNFRSF1B	SYK	IL2	IL4	IL23R	TLR2	ICAM1	SLC11A1	CCR6	FCGR2A	MMP9	IL6R	S100A12	PADI2	FCGR3B	IL23A	S100A9	FOXP3	CD40	TTR	IL13	FCGR2B	CCL3	CD40LG	NLRP3	CD28	STAT3	HMGB1	ITGB2	CD80	CXCL1	GPI
GO:BP	regulation of cell death	GO:0010941	9.7e-44	43.0133	1740	361	135	18123	IL6	IL10	TNF	MIF	IRF5	MIR146A	IL2RB	MIR155	LTA	MIR132	IL1B	CTLA4	MMP3	TNFRSF1A	PTPN2	IFNG	NOD2	NLRP1	TLR4	CCL2	TNFRSF1B	SYK	TGFB1	IL2	FAS	IL1A	IL4	VEGFA	PTGS2	CCL5	COL2A1	ICAM1	MMP9	COMP	CSF2	CSF1	S100A9	TRAF1	FASLG	TIMP1	CD40
GO:BP	positive regulation of leukocyte activation	GO:0002696	1.16e-43	42.9338	414	361	72	18123	PTPN22	IL6	IL10	HLA-DRB1	MIF	IL2RA	MIR155	IL1B	CTLA4	HLA-DQB1	IFNG	NOD2	TLR4	IL18	CCL2	TNFSF11	SYK	TGFB1	IL2	IL15	IL1A	IL4	IL23R	CCL5	FCRL3	HLA-DPB1	VCAM1	IL23A	FOXP3	CD40	IL13	TNFSF13B	CCL3	PDCD1	CD40LG	NLRP3	CD28	IL6ST	HMGB1	ITGB2	CD80
GO:BP	response to oxygen-containing compound	GO:1901700	1.65e-43	42.7812	1748	361	135	18123	PTPN22	IL6	IL10	HLA-DRB1	TNF	STAT4	IRF5	MIR146A	NFKBIL1	MIR155	LTA	IL1B	MMP3	PTPN2	NOD2	NLRP1	TLR4	CXCL8	IL18	CCL2	ACP5	TNFRSF1B	TGFB1	IL2	IL15	IL1A	IL23R	TLR2	PTGS2	CCL5	CCR5	MMP13	ICAM1	SLC11A1	MTHFR	MMP9	MMP2	CSF2	VCAM1	S100A9	FASLG
GO:BP	positive regulation of immune response	GO:0050778	2.35e-43	42.6291	757	361	92	18123	PTPN22	IL6	IL10	HLA-DRB1	TNF	LTA	HLA-B	IL1B	CRP	CTLA4	IL17A	PTPN2	HLA-DQB1	IFNG	NOD2	CD247	TLR4	IL18	SYK	IL2	IL15	IL4	IL1R1	IL23R	CCL5	SLC11A1	FCRL3	HLA-DPB1	FCGR2A	IL23A	FOXP3	CD40	IL13	FCGR3A	TNFSF13B	FCGR2B	NLRP3	CD28	IL6ST	MBL2	HMGB1
GO:BP	lymphocyte proliferation	GO:0046651	2.48e-43	42.6047	296	361	63	18123	PTPN22	IL6	IL10	HLA-DRB1	MIF	IL2RA	MIR155	IL1B	CTLA4	TLR4	IL18	TNFRSF1B	SYK	TGFB1	IL2	IL15	IL1A	IL4	IL23R	CCL5	SLC11A1	FCRL3	HLA-DPB1	VCAM1	IL23A	FOXP3	CD40	IL13	TNFSF13B	FCGR2B	CD40LG	CD28	IL6ST	HMGB1	CD80	CD79A	HSPD1	HLA-DMB	BTNL2	CD86	IFNB1
GO:BP	leukocyte chemotaxis	GO:0030595	3.39e-43	42.4698	227	361	57	18123	IL6	IL10	MIF	NOD2	CXCL8	CCL2	TNFSF11	SYK	IL4	VEGFA	SAA1	CCL5	CCR5	CCR6	IL6R	S100A12	PADI2	CSF1	S100A9	TNFRSF11A	CCL3	CCR1	CXCL12	HMGB1	ITGB2	CXCL10	ADAM17	CXCL1	CCL20	CXCR3	CXCL5	CCR2	S100A8	FLT1	PIK3CG	CXCL2	CSF1R	CXCR4	BST1	ANXA1	IL16
GO:BP	regulation of leukocyte activation	GO:0002694	5.24e-43	42.2805	617	361	84	18123	PTPN22	IL6	IL10	HLA-DRB1	MIF	IL2RA	MIR155	IL1B	CTLA4	PTPN2	HLA-DQB1	IFNG	NOD2	TLR4	IL18	CCL2	TNFRSF1B	TNFSF11	SYK	TGFB1	IL2	IL15	IL1A	IL4	IL23R	CCL5	FCRL3	HLA-DPB1	VCAM1	IL23A	FOXP3	CD40	IL13	TNFSF13B	FCGR2B	CCL3	PDCD1	CD40LG	NLRP3	CD28	TNFAIP3
GO:BP	regulation of leukocyte proliferation	GO:0070663	8.32e-43	42.0798	253	361	59	18123	PTPN22	IL6	IL10	HLA-DRB1	MIF	IL2RA	MIR155	IL1B	CRP	CTLA4	TLR4	IL18	TNFRSF1B	SYK	TGFB1	IL2	IL15	IL1A	IL4	IL23R	CCL5	FCRL3	HLA-DPB1	VCAM1	CSF1	IL23A	FOXP3	CD40	IL13	TNFSF13B	FCGR2B	CD40LG	CD28	TNFAIP3	IL6ST	HMGB1	CD80	HLA-DMB	BTNL2	CD86	PTH
GO:BP	positive regulation of cell activation	GO:0050867	9.13e-43	42.0394	426	361	72	18123	PTPN22	IL6	IL10	HLA-DRB1	MIF	IL2RA	MIR155	IL1B	CTLA4	HLA-DQB1	IFNG	NOD2	TLR4	IL18	CCL2	TNFSF11	SYK	TGFB1	IL2	IL15	IL1A	IL4	IL23R	CCL5	FCRL3	HLA-DPB1	VCAM1	IL23A	FOXP3	CD40	IL13	TNFSF13B	CCL3	PDCD1	CD40LG	NLRP3	CD28	IL6ST	HMGB1	ITGB2	CD80
GO:BP	regulation of multicellular organismal development	GO:2000026	5.32e-42	41.2738	1459	361	122	18123	IL6	IL10	HLA-DRB1	TNF	MIR146A	IL2RA	MIR155	LTA	HLA-B	MIR132	IL1B	MIR150	CTLA4	IL17A	TNFRSF1A	PTPN2	IFNG	TLR4	CXCL8	IL18	TNFRSF1B	TNFSF11	SYK	TGFB1	IL2	IL15	IL1A	IL4	IL23R	VEGFA	TLR2	FCRL3	MMP9	COMP	CSF2	CSF1	IL23A	FASLG	RELN	FOXP3	CD40
GO:BP	mononuclear cell differentiation	GO:1903131	9.26e-42	41.0336	440	361	72	18123	PTPN22	IL6	IL10	HLA-DRB1	IL2RA	MIR155	HLA-B	IL1B	CTLA4	PTPN2	HLA-DQB1	IFNG	IL18	SYK	TGFB1	IL2	IL15	IL1A	IL4	IL23R	VEGFA	FCRL3	CCR6	IL6R	CSF2	VCAM1	CSF1	IL23A	FOXP3	TNFSF13B	FCGR2B	CD40LG	NLRP3	CD28	STAT3	JUN	HMGB1	CD80	ADAM17	CD79A	PRTN3
GO:BP	regulation of cell activation	GO:0050865	1.59e-41	40.7984	662	361	85	18123	PTPN22	IL6	IL10	HLA-DRB1	MIF	IL2RA	MIR155	IL1B	CTLA4	PTPN2	HLA-DQB1	IFNG	NOD2	TLR4	IL18	CCL2	TNFRSF1B	TNFSF11	SYK	TGFB1	IL2	IL15	IL1A	IL4	IL23R	CCL5	FCRL3	HLA-DPB1	VCAM1	IL23A	FOXP3	CD40	IL13	TNFSF13B	FCGR2B	CCL3	PDCD1	CD40LG	NLRP3	CD28	TNFAIP3
GO:BP	cell-cell adhesion	GO:0098609	1.88e-41	40.7261	898	361	97	18123	PTPN22	IL6	IL10	HLA-DRB1	TNF	MIR146A	IL2RA	MIR155	IL1B	CTLA4	PTPN2	HLA-DQB1	IFNG	NOD2	IL1RN	IL18	CCL2	TNFSF11	SYK	TGFB1	IL2	IL15	IL1A	IL4	IL23R	VEGFA	CCL5	ICAM1	HLA-DPB1	COMP	VCAM1	IL23A	S100A9	TNIP1	FOXP3	TNFSF13B	FCGR2B	SELE	PDCD1	CD40LG	NLRP3
GO:BP	positive regulation of T cell activation	GO:0050870	2.51e-41	40.6007	221	361	55	18123	PTPN22	IL6	HLA-DRB1	IL2RA	MIR155	IL1B	CTLA4	HLA-DQB1	IFNG	NOD2	IL18	CCL2	TNFSF11	SYK	TGFB1	IL2	IL15	IL1A	IL4	IL23R	CCL5	HLA-DPB1	VCAM1	IL23A	FOXP3	TNFSF13B	PDCD1	CD40LG	NLRP3	CD28	IL6ST	HMGB1	CD80	HSPD1	HLA-DRA	HLA-DMB	BTNL2	CD86	CCR2	IL7	IL21
GO:BP	cell death	GO:0008219	6.51e-41	40.1863	2306	361	151	18123	IL6	IL10	TNF	MIF	IRF5	MIR146A	IL2RA	IL2RB	MIR155	LTA	MIR132	IL1B	CTLA4	MMP3	IL17A	TNFRSF1A	PTPN2	IFNG	NOD2	NLRP1	TLR4	CCL2	TNFRSF1B	SYK	TGFB1	IL2	FAS	IL1A	IL4	VEGFA	TLR2	TNFRSF11B	PTGS2	CCL5	COL2A1	ICAM1	MMP9	COMP	IL6R	CSF2	CSF1
GO:BP	cell chemotaxis	GO:0060326	7.63e-41	40.1173	310	361	62	18123	IL6	IL10	MIF	NOD2	CXCL8	CCL2	TNFSF11	SYK	IL4	VEGFA	SAA1	CCL5	CCR5	CCR6	IL6R	S100A12	VCAM1	PADI2	CSF1	S100A9	TNFRSF11A	CCL3	CCR1	CXCL12	HMGB1	ITGB2	CXCL10	ADAM17	CXCL1	CCL20	CXCR3	CXCL5	CCR2	S100A8	FLT1	PIK3CG	CXCL2	CSF1R	CXCR4	CCRL2	BST1
GO:BP	response to lipid	GO:0033993	8.64e-41	40.0633	956	361	99	18123	PTPN22	IL6	IL10	TNF	MIR146A	NFKBIL1	MIR155	LTA	IL1B	NOD2	IL1RN	TLR4	CXCL8	IL18	CCL2	ACP5	TNFRSF1B	TGFB1	IL15	IL1A	IL23R	TLR2	PTGS2	CCL5	CCR5	ICAM1	SLC11A1	CSF2	VCAM1	PADI2	S100A9	FASLG	FOXP3	TNFRSF11A	CD40	IL13	BGLAP	CCL3	SELE	NLRP3	TNFAIP3
GO:BP	positive regulation of lymphocyte activation	GO:0051251	1.05e-40	39.9808	366	361	66	18123	PTPN22	IL6	IL10	HLA-DRB1	MIF	IL2RA	MIR155	IL1B	CTLA4	HLA-DQB1	IFNG	NOD2	TLR4	IL18	CCL2	TNFSF11	SYK	TGFB1	IL2	IL15	IL1A	IL4	IL23R	CCL5	FCRL3	HLA-DPB1	VCAM1	IL23A	FOXP3	CD40	IL13	TNFSF13B	PDCD1	CD40LG	NLRP3	CD28	IL6ST	HMGB1	CD80	HSPD1	HLA-DRA
GO:BP	regulation of lymphocyte activation	GO:0051249	1.69e-40	39.7709	523	361	76	18123	PTPN22	IL6	IL10	HLA-DRB1	MIF	IL2RA	MIR155	IL1B	CTLA4	PTPN2	HLA-DQB1	IFNG	NOD2	TLR4	IL18	CCL2	TNFRSF1B	TNFSF11	SYK	TGFB1	IL2	IL15	IL1A	IL4	IL23R	CCL5	FCRL3	HLA-DPB1	VCAM1	IL23A	FOXP3	CD40	IL13	TNFSF13B	FCGR2B	PDCD1	CD40LG	NLRP3	CD28	TNFAIP3	IL6ST
GO:BP	positive regulation of cellular process	GO:0048522	3.38e-40	39.4717	5863	361	244	18123	PTPN22	IL6	IL10	HLA-DRB1	TNF	STAT4	CIITA	MIF	IRF5	MIR146A	IL2RA	CD244	IL2RB	MIR155	LTA	HLA-B	MIR132	IL1B	MIR150	CRP	CTLA4	MMP3	IL17A	TNFRSF1A	PTPN2	HLA-DQB1	IFNG	NOD2	CD247	NLRP1	TLR4	CXCL8	IL18	CCL2	TNFRSF1B	TNFSF11	MMP1	SYK	TGFB1	IL2	IL15
GO:BP	regulation of mononuclear cell proliferation	GO:0032944	7.29e-40	39.1371	234	361	55	18123	PTPN22	IL6	IL10	HLA-DRB1	MIF	IL2RA	MIR155	IL1B	CRP	CTLA4	TLR4	IL18	TNFRSF1B	SYK	TGFB1	IL2	IL15	IL1A	IL4	IL23R	CCL5	FCRL3	HLA-DPB1	VCAM1	CSF1	IL23A	FOXP3	CD40	IL13	TNFSF13B	FCGR2B	CD40LG	CD28	IL6ST	HMGB1	CD80	HLA-DMB	BTNL2	CD86	CCR2	IL7
GO:BP	regulation of T cell activation	GO:0050863	2.4e-39	38.6202	341	361	63	18123	PTPN22	IL6	IL10	HLA-DRB1	IL2RA	MIR155	IL1B	CTLA4	PTPN2	HLA-DQB1	IFNG	NOD2	IL18	CCL2	TNFRSF1B	TNFSF11	SYK	TGFB1	IL2	IL15	IL1A	IL4	IL23R	CCL5	HLA-DPB1	VCAM1	IL23A	FOXP3	TNFSF13B	FCGR2B	PDCD1	CD40LG	NLRP3	CD28	IL6ST	HMGB1	CD80	HSPD1	HLA-DRA	HLA-DMB	BTNL2
GO:BP	positive regulation of immune effector process	GO:0002699	2.88e-39	38.5413	228	361	54	18123	PTPN22	IL6	IL10	HLA-DRB1	TNF	CD244	LACC1	LTA	HLA-B	IL1B	IL17A	IFNG	NOD2	TLR4	IL18	SYK	IL2	IL4	IL1R1	IL23R	IL23A	FOXP3	CD40	IL13	NLRP3	CD28	ITGB2	CD80	GPI	HSPD1	HLA-DRA	HLA-DMB	CD86	TNFSF13	CCR2	NOS2	IL21	TFRC	ITGAM	ANXA1	IL18R1
GO:BP	cellular response to biotic stimulus	GO:0071216	4.08e-39	38.3896	241	361	55	18123	PTPN22	IL6	IL10	TNF	MIR146A	NFKBIL1	IL1B	NOD2	TLR4	CXCL8	IL18	CCL2	TNFRSF1B	SYK	IL1A	TLR2	CCL5	CCR5	ICAM1	CSF2	CD40	FCGR2B	CCL3	NLRP3	TNFAIP3	HMGB1	CXCL10	CD80	CXCL1	NFKBIA	CD86	CXCL5	NOS2	HSPA5	MAPK14	TLR1	IL37	MAPK8	CXCL2	CARD8	CX3CR1
GO:BP	apoptotic process	GO:0006915	4.95e-39	38.3056	1998	361	138	18123	IL6	IL10	TNF	MIF	IRF5	MIR146A	IL2RA	IL2RB	MIR155	LTA	MIR132	IL1B	CTLA4	IL17A	TNFRSF1A	PTPN2	IFNG	NOD2	NLRP1	TLR4	CCL2	TNFRSF1B	TGFB1	IL2	FAS	IL1A	IL4	VEGFA	TLR2	TNFRSF11B	PTGS2	CCL5	COL2A1	ICAM1	MMP9	COMP	IL6R	CSF2	S100A9	TRAF1	FASLG
GO:BP	positive regulation of response to external stimulus	GO:0032103	8.88e-39	38.0517	518	361	74	18123	IL6	TNF	MIR155	LTA	IL1B	IL17A	TNFRSF1A	IFNG	NOD2	TLR4	CXCL8	IL18	TNFSF11	SYK	IL2	IL15	IL4	VEGFA	TLR2	PTGS2	CCL5	CCR6	IL6R	S100A12	CSF1	IL23A	S100A9	TNIP1	TNFRSF11A	CCL3	CCR1	CD28	CXCL12	IL6ST	HMGB1	CXCL10	ADAM17	MMP12	RIPK1	HSPD1	CXCR3
GO:BP	regulation of programmed cell death	GO:0043067	1.86e-38	37.7298	1603	361	123	18123	IL6	IL10	TNF	MIF	IRF5	MIR146A	IL2RB	MIR155	LTA	MIR132	IL1B	CTLA4	TNFRSF1A	PTPN2	IFNG	NOD2	NLRP1	CCL2	TNFRSF1B	SYK	TGFB1	IL2	FAS	IL1A	IL4	VEGFA	PTGS2	CCL5	COL2A1	ICAM1	MMP9	COMP	CSF2	S100A9	TRAF1	FASLG	TIMP1	CD40	IL13	CCL3	PDCD1
GO:BP	cellular response to molecule of bacterial origin	GO:0071219	4.38e-38	37.3586	216	361	52	18123	PTPN22	IL6	IL10	TNF	MIR146A	NFKBIL1	IL1B	NOD2	TLR4	CXCL8	IL18	CCL2	TNFRSF1B	IL1A	TLR2	CCL5	CCR5	ICAM1	CSF2	CD40	FCGR2B	CCL3	NLRP3	TNFAIP3	HMGB1	CXCL10	CD80	CXCL1	NFKBIA	CD86	CXCL5	NOS2	MAPK14	TLR1	IL37	MAPK8	CXCL2	CARD8	CX3CR1	CX3CL1	CXCL6
GO:BP	positive regulation of leukocyte proliferation	GO:0070665	6.47e-38	37.1891	155	361	46	18123	PTPN22	IL6	MIF	IL2RA	MIR155	IL1B	TLR4	IL18	SYK	IL2	IL15	IL1A	IL4	IL23R	CCL5	FCRL3	HLA-DPB1	VCAM1	CSF1	IL23A	FOXP3	CD40	IL13	TNFSF13B	CD40LG	CD28	IL6ST	HMGB1	CD80	HLA-DMB	BTNL2	CD86	PTH	CCR2	IL7	IL21	CSF1R	TFRC	BST1	ANXA1	HLA-A
GO:BP	multicellular organismal process	GO:0032501	1e-37	36.9989	8000	361	283	18123	PTPN22	IL6	IL10	HLA-DRB1	TNF	MIF	IRF5	MIR146A	IL2RA	CD244	NFKBIL1	MIR155	LACC1	LTA	HLA-B	MIR132	IL1B	MIR150	PADI4	CRP	CTLA4	IL17A	TNFRSF1A	PTPN2	HLA-DQB1	IFNG	NOD2	NLRP1	IL1RN	TLR4	CXCL8	IL18	CCL2	ACP5	TNFRSF1B	TNFSF11	SYK	TGFB1	IL2	IL15	IL1A
GO:BP	regulation of lymphocyte proliferation	GO:0050670	1.35e-37	36.8702	232	361	53	18123	PTPN22	IL6	IL10	HLA-DRB1	MIF	IL2RA	MIR155	IL1B	CTLA4	TLR4	IL18	TNFRSF1B	SYK	TGFB1	IL2	IL15	IL1A	IL4	IL23R	CCL5	FCRL3	HLA-DPB1	VCAM1	IL23A	FOXP3	CD40	IL13	TNFSF13B	FCGR2B	CD40LG	CD28	IL6ST	HMGB1	CD80	HLA-DMB	BTNL2	CD86	CCR2	IL7	IL21	TFRC
GO:BP	regulation of apoptotic process	GO:0042981	2.05e-37	36.6874	1560	361	120	18123	IL6	IL10	TNF	MIF	IRF5	MIR146A	IL2RB	MIR155	LTA	MIR132	IL1B	CTLA4	TNFRSF1A	PTPN2	IFNG	NOD2	NLRP1	CCL2	TNFRSF1B	TGFB1	IL2	FAS	IL1A	IL4	VEGFA	PTGS2	CCL5	COL2A1	ICAM1	MMP9	COMP	CSF2	S100A9	TRAF1	FASLG	TIMP1	CD40	IL13	CCL3	PDCD1	CD40LG
GO:BP	programmed cell death	GO:0012501	2.68e-37	36.5712	2158	361	141	18123	IL6	IL10	TNF	MIF	IRF5	MIR146A	IL2RA	IL2RB	MIR155	LTA	MIR132	IL1B	CTLA4	IL17A	TNFRSF1A	PTPN2	IFNG	NOD2	NLRP1	TLR4	CCL2	TNFRSF1B	SYK	TGFB1	IL2	FAS	IL1A	IL4	VEGFA	TLR2	TNFRSF11B	PTGS2	CCL5	COL2A1	ICAM1	MMP9	COMP	IL6R	CSF2	S100A9	TRAF1
GO:BP	cellular response to lipopolysaccharide	GO:0071222	3.81e-37	36.4189	202	361	50	18123	PTPN22	IL6	IL10	TNF	MIR146A	NFKBIL1	IL1B	NOD2	TLR4	CXCL8	IL18	CCL2	TNFRSF1B	IL1A	TLR2	CCL5	CCR5	ICAM1	CSF2	CD40	CCL3	NLRP3	TNFAIP3	HMGB1	CXCL10	CD80	CXCL1	NFKBIA	CD86	CXCL5	NOS2	MAPK14	IL37	MAPK8	CXCL2	CARD8	CX3CR1	CX3CL1	CXCL6	CTSG	NFKB1
GO:BP	positive regulation of mononuclear cell proliferation	GO:0032946	4.52e-37	36.3453	142	361	44	18123	PTPN22	IL6	MIF	IL2RA	MIR155	IL1B	TLR4	IL18	SYK	IL2	IL15	IL1A	IL4	IL23R	CCL5	FCRL3	HLA-DPB1	VCAM1	CSF1	IL23A	FOXP3	CD40	IL13	TNFSF13B	CD40LG	CD28	IL6ST	HMGB1	CD80	HLA-DMB	BTNL2	CD86	CCR2	IL7	IL21	TFRC	BST1	ANXA1	HLA-A	IL12B	IL12A
GO:BP	lymphocyte differentiation	GO:0030098	6.99e-36	35.1554	387	361	63	18123	PTPN22	IL6	IL10	HLA-DRB1	IL2RA	MIR155	IL1B	CTLA4	PTPN2	HLA-DQB1	IFNG	IL18	SYK	TGFB1	IL2	IL15	IL1A	IL4	IL23R	FCRL3	CCR6	IL6R	VCAM1	IL23A	FOXP3	TNFSF13B	FCGR2B	CD40LG	NLRP3	CD28	STAT3	HMGB1	CD80	ADAM17	CD79A	MAFB	IL11	HLA-DRA	CD86	IFNB1	CCR2
GO:BP	positive regulation of lymphocyte proliferation	GO:0050671	7.92e-36	35.1013	141	361	43	18123	PTPN22	IL6	MIF	IL2RA	MIR155	IL1B	TLR4	IL18	SYK	IL2	IL15	IL1A	IL4	IL23R	CCL5	FCRL3	HLA-DPB1	VCAM1	IL23A	FOXP3	CD40	IL13	TNFSF13B	CD40LG	CD28	IL6ST	HMGB1	CD80	HLA-DMB	BTNL2	CD86	CCR2	IL7	IL21	TFRC	BST1	ANXA1	HLA-A	IL12B	IL12A	TLR9
GO:BP	positive regulation of macromolecule metabolic process	GO:0010604	8.78e-36	35.0567	3568	361	181	18123	PTPN22	IL6	IL10	HLA-DRB1	TNF	STAT4	CIITA	MIF	IRF5	MIR146A	CD244	MIR155	LACC1	LTA	MIR132	IL1B	CRP	IL17A	TNFRSF1A	IFNG	NOD2	NLRP1	TLR4	CXCL8	IL18	CCL2	TNFRSF1B	TNFSF11	SYK	TGFB1	IL2	IL15	FAS	IL1A	IL4	MEFV	IL1R1	IL23R	VEGFA	TLR2	PTGS2
GO:BP	myeloid leukocyte activation	GO:0002274	1.93e-35	34.7149	671	361	79	18123	IL6	IL10	TNF	MIF	MIR155	HLA-B	IFNG	TLR4	CXCL8	IL18	TNFRSF1B	SYK	TGFB1	IL15	IL4	TLR2	CCL5	SLC11A1	FCGR2A	MMP9	S100A12	CSF2	PADI2	FCGR3B	CSF1	S100A9	TTR	IL13	FCGR2B	CCL3	HMGB1	ITGB2	CXCL1	GPI	HLA-C	PRTN3	HSPD1	MMP8	TNFAIP6	MPO	HP
GO:BP	adaptive immune response based on somatic recombination of immune receptors built from immunoglobulin superfamily domains	GO:0002460	3.06e-35	34.5143	366	361	61	18123	IL6	IL10	HLA-DRB1	TNF	LTA	HLA-B	IL1B	CRP	HLA-DQB1	NOD2	TLR4	IL18	TNFRSF1B	TGFB1	IL2	IL4	IL1R1	IL23R	ICAM1	SLC11A1	CCR6	IL6R	IL23A	FOXP3	CD40	TNFSF13B	FCGR2B	CD40LG	NLRP3	CD28	TNFAIP3	STAT3	MBL2	HMGB1	CD80	ADAM17	HSPD1	HLA-DRA	TNFSF13	IFNB1	CCR2
GO:BP	positive regulation of signal transduction	GO:0009967	7.42e-35	34.1297	1626	361	119	18123	PTPN22	IL6	IL10	HLA-DRB1	TNF	MIF	MIR146A	MIR132	IL1B	TNFRSF1A	PTPN2	NOD2	TLR4	IL18	CCL2	TNFSF11	SYK	FAS	IL4	IL1R1	IL23R	VEGFA	TLR2	SAA1	CCL5	ICAM1	FCRL3	MMP9	IL6R	S100A12	CSF1	IL23A	S100A9	TRAF1	FASLG	RELN	TNFRSF11A	CD40	FCGR2B	CCL3	CCR1
GO:BP	innate immune response	GO:0045087	9.31e-35	34.0308	1003	361	94	18123	PTPN22	HLA-DRB1	CIITA	MIF	IRF5	CD244	PSTPIP1	MIR155	LACC1	HLA-B	PADI4	CRP	IL17A	PTPN2	HLA-DQB1	IFNG	NOD2	NLRP1	TLR4	IL18	CCL2	SYK	IL4	MEFV	IL23R	TLR2	SAA1	CCL5	ICAM1	SLC11A1	HLA-DPB1	S100A12	VCAM1	CSF1	IL23A	S100A9	FASLG	CD40	FCGR2B	CCL3	NLRP3
GO:BP	production of molecular mediator of immune response	GO:0002440	1.32e-34	33.8783	191	361	47	18123	PTPN22	IL6	IL10	TNF	CD244	MIR155	LACC1	IL1B	IL17A	HLA-DQB1	NOD2	TLR4	IL18	TNFRSF1B	IL2	IL4	IL1R1	FCRL3	CCR6	FOXP3	CD40	IL13	FCGR2B	CD40LG	NLRP3	CD28	GPI	HSPD1	CD86	TNFSF13	IFNB1	ANGPT1	CCR2	IL21	ELANE	TFRC	HFE	TGFB3	TGFB2	IL18R1	HLA-A
GO:BP	positive regulation of metabolic process	GO:0009893	2.01e-34	33.6977	3873	361	187	18123	PTPN22	IL6	IL10	HLA-DRB1	TNF	STAT4	CIITA	MIF	IRF5	MIR146A	CD244	MIR155	LACC1	LTA	MIR132	IL1B	CRP	IL17A	TNFRSF1A	PTPN2	IFNG	NOD2	NLRP1	TLR4	CXCL8	IL18	CCL2	TNFRSF1B	TNFSF11	SYK	TGFB1	IL2	IL15	FAS	IL1A	IL4	MEFV	IL1R1	IL23R	VEGFA	TLR2
GO:BP	regulation of adaptive immune response	GO:0002819	2.65e-34	33.577	172	361	45	18123	IL6	IL10	HLA-DRB1	TNF	LTA	HLA-B	IL1B	HLA-DQB1	NOD2	IL18	TNFRSF1B	IL2	IL4	IL1R1	IL23R	SLC11A1	IL23A	FOXP3	CD40	TNFSF13B	FCGR2B	NLRP3	CD28	TNFAIP3	IL6ST	HMGB1	CD80	HSPD1	HLA-DRA	TNFSF13	IFNB1	CCR2	TFRC	HFE	ANXA1	IL18R1	HLA-A	CD4	IL12B	WAS	IL12A
GO:BP	positive regulation of cellular protein metabolic process	GO:0032270	3.18e-34	33.4971	1488	361	113	18123	PTPN22	IL6	HLA-DRB1	TNF	MIF	IL1B	TNFRSF1A	IFNG	NOD2	NLRP1	TLR4	IL18	TNFRSF1B	TNFSF11	SYK	TGFB1	IL2	IL15	FAS	IL4	MEFV	IL23R	VEGFA	PTGS2	SAA1	CCL5	ICAM1	SLC11A1	FCRL3	MMP9	IL6R	S100A12	CSF2	CSF1	IL23A	S100A9	FASLG	TNIP1	RELN	FOXP3	TNFRSF11A
GO:BP	cell migration	GO:0016477	5.81e-34	33.2358	1660	361	119	18123	PTPN22	IL6	IL10	TNF	MIF	MIR146A	CD244	MIR155	MIR132	IL1B	MIR150	IL17A	IFNG	NOD2	CXCL8	CCL2	TNFSF11	MMP1	SYK	TGFB1	IL4	IL1R1	VEGFA	PTGS2	SAA1	CCL5	CCR5	ICAM1	CCR6	MMP9	MACIR	IL6R	S100A12	VCAM1	PADI2	CSF1	S100A9	RELN	TNFRSF11A	TIMP1	CD40
GO:BP	myeloid leukocyte migration	GO:0097529	5.96e-34	33.2249	220	361	49	18123	IL6	MIF	IL17A	NOD2	CXCL8	CCL2	TNFSF11	SYK	IL4	IL1R1	VEGFA	SAA1	CCL5	IL6R	S100A12	CSF1	S100A9	TNFRSF11A	CCL3	CCR1	CXCL12	HMGB1	ITGB2	CXCL10	CXCL1	CCL20	PRTN3	CXCL5	CCR2	S100A8	FLT1	PIK3CG	CXCL2	CSF1R	BST1	ANXA1	CX3CR1	CX3CL1	CXCL6	TGFB2	MMP14
GO:BP	regulation of adaptive immune response based on somatic recombination of immune receptors built from immunoglobulin superfamily domains	GO:0002822	1.37e-33	32.8625	157	361	43	18123	IL6	IL10	HLA-DRB1	TNF	LTA	HLA-B	IL1B	HLA-DQB1	NOD2	IL18	TNFRSF1B	IL2	IL4	IL1R1	IL23R	SLC11A1	IL23A	FOXP3	CD40	TNFSF13B	FCGR2B	NLRP3	CD28	TNFAIP3	HMGB1	CD80	HSPD1	HLA-DRA	TNFSF13	IFNB1	CCR2	TFRC	HFE	ANXA1	IL18R1	HLA-A	CD4	IL12B	WAS	IL12A	CR1
GO:BP	regulation of leukocyte mediated immunity	GO:0002703	1.48e-33	32.8307	212	361	48	18123	IL6	IL10	HLA-DRB1	TNF	LTA	HLA-B	IL1B	NOD2	TLR4	IL18	TNFRSF1B	SYK	IL2	IL4	IL1R1	IL23R	ICAM1	IL23A	FOXP3	CD40	IL13	FCGR2B	NLRP3	CD28	HMGB1	ITGB2	HSPD1	HLA-DRA	TNFSF13	IFNB1	CCR2	NOS2	IL21	TFRC	ITGAM	HFE	CXCL6	IL18R1	SH2D1A	HLA-A	BLK
GO:BP	regulation of leukocyte differentiation	GO:1902105	2.1e-33	32.6781	290	361	54	18123	IL10	HLA-DRB1	TNF	IL2RA	MIR155	HLA-B	CTLA4	IL17A	PTPN2	IFNG	TLR4	IL18	TNFSF11	SYK	TGFB1	IL2	IL15	IL4	IL23R	FCRL3	CSF1	IL23A	FOXP3	BGLAP	FCGR2B	CCL3	CCR1	NLRP3	CD28	JUN	HMGB1	CD80	MAFB	RIPK1	HLA-DRA	FOS	CD86	IFNB1	CCR2	IL7	HLA-DOA
GO:BP	positive regulation of protein metabolic process	GO:0051247	2.89e-33	32.5387	1577	361	115	18123	PTPN22	IL6	HLA-DRB1	TNF	MIF	IL1B	TNFRSF1A	IFNG	NOD2	NLRP1	TLR4	IL18	TNFRSF1B	TNFSF11	SYK	TGFB1	IL2	IL15	FAS	IL4	MEFV	IL23R	VEGFA	PTGS2	SAA1	CCL5	ICAM1	SLC11A1	FCRL3	MMP9	IL6R	S100A12	CSF2	CSF1	IL23A	S100A9	FASLG	TNIP1	RELN	FOXP3	TNFRSF11A
GO:BP	regulation of signal transduction	GO:0009966	3.77e-33	32.4231	3251	361	168	18123	PTPN22	IL6	IL10	HLA-DRB1	TNF	MIF	MIR146A	NFKBIL1	MIR155	MIR132	IL1B	TNFRSF1A	PTPN2	IFNG	NOD2	IL1RN	TLR4	CXCL8	IL18	CCL2	TNFSF11	SYK	FAS	IL1A	IL4	IL1R1	IL23R	VEGFA	TLR2	PTGS2	SAA1	CCL5	COL2A1	ICAM1	FCRL3	MMP9	IL6R	S100A12	CSF2	PADI2	CSF1
GO:BP	positive regulation of phosphate metabolic process	GO:0045937	3.89e-33	32.4099	1003	361	92	18123	IL6	HLA-DRB1	TNF	MIF	CD244	IL1B	TNFRSF1A	IFNG	NOD2	TLR4	IL18	TNFSF11	SYK	TGFB1	IL2	IL15	FAS	IL4	IL23R	VEGFA	PTGS2	SAA1	CCL5	ICAM1	SLC11A1	FCRL3	MMP9	IL6R	S100A12	CSF2	CSF1	IL23A	RELN	TNFRSF11A	CD40	IL13	CD40LG	STAT3	IL6ST	HMGB1	CD80
GO:BP	positive regulation of phosphorus metabolic process	GO:0010562	3.89e-33	32.4099	1003	361	92	18123	IL6	HLA-DRB1	TNF	MIF	CD244	IL1B	TNFRSF1A	IFNG	NOD2	TLR4	IL18	TNFSF11	SYK	TGFB1	IL2	IL15	FAS	IL4	IL23R	VEGFA	PTGS2	SAA1	CCL5	ICAM1	SLC11A1	FCRL3	MMP9	IL6R	S100A12	CSF2	CSF1	IL23A	RELN	TNFRSF11A	CD40	IL13	CD40LG	STAT3	IL6ST	HMGB1	CD80
GO:BP	positive regulation of cell communication	GO:0010647	4.78e-33	32.3206	1809	361	123	18123	PTPN22	IL6	IL10	HLA-DRB1	TNF	MIF	MIR146A	MIR132	IL1B	TNFRSF1A	PTPN2	NOD2	TLR4	IL18	CCL2	TNFSF11	SYK	FAS	IL4	IL1R1	IL23R	VEGFA	TLR2	PTGS2	SAA1	CCL5	ICAM1	FCRL3	MMP9	IL6R	S100A12	CSF1	IL23A	S100A9	TRAF1	FASLG	RELN	TNFRSF11A	CD40	FCGR2B	CCL3
GO:BP	positive regulation of signaling	GO:0023056	6.32e-33	32.1996	1814	361	123	18123	PTPN22	IL6	IL10	HLA-DRB1	TNF	MIF	MIR146A	MIR132	IL1B	TNFRSF1A	PTPN2	NOD2	TLR4	IL18	CCL2	TNFSF11	SYK	FAS	IL4	IL1R1	IL23R	VEGFA	TLR2	PTGS2	SAA1	CCL5	ICAM1	FCRL3	MMP9	IL6R	S100A12	CSF1	IL23A	S100A9	TRAF1	FASLG	RELN	TNFRSF11A	CD40	FCGR2B	CCL3
GO:BP	regulation of developmental process	GO:0050793	8.69e-33	32.0612	2621	361	149	18123	IL6	IL10	HLA-DRB1	TNF	MIF	MIR146A	IL2RA	MIR155	LTA	HLA-B	MIR132	IL1B	MIR150	CRP	CTLA4	IL17A	TNFRSF1A	PTPN2	IFNG	TLR4	CXCL8	IL18	CCL2	TNFRSF1B	TNFSF11	SYK	TGFB1	IL2	IL15	IL1A	IL4	IL23R	VEGFA	TLR2	TNFRSF11B	PTGS2	ICAM1	FCRL3	MMP9	COMP	IL6R
GO:BP	negative regulation of response to stimulus	GO:0048585	9.66e-33	32.015	1938	361	127	18123	PTPN22	IL6	IL10	HLA-DRB1	TNF	MIF	MIR146A	IL2RA	NFKBIL1	MIR155	HLA-B	MIR132	IL1B	CTLA4	TNFRSF1A	PTPN2	NOD2	CD247	IL1RN	TLR4	CXCL8	CCL2	ACP5	TNFRSF1B	SYK	TGFB1	IL2	FAS	IL1A	IL4	MEFV	PTGS2	SAA1	CCL5	COL2A1	ICAM1	FCRL3	FCGR2A	MMP9	MACIR	CSF2
GO:BP	regulation of production of molecular mediator of immune response	GO:0002700	1.07e-32	31.9706	164	361	43	18123	PTPN22	IL6	IL10	TNF	CD244	MIR155	LACC1	IL1B	IL17A	NOD2	TLR4	IL18	TNFRSF1B	IL2	IL4	IL1R1	FCRL3	FOXP3	CD40	IL13	FCGR2B	CD40LG	NLRP3	CD28	GPI	CD86	TNFSF13	IFNB1	ANGPT1	CCR2	IL21	TFRC	HFE	TGFB3	TGFB2	IL18R1	HLA-A	CR1	TLR9	IL33	BTK
GO:BP	positive regulation of intracellular signal transduction	GO:1902533	1.12e-32	31.9501	1063	361	94	18123	PTPN22	IL6	HLA-DRB1	TNF	MIF	MIR132	IL1B	TNFRSF1A	PTPN2	NOD2	TLR4	IL18	CCL2	TNFSF11	SYK	VEGFA	TLR2	SAA1	CCL5	ICAM1	FCRL3	IL6R	S100A12	CSF1	IL23A	S100A9	TRAF1	FASLG	RELN	TNFRSF11A	CD40	FCGR2B	CCL3	CCR1	CD40LG	CD28	HMGB1	CD80	REL	CCL20	IL11
GO:BP	positive regulation of protein phosphorylation	GO:0001934	2.41e-32	31.6187	846	361	84	18123	IL6	HLA-DRB1	TNF	MIF	IL1B	TNFRSF1A	IFNG	NOD2	TLR4	IL18	TNFSF11	SYK	TGFB1	IL2	IL15	FAS	IL4	IL23R	VEGFA	PTGS2	SAA1	CCL5	ICAM1	SLC11A1	MMP9	IL6R	S100A12	CSF2	CSF1	IL23A	RELN	TNFRSF11A	CD40	IL13	CD40LG	STAT3	IL6ST	HMGB1	CD80	ADAM17	IL11
GO:BP	regulation of protein phosphorylation	GO:0001932	2.82e-32	31.5495	1246	361	101	18123	PTPN22	IL6	HLA-DRB1	TNF	MIF	MIR146A	MIR132	IL1B	TNFRSF1A	PTPN2	IFNG	NOD2	TLR4	IL18	TNFSF11	SYK	TGFB1	IL2	IL15	FAS	IL4	IL23R	VEGFA	PTGS2	SAA1	CCL5	ICAM1	SLC11A1	MMP9	IL6R	S100A12	CSF2	CSF1	IL23A	RELN	TNFRSF11A	CD40	IL13	CD40LG	TNFAIP3	STAT3
GO:BP	negative regulation of biological process	GO:0048519	3.54e-32	31.4515	5861	361	231	18123	PTPN22	IL6	IL10	HLA-DRB1	TNF	CIITA	MIF	MIR146A	IL2RA	NFKBIL1	IL2RB	MIR155	LTA	HLA-B	MIR132	IL1B	MIR150	CRP	CTLA4	MMP3	TNFRSF1A	PTPN2	IFNG	NOD2	CD247	IL1RN	TLR4	CXCL8	IL18	CCL2	ACP5	TNFRSF1B	SYK	TGFB1	IL2	IL15	FAS	IL1A	IL4	MEFV	IL23R
GO:BP	positive regulation of inflammatory response	GO:0050729	1.36e-31	30.8678	142	361	40	18123	IL6	TNF	MIR155	LTA	IL1B	TNFRSF1A	IFNG	TLR4	IL18	TNFSF11	IL2	IL15	TLR2	PTGS2	S100A12	IL23A	S100A9	TNIP1	TNFRSF11A	CCL3	CD28	IL6ST	RIPK1	HSPD1	MMP8	NFKBIA	CCR2	S100A8	PIK3CG	IL21	OSM	PLA2G2A	IL16	LRRK2	CX3CL1	IL12B	TLR9	IL33	BTK	NLRP12
GO:BP	negative regulation of multicellular organismal process	GO:0051241	1.93e-31	30.7133	1174	361	97	18123	PTPN22	IL6	IL10	HLA-DRB1	TNF	MIR146A	NFKBIL1	MIR155	MIR132	IL1B	CTLA4	TNFRSF1A	PTPN2	IFNG	NOD2	TLR4	ACP5	TNFRSF1B	TGFB1	IL2	IL15	IL4	MEFV	IL23R	TLR2	TNFRSF11B	PTGS2	SLC11A1	MACIR	IL6R	IL23A	FASLG	FOXP3	TIMP1	IL13	FCGR2B	CCL3	CCR1	NLRP3	TNFAIP3	HMGB1
GO:BP	regulation of hemopoiesis	GO:1903706	1.96e-31	30.7078	424	361	61	18123	IL10	HLA-DRB1	TNF	IL2RA	MIR155	HLA-B	CTLA4	IL17A	PTPN2	IFNG	TLR4	IL18	TNFSF11	SYK	TGFB1	IL2	IL15	IL4	IL23R	FCRL3	CSF2	CSF1	IL23A	FOXP3	BGLAP	FCGR2B	CCL3	CCR1	NLRP3	CD28	STAT3	JUN	HMGB1	CD80	MAFB	RIPK1	HLA-DRA	FOS	NFKBIA	CD86	IFNB1
GO:BP	positive regulation of molecular function	GO:0044093	3.92e-31	30.4067	1774	361	119	18123	IL6	IL10	HLA-DRB1	TNF	IL1B	IFNG	NOD2	NLRP1	TLR4	IL18	CCL2	TNFSF11	SYK	TGFB1	IL2	FAS	IL4	MEFV	IL23R	VEGFA	TLR2	SAA1	CCL5	ICAM1	SLC11A1	FCRL3	MMP9	IL6R	S100A12	CSF1	IL23A	S100A9	TRAF1	FASLG	RELN	TNFRSF11A	CD40	CCL3	SELE	CD40LG	NLRP3
GO:BP	regulation of cell communication	GO:0010646	5.08e-31	30.294	3634	361	175	18123	PTPN22	IL6	IL10	HLA-DRB1	TNF	MIF	MIR146A	NFKBIL1	MIR155	MIR132	IL1B	TNFRSF1A	PTPN2	IFNG	NOD2	IL1RN	TLR4	CXCL8	IL18	CCL2	TNFSF11	SYK	FAS	IL1A	IL4	IL1R1	IL23R	VEGFA	TLR2	PTGS2	SAA1	CCL5	COL2A1	ICAM1	FCRL3	MMP9	IL6R	S100A12	CSF2	PADI2	CSF1
GO:BP	positive regulation of phosphorylation	GO:0042327	5.87e-31	30.2313	928	361	86	18123	IL6	HLA-DRB1	TNF	MIF	IL1B	TNFRSF1A	IFNG	NOD2	TLR4	IL18	TNFSF11	SYK	TGFB1	IL2	IL15	FAS	IL4	IL23R	VEGFA	PTGS2	SAA1	CCL5	ICAM1	SLC11A1	MMP9	IL6R	S100A12	CSF2	CSF1	IL23A	RELN	TNFRSF11A	CD40	IL13	CD40LG	STAT3	IL6ST	HMGB1	CD80	ADAM17	IL11
GO:BP	localization of cell	GO:0051674	6.08e-31	30.2161	1840	361	121	18123	PTPN22	IL6	IL10	TNF	MIF	MIR146A	CD244	MIR155	MIR132	IL1B	MIR150	IL17A	IFNG	NOD2	CXCL8	CCL2	TNFSF11	MMP1	SYK	TGFB1	IL4	IL1R1	VEGFA	PTGS2	SAA1	CCL5	CCR5	ICAM1	CCR6	MMP9	MACIR	IL6R	S100A12	VCAM1	PADI2	CSF1	S100A9	RELN	TNFRSF11A	TIMP1	CD40
GO:BP	cell motility	GO:0048870	6.08e-31	30.2161	1840	361	121	18123	PTPN22	IL6	IL10	TNF	MIF	MIR146A	CD244	MIR155	MIR132	IL1B	MIR150	IL17A	IFNG	NOD2	CXCL8	CCL2	TNFSF11	MMP1	SYK	TGFB1	IL4	IL1R1	VEGFA	PTGS2	SAA1	CCL5	CCR5	ICAM1	CCR6	MMP9	MACIR	IL6R	S100A12	VCAM1	PADI2	CSF1	S100A9	RELN	TNFRSF11A	TIMP1	CD40
GO:BP	positive regulation of developmental process	GO:0051094	1.22e-30	29.9124	1354	361	103	18123	IL6	IL10	HLA-DRB1	TNF	MIR146A	IL2RA	MIR155	LTA	MIR132	IL1B	MIR150	IL17A	TNFRSF1A	IFNG	CXCL8	IL18	TNFRSF1B	TNFSF11	SYK	TGFB1	IL2	IL15	IL1A	IL4	IL23R	VEGFA	TLR2	PTGS2	IL6R	CSF2	CSF1	IL23A	RELN	FOXP3	CD40	IL13	TNFSF13B	CCR1	NLRP3	CD28	CXCL12
GO:BP	regulation of signaling	GO:0023051	1.81e-30	29.7423	3669	361	175	18123	PTPN22	IL6	IL10	HLA-DRB1	TNF	MIF	MIR146A	NFKBIL1	MIR155	MIR132	IL1B	TNFRSF1A	PTPN2	IFNG	NOD2	IL1RN	TLR4	CXCL8	IL18	CCL2	TNFSF11	SYK	FAS	IL1A	IL4	IL1R1	IL23R	VEGFA	TLR2	PTGS2	SAA1	CCL5	COL2A1	ICAM1	FCRL3	MMP9	IL6R	S100A12	CSF2	PADI2	CSF1
GO:BP	intracellular signal transduction	GO:0035556	2.34e-30	29.6314	2886	361	153	18123	PTPN22	IL6	HLA-DRB1	TNF	MIF	MIR146A	IL2RA	NFKBIL1	IL2RB	LACC1	MIR132	IL1B	TNFRSF1A	PTPN2	NOD2	TLR4	CXCL8	IL18	CCL2	TNFRSF1B	TNFSF11	SYK	IL2	FAS	VEGFA	TLR2	PTGS2	SAA1	CCL5	CCR5	ICAM1	FCRL3	CCR6	MMP9	IL6R	S100A12	CSF2	VCAM1	CSF1	IL23A	S100A9
GO:BP	regulation of cellular protein metabolic process	GO:0032268	3.28e-30	29.484	2591	361	144	18123	PTPN22	IL6	IL10	HLA-DRB1	TNF	MIF	MIR146A	MIR155	MIR132	IL1B	TNFRSF1A	PTPN2	IFNG	NOD2	NLRP1	TLR4	IL18	TNFRSF1B	TNFSF11	SYK	TGFB1	IL2	IL15	FAS	IL4	MEFV	IL23R	VEGFA	PTGS2	SAA1	CCL5	ICAM1	SLC11A1	FCRL3	MTHFR	MMP9	IL6R	S100A12	SERPINH1	CSF2	CSF1
GO:BP	protein phosphorylation	GO:0006468	3.88e-30	29.4113	1673	361	114	18123	PTPN22	IL6	HLA-DRB1	TNF	CIITA	MIF	MIR146A	MIR132	IL1B	TNFRSF1A	PTPN2	IFNG	NOD2	TLR4	IL18	CCL2	TNFSF11	SYK	TGFB1	IL2	IL15	FAS	IL4	IL23R	VEGFA	TLR2	PTGS2	SAA1	CCL5	ICAM1	SLC11A1	MMP9	IL6R	S100A12	CSF2	CSF1	IL23A	RELN	TNFRSF11A	CD40	IL13
GO:BP	positive regulation of protein modification process	GO:0031401	1.12e-29	28.9524	1084	361	91	18123	PTPN22	IL6	HLA-DRB1	TNF	MIF	IL1B	TNFRSF1A	IFNG	NOD2	TLR4	IL18	TNFSF11	SYK	TGFB1	IL2	IL15	FAS	IL4	IL23R	VEGFA	PTGS2	SAA1	CCL5	ICAM1	SLC11A1	FCRL3	MMP9	IL6R	S100A12	CSF2	CSF1	IL23A	TNIP1	RELN	FOXP3	TNFRSF11A	CD40	IL13	CD40LG	STAT3	IL6ST
GO:BP	regulation of phosphorylation	GO:0042325	1.35e-29	28.8704	1419	361	104	18123	PTPN22	IL6	HLA-DRB1	TNF	MIF	MIR146A	MIR132	IL1B	TNFRSF1A	PTPN2	IFNG	NOD2	TLR4	IL18	TNFSF11	SYK	TGFB1	IL2	IL15	FAS	IL4	IL23R	VEGFA	PTGS2	SAA1	CCL5	ICAM1	SLC11A1	MMP9	IL6R	S100A12	CSF2	CSF1	IL23A	RELN	TNFRSF11A	CD40	IL13	CD40LG	TNFAIP3	STAT3
GO:BP	regulation of protein metabolic process	GO:0051246	1.39e-29	28.8563	2759	361	148	18123	PTPN22	IL6	IL10	HLA-DRB1	TNF	MIF	MIR146A	MIR155	MIR132	IL1B	TNFRSF1A	PTPN2	IFNG	NOD2	NLRP1	TLR4	IL18	TNFRSF1B	TNFSF11	SYK	TGFB1	IL2	IL15	FAS	IL4	MEFV	IL23R	VEGFA	PTGS2	SAA1	CCL5	ICAM1	SLC11A1	FCRL3	MTHFR	MMP9	IL6R	S100A12	SERPINH1	CSF2	CSF1
GO:BP	T cell proliferation	GO:0042098	2.36e-29	28.6267	206	361	44	18123	PTPN22	IL6	IL10	HLA-DRB1	IL2RA	MIR155	IL1B	CTLA4	IL18	TNFRSF1B	SYK	TGFB1	IL2	IL15	IL1A	IL4	IL23R	CCL5	SLC11A1	HLA-DPB1	VCAM1	IL23A	FOXP3	TNFSF13B	CD40LG	CD28	IL6ST	HMGB1	CD80	HLA-DMB	BTNL2	CD86	CCR2	PIK3CG	IL21	TFRC	ANXA1	HLA-A	IL12B	RASGRP1	SFTPD
GO:BP	positive regulation of defense response	GO:0031349	3.89e-29	28.4101	364	361	55	18123	IL6	TNF	MIR155	LTA	IL1B	TNFRSF1A	IFNG	NOD2	TLR4	IL18	TNFSF11	SYK	IL2	IL15	TLR2	PTGS2	CCL5	S100A12	IL23A	S100A9	TNIP1	TNFRSF11A	CCL3	CD28	IL6ST	HMGB1	MMP12	RIPK1	HSPD1	MMP8	NFKBIA	IFNB1	CCR2	S100A8	RELB	PIK3CG	IL21	OSM	PLA2G2A	IL16	LRRK2
GO:BP	positive regulation of T cell proliferation	GO:0042102	5.94e-29	28.2265	104	361	34	18123	PTPN22	IL6	IL2RA	MIR155	IL1B	IL18	SYK	IL2	IL15	IL1A	IL4	IL23R	CCL5	HLA-DPB1	VCAM1	IL23A	FOXP3	TNFSF13B	CD40LG	CD28	IL6ST	HMGB1	CD80	HLA-DMB	BTNL2	CD86	CCR2	IL21	TFRC	ANXA1	HLA-A	IL12B	PNP	TNFRSF13C
GO:BP	multicellular organism development	GO:0007275	6.65e-29	28.1771	5670	361	221	18123	PTPN22	IL6	IL10	HLA-DRB1	TNF	MIR146A	IL2RA	MIR155	LTA	HLA-B	MIR132	IL1B	MIR150	CTLA4	IL17A	TNFRSF1A	PTPN2	HLA-DQB1	IFNG	IL1RN	TLR4	CXCL8	IL18	CCL2	ACP5	TNFRSF1B	TNFSF11	SYK	TGFB1	IL2	IL15	IL1A	IL4	IL23R	VEGFA	TLR2	TNFRSF11B	PTGS2	COL2A1	MMP13	ICAM1
GO:BP	cellular response to oxygen-containing compound	GO:1901701	7.68e-29	28.1148	1237	361	96	18123	PTPN22	IL6	IL10	HLA-DRB1	TNF	MIR146A	NFKBIL1	MIR155	IL1B	MMP3	PTPN2	NOD2	TLR4	CXCL8	IL18	CCL2	TNFRSF1B	TGFB1	IL15	IL1A	TLR2	PTGS2	CCL5	CCR5	ICAM1	MMP9	MMP2	CSF2	VCAM1	CD40	BGLAP	FCGR2B	CCL3	NLRP3	TNFAIP3	STAT3	JUN	HMGB1	CXCL10	CD80	CXCL1
GO:BP	regulation of T cell proliferation	GO:0042129	1.11e-28	27.9548	177	361	41	18123	PTPN22	IL6	IL10	HLA-DRB1	IL2RA	MIR155	IL1B	CTLA4	IL18	TNFRSF1B	SYK	TGFB1	IL2	IL15	IL1A	IL4	IL23R	CCL5	HLA-DPB1	VCAM1	IL23A	FOXP3	TNFSF13B	CD40LG	CD28	IL6ST	HMGB1	CD80	HLA-DMB	BTNL2	CD86	CCR2	IL21	TFRC	ANXA1	HLA-A	IL12B	SFTPD	CR1	PNP	TNFRSF13C
GO:BP	locomotion	GO:0040011	1.54e-28	27.8126	2039	361	124	18123	PTPN22	IL6	IL10	TNF	MIF	MIR146A	CD244	MIR155	MIR132	IL1B	MIR150	IL17A	PTPN2	IFNG	NOD2	CXCL8	CCL2	TNFSF11	MMP1	SYK	TGFB1	IL4	IL1R1	VEGFA	PTGS2	SAA1	CCL5	CCR5	ICAM1	CCR6	MMP9	MACIR	IL6R	S100A12	VCAM1	PADI2	CSF1	S100A9	RELN	TNFRSF11A	TIMP1
GO:BP	regulation of lymphocyte mediated immunity	GO:0002706	1.56e-28	27.8059	156	361	39	18123	IL6	IL10	HLA-DRB1	TNF	LTA	HLA-B	IL1B	NOD2	IL18	TNFRSF1B	IL2	IL4	IL1R1	IL23R	IL23A	FOXP3	CD40	FCGR2B	NLRP3	CD28	HMGB1	HSPD1	HLA-DRA	TNFSF13	IFNB1	CCR2	IL21	TFRC	HFE	IL18R1	SH2D1A	HLA-A	IL12B	WAS	IL12A	RASGRP1	CR1	BTK	KLRK1
GO:BP	regulation of cell differentiation	GO:0045595	1.97e-28	27.7052	1688	361	112	18123	IL6	IL10	HLA-DRB1	TNF	MIR146A	IL2RA	MIR155	LTA	HLA-B	IL1B	MIR150	CRP	CTLA4	IL17A	TNFRSF1A	PTPN2	IFNG	TLR4	IL18	TNFRSF1B	TNFSF11	SYK	TGFB1	IL2	IL15	IL4	IL23R	VEGFA	TLR2	PTGS2	FCRL3	MMP9	IL6R	CSF2	CSF1	IL23A	RELN	FOXP3	IL13	BGLAP	FCGR2B
GO:BP	homeostatic process	GO:0042592	2.16e-28	27.6664	1985	361	122	18123	IL6	HLA-DRB1	TNF	MIR146A	IL2RA	MIR155	LACC1	MIR132	IL1B	IL17A	PTPN2	IFNG	NOD2	TLR4	IL18	CCL2	ACP5	TNFSF11	SYK	TGFB1	IL2	IL15	FAS	IL1A	IL4	VEGFA	TNFRSF11B	PTGS2	SAA1	CCL5	CCR5	COL2A1	ICAM1	SLC11A1	CCR6	CSF1	S100A9	FASLG	FOXP3	TNFRSF11A	CD40
GO:BP	regulation of phosphorus metabolic process	GO:0051174	3.22e-28	27.4918	1640	361	110	18123	PTPN22	IL6	HLA-DRB1	TNF	MIF	MIR146A	CD244	LACC1	MIR132	IL1B	TNFRSF1A	PTPN2	IFNG	NOD2	TLR4	IL18	TNFSF11	SYK	TGFB1	IL2	IL15	FAS	IL4	IL23R	VEGFA	PTGS2	SAA1	CCL5	ICAM1	SLC11A1	FCRL3	MMP9	IL6R	S100A12	CSF2	CSF1	IL23A	RELN	TNFRSF11A	CD40	IL13
GO:BP	regulation of phosphate metabolic process	GO:0019220	3.22e-28	27.4918	1640	361	110	18123	PTPN22	IL6	HLA-DRB1	TNF	MIF	MIR146A	CD244	LACC1	MIR132	IL1B	TNFRSF1A	PTPN2	IFNG	NOD2	TLR4	IL18	TNFSF11	SYK	TGFB1	IL2	IL15	FAS	IL4	IL23R	VEGFA	PTGS2	SAA1	CCL5	ICAM1	SLC11A1	FCRL3	MMP9	IL6R	S100A12	CSF2	CSF1	IL23A	RELN	TNFRSF11A	CD40	IL13
GO:BP	regulation of intracellular signal transduction	GO:1902531	5.34e-28	27.2721	1883	361	118	18123	PTPN22	IL6	HLA-DRB1	TNF	MIF	MIR146A	MIR132	IL1B	TNFRSF1A	PTPN2	NOD2	TLR4	IL18	CCL2	TNFSF11	SYK	FAS	VEGFA	TLR2	PTGS2	SAA1	CCL5	ICAM1	FCRL3	MMP9	IL6R	S100A12	CSF1	IL23A	S100A9	TRAF1	FASLG	TNIP1	RELN	TNFRSF11A	CD40	FCGR2B	CCL3	CCR1	CD40LG	NLRP3
GO:BP	system development	GO:0048731	6.77e-28	27.1693	5095	361	206	18123	PTPN22	IL6	IL10	HLA-DRB1	TNF	MIR146A	IL2RA	MIR155	LTA	HLA-B	MIR132	IL1B	MIR150	CTLA4	IL17A	TNFRSF1A	PTPN2	HLA-DQB1	IFNG	TLR4	CXCL8	IL18	CCL2	ACP5	TNFRSF1B	TNFSF11	SYK	TGFB1	IL2	IL15	IL1A	IL4	IL23R	VEGFA	TLR2	TNFRSF11B	PTGS2	COL2A1	MMP13	ICAM1	FCRL3
GO:BP	regulation of protein modification process	GO:0031399	7.76e-28	27.11	1685	361	111	18123	PTPN22	IL6	HLA-DRB1	TNF	MIF	MIR146A	MIR132	IL1B	TNFRSF1A	PTPN2	IFNG	NOD2	TLR4	IL18	TNFSF11	SYK	TGFB1	IL2	IL15	FAS	IL4	IL23R	VEGFA	PTGS2	SAA1	CCL5	ICAM1	SLC11A1	FCRL3	MTHFR	MMP9	IL6R	S100A12	CSF2	CSF1	IL23A	TNIP1	RELN	FOXP3	TNFRSF11A	CD40
GO:BP	T cell differentiation	GO:0030217	9.4e-28	27.027	264	361	47	18123	PTPN22	IL6	HLA-DRB1	IL2RA	MIR155	IL1B	CTLA4	PTPN2	IFNG	IL18	SYK	TGFB1	IL2	IL15	IL1A	IL4	IL23R	CCR6	IL6R	IL23A	FOXP3	NLRP3	CD28	STAT3	HMGB1	CD80	ADAM17	MAFB	HLA-DRA	CD86	IFNB1	CCR2	IL7	RELB	IL21	CTSL	HLA-DOA	ANXA1	IL18R1	SRF	CD4
GO:BP	secretion	GO:0046903	9.85e-28	27.0066	1492	361	104	18123	IL6	HLA-DRB1	TNF	MIF	SLC22A4	MIR146A	HLA-B	IL1B	TNFRSF1A	IFNG	IL1RN	TLR4	TNFRSF1B	TNFSF11	SYK	IL1A	IL4	VEGFA	TLR2	SAA1	CCL5	SLC11A1	FCGR2A	MMP9	COMP	S100A12	CSF2	PADI2	FCGR3B	S100A9	TNFRSF11A	TIMP1	TTR	IL13	FCGR2B	CCL3	CCR1	CXCL12	HMGB1	ITGB2	ALB
GO:BP	regulation of leukocyte migration	GO:0002685	1.26e-27	26.8982	212	361	43	18123	PTPN22	IL6	TNF	MIF	MIR146A	NOD2	CXCL8	CCL2	TGFB1	IL4	IL1R1	VEGFA	CCL5	ICAM1	CCR6	IL6R	PADI2	CSF1	CCL3	SELE	CCR1	CXCL12	HMGB1	CXCL10	ADAM17	CCL20	CXCR3	CCR2	CSF1R	ELANE	BST1	ANXA1	CX3CR1	CX3CL1	MMP14	JAM3	C5	IL12A	IL33	ITGA4	BDKRB1
GO:BP	positive regulation of adaptive immune response	GO:0002821	1.54e-27	26.8136	104	361	33	18123	IL6	HLA-DRB1	TNF	LTA	HLA-B	IL1B	HLA-DQB1	NOD2	IL18	IL2	IL4	IL1R1	IL23R	SLC11A1	IL23A	FOXP3	CD40	TNFSF13B	NLRP3	CD28	IL6ST	HSPD1	HLA-DRA	TNFSF13	CCR2	TFRC	IL18R1	HLA-A	CD4	IL12B	IL12A	BTK	SIRT1
GO:BP	chemotaxis	GO:0006935	2.11e-27	26.6762	654	361	69	18123	IL6	IL10	MIF	PTPN2	NOD2	CXCL8	CCL2	TNFSF11	SYK	IL4	VEGFA	SAA1	CCL5	CCR5	CCR6	IL6R	S100A12	VCAM1	PADI2	CSF1	S100A9	RELN	TNFRSF11A	CCL3	CCR1	CXCL12	HMGB1	ITGB2	CXCL10	ADAM17	CXCL1	CCL20	CXCR3	CXCL5	ANGPT1	CCR2	S100A8	FLT1	PIK3CG	MAPK14	CXCL2
GO:BP	taxis	GO:0042330	2.8e-27	26.553	657	361	69	18123	IL6	IL10	MIF	PTPN2	NOD2	CXCL8	CCL2	TNFSF11	SYK	IL4	VEGFA	SAA1	CCL5	CCR5	CCR6	IL6R	S100A12	VCAM1	PADI2	CSF1	S100A9	RELN	TNFRSF11A	CCL3	CCR1	CXCL12	HMGB1	ITGB2	CXCL10	ADAM17	CXCL1	CCL20	CXCR3	CXCL5	ANGPT1	CCR2	S100A8	FLT1	PIK3CG	MAPK14	CXCL2
GO:BP	animal organ development	GO:0048513	3.99e-27	26.3994	3701	361	170	18123	PTPN22	IL6	IL10	HLA-DRB1	TNF	IL2RA	MIR155	LTA	HLA-B	IL1B	CTLA4	IL17A	TNFRSF1A	PTPN2	HLA-DQB1	IFNG	TLR4	CXCL8	IL18	CCL2	ACP5	TNFRSF1B	TNFSF11	SYK	TGFB1	IL2	IL15	IL1A	IL4	IL23R	VEGFA	TLR2	TNFRSF11B	PTGS2	COL2A1	MMP13	ICAM1	FCRL3	CCR6	MMP9	COMP
GO:BP	mononuclear cell migration	GO:0071674	4.58e-27	26.3396	193	361	41	18123	IL6	TNF	CCL2	TNFSF11	TGFB1	IL4	SAA1	CCL5	CCR5	ICAM1	CCR6	IL6R	S100A12	PADI2	CSF1	TNFRSF11A	CCL3	CCR1	CXCL12	HMGB1	CXCL10	ADAM17	CCL20	CXCR3	CCR2	FLT1	PIK3CG	ITGAL	CSF1R	CXCR4	ANXA1	CX3CL1	ALOX5	IL12A	CALCA	NLRP12	PIK3CD	S1PR1	ITGA4	C5AR1	KLRK1
GO:BP	regulation of localization	GO:0032879	4.83e-27	26.3161	2906	361	148	18123	PTPN22	IL6	HLA-DRB1	TNF	MIF	MIR146A	IL2RB	MIR155	MIR132	IL1B	MIR150	CRP	TNFRSF1A	PTPN2	IFNG	NOD2	CD247	TLR4	CXCL8	CCL2	TNFRSF1B	TNFSF11	SYK	TGFB1	IL15	IL1A	IL4	IL1R1	VEGFA	TLR2	PTGS2	SAA1	CCL5	CCR5	ICAM1	SLC11A1	FCRL3	CCR6	MMP9	MACIR	IL6R
GO:BP	phosphorylation	GO:0016310	6.78e-27	26.1686	1996	361	120	18123	PTPN22	IL6	HLA-DRB1	TNF	CIITA	MIF	MIR146A	MIR132	IL1B	TNFRSF1A	PTPN2	IFNG	NOD2	TLR4	IL18	CCL2	TNFSF11	SYK	TGFB1	IL2	IL15	FAS	IL4	IL23R	VEGFA	TLR2	PTGS2	SAA1	CCL5	ICAM1	SLC11A1	MMP9	IL6R	S100A12	CSF2	CSF1	IL23A	RELN	TNFRSF11A	CD40	IL13
GO:BP	negative regulation of cytokine production	GO:0001818	7.2e-27	26.1426	385	361	54	18123	PTPN22	IL6	IL10	HLA-DRB1	TNF	MIR146A	NFKBIL1	MIR155	MIR132	IFNG	NOD2	TLR4	ACP5	TGFB1	IL4	MEFV	IL23R	SLC11A1	MACIR	IL6R	IL23A	FOXP3	IL13	FCGR2B	NLRP3	TNFAIP3	HMGB1	REL	MMP8	IFNB1	ANGPT1	RELB	IL37	ELANE	CARD8	HFE	TGFB3	ANXA1	CX3CR1	CX3CL1	TGFB2
GO:BP	cellular developmental process	GO:0048869	7.78e-27	26.1092	4468	361	189	18123	PTPN22	IL6	IL10	HLA-DRB1	TNF	MIF	MIR146A	IL2RA	MIR155	LTA	HLA-B	IL1B	MIR150	CRP	CTLA4	IL17A	TNFRSF1A	PTPN2	HLA-DQB1	IFNG	TLR4	IL18	CCL2	TNFRSF1B	TNFSF11	SYK	TGFB1	IL2	IL15	IL1A	IL4	IL23R	VEGFA	TLR2	PTGS2	COL2A1	ICAM1	FCRL3	CCR6	MMP9	COMP
GO:BP	regulation of tumor necrosis factor superfamily cytokine production	GO:1903555	1.16e-26	25.934	185	361	40	18123	PTPN22	IL6	IL10	MIF	NFKBIL1	MIR132	IL17A	IFNG	NOD2	TLR4	ACP5	SYK	IL1A	IL4	TLR2	IL23A	FOXP3	CCL3	TNFAIP3	STAT3	HMGB1	RIPK1	HSPD1	MMP8	CD86	ANGPT1	CCR2	TLR1	IL37	CX3CR1	LRRK2	CX3CL1	IL12B	RASGRP1	LTF	TLR9	IL33	CD36	TSPO	HSPB1
GO:BP	tumor necrosis factor superfamily cytokine production	GO:0071706	1.16e-26	25.934	185	361	40	18123	PTPN22	IL6	IL10	MIF	NFKBIL1	MIR132	IL17A	IFNG	NOD2	TLR4	ACP5	SYK	IL1A	IL4	TLR2	IL23A	FOXP3	CCL3	TNFAIP3	STAT3	HMGB1	RIPK1	HSPD1	MMP8	CD86	ANGPT1	CCR2	TLR1	IL37	CX3CR1	LRRK2	CX3CL1	IL12B	RASGRP1	LTF	TLR9	IL33	CD36	TSPO	HSPB1
GO:BP	MAPK cascade	GO:0000165	1.29e-26	25.8881	965	361	82	18123	PTPN22	IL6	HLA-DRB1	TNF	MIF	IL2RA	IL2RB	IL1B	PTPN2	NOD2	TLR4	IL18	CCL2	TNFSF11	SYK	IL2	FAS	VEGFA	SAA1	CCL5	CCR5	ICAM1	FCRL3	IL6R	S100A12	CSF2	TRAF1	TNIP1	TNFRSF11A	CD40	FCGR2B	CCL3	CCR1	CD40LG	HMGB1	CCL20	IL11	RIPK1	MMP8	ANGPT1	TEK
GO:BP	negative regulation of immune system process	GO:0002683	1.59e-26	25.7992	614	361	66	18123	PTPN22	IL6	IL10	HLA-DRB1	TNF	MIF	MIR146A	IL2RA	MIR155	HLA-B	CTLA4	PTPN2	NOD2	CD247	TLR4	CCL2	SYK	TGFB1	IL2	IL4	FCRL3	FCGR2A	PADI2	FOXP3	FCGR3A	FCGR2B	CCL3	PDCD1	CXCL12	TNFAIP3	HMGB1	CD80	ADAM17	MMP12	MAFB	BTNL2	CD86	PTH	IFNB1	ANGPT1	CCR2
GO:BP	secretion by cell	GO:0032940	1.75e-26	25.7564	1351	361	97	18123	IL6	HLA-DRB1	TNF	MIF	MIR146A	HLA-B	IL1B	TNFRSF1A	IFNG	IL1RN	TLR4	TNFRSF1B	TNFSF11	SYK	IL1A	IL4	VEGFA	TLR2	SAA1	CCL5	SLC11A1	FCGR2A	MMP9	COMP	S100A12	PADI2	FCGR3B	S100A9	TNFRSF11A	TIMP1	TTR	IL13	FCGR2B	CCL3	CCR1	CXCL12	HMGB1	ITGB2	ALB	CXCL1	GPI
GO:BP	regulation of molecular function	GO:0065009	1.9e-26	25.7215	3191	361	155	18123	PTPN22	IL6	IL10	HLA-DRB1	TNF	NFKBIL1	MIR155	MIR132	IL1B	PTPN2	IFNG	NOD2	NLRP1	TLR4	IL18	CCL2	TNFSF11	SYK	TGFB1	IL2	FAS	IL1A	IL4	MEFV	IL23R	VEGFA	TLR2	PTGS2	SAA1	CCL5	ICAM1	SLC11A1	FCRL3	MMP9	IL6R	S100A12	SERPINH1	CSF1	IL23A	S100A9	TRAF1
GO:BP	lymphocyte mediated immunity	GO:0002449	2.15e-26	25.6671	360	361	52	18123	IL6	IL10	HLA-DRB1	TNF	LTA	HLA-B	IL1B	CRP	HLA-DQB1	NOD2	IL18	TNFRSF1B	IL2	IL4	IL1R1	IL23R	ICAM1	CCR6	IL23A	FOXP3	CD40	FCGR2B	CD40LG	NLRP3	CD28	MBL2	HMGB1	HSPD1	HLA-DRA	TNFSF13	IFNB1	CCR2	IL21	C4A	TFRC	HFE	IL18R1	SH2D1A	HLA-A	CR2	PRKCD
GO:BP	regulation of gene expression	GO:0010468	2.36e-26	25.628	5218	361	206	18123	PTPN22	IL6	IL10	HLA-DRB1	TNF	STAT4	CIITA	MIF	IRF5	MIR146A	CD244	NFKBIL1	MIR155	LACC1	LTA	HLA-B	MIR132	IL1B	MIR150	CRP	IL17A	TNFRSF1A	PTPN2	IFNG	NOD2	NLRP1	TLR4	CXCL8	IL18	ACP5	TNFRSF1B	TNFSF11	SYK	TGFB1	IL2	IL15	IL1A	IL4	MEFV	IL1R1	IL23R
GO:BP	developmental process	GO:0032502	2.56e-26	25.5913	6678	361	238	18123	PTPN22	IL6	IL10	HLA-DRB1	TNF	CIITA	MIF	MIR146A	IL2RA	MIR155	LTA	HLA-B	MIR132	IL1B	MIR150	PADI4	CRP	CTLA4	IL17A	TNFRSF1A	PTPN2	HLA-DQB1	IFNG	IL1RN	TLR4	CXCL8	IL18	CCL2	ACP5	TNFRSF1B	TNFSF11	SYK	TGFB1	IL2	IL15	IL1A	IL4	IL23R	VEGFA	TLR2	TNFRSF11B
GO:BP	cell differentiation	GO:0030154	3.14e-26	25.5029	4392	361	186	18123	PTPN22	IL6	IL10	HLA-DRB1	TNF	MIR146A	IL2RA	MIR155	LTA	HLA-B	IL1B	MIR150	CRP	CTLA4	IL17A	TNFRSF1A	PTPN2	HLA-DQB1	IFNG	TLR4	IL18	CCL2	TNFRSF1B	TNFSF11	SYK	TGFB1	IL2	IL15	IL1A	IL4	IL23R	VEGFA	TLR2	PTGS2	COL2A1	ICAM1	FCRL3	CCR6	MMP9	COMP	IL6R
GO:BP	regulation of tumor necrosis factor production	GO:0032680	5.76e-26	25.2394	180	361	39	18123	PTPN22	IL6	IL10	MIF	NFKBIL1	MIR132	IL17A	IFNG	NOD2	TLR4	ACP5	SYK	IL1A	IL4	TLR2	IL23A	FOXP3	CCL3	TNFAIP3	STAT3	HMGB1	RIPK1	HSPD1	MMP8	ANGPT1	CCR2	TLR1	IL37	CX3CR1	LRRK2	CX3CL1	IL12B	RASGRP1	LTF	TLR9	IL33	CD36	TSPO	HSPB1
GO:BP	tumor necrosis factor production	GO:0032640	5.76e-26	25.2394	180	361	39	18123	PTPN22	IL6	IL10	MIF	NFKBIL1	MIR132	IL17A	IFNG	NOD2	TLR4	ACP5	SYK	IL1A	IL4	TLR2	IL23A	FOXP3	CCL3	TNFAIP3	STAT3	HMGB1	RIPK1	HSPD1	MMP8	ANGPT1	CCR2	TLR1	IL37	CX3CR1	LRRK2	CX3CL1	IL12B	RASGRP1	LTF	TLR9	IL33	CD36	TSPO	HSPB1
GO:BP	myeloid leukocyte differentiation	GO:0002573	1.05e-25	24.9801	221	361	42	18123	HLA-DRB1	TNF	IL17A	PTPN2	IFNG	TLR4	TNFSF11	TGFB1	IL15	IL4	IL23R	VEGFA	TLR2	MMP9	CSF2	CSF1	IL23A	TNFRSF11A	BGLAP	CCL3	CCR1	JUN	PRTN3	MAFB	RIPK1	FOS	RELB	MAPK14	CSF1R	TFRC	DEK	CD4	IL12B	LTF	CALCA	CSF3	FBN1	PIK3CD	ESRRA	SIRT1	LTBR
GO:BP	positive regulation of catalytic activity	GO:0043085	1.12e-25	24.9516	1383	361	97	18123	HLA-DRB1	TNF	IL1B	IFNG	NOD2	NLRP1	TLR4	IL18	CCL2	TNFSF11	SYK	TGFB1	IL2	FAS	IL4	MEFV	IL23R	VEGFA	SAA1	CCL5	ICAM1	SLC11A1	FCRL3	IL6R	S100A12	CSF1	IL23A	S100A9	FASLG	RELN	TNFRSF11A	CD40	CCL3	SELE	CD40LG	NLRP3	STAT3	JUN	HMGB1	ITGB2	ADAM17
GO:BP	export from cell	GO:0140352	1.3e-25	24.8875	1413	361	98	18123	IL6	HLA-DRB1	TNF	MIF	MIR146A	HLA-B	IL1B	TNFRSF1A	IFNG	IL1RN	TLR4	TNFRSF1B	TNFSF11	SYK	IL1A	IL4	VEGFA	TLR2	SAA1	CCL5	SLC11A1	FCGR2A	MMP9	COMP	S100A12	PADI2	FCGR3B	S100A9	TNFRSF11A	TIMP1	TTR	IL13	FCGR2B	CCL3	CCR1	CXCL12	HMGB1	ITGB2	ALB	CXCL1	GPI
GO:BP	negative regulation of cellular process	GO:0048523	1.44e-25	24.8419	5153	361	203	18123	PTPN22	IL6	IL10	HLA-DRB1	TNF	CIITA	MIF	MIR146A	IL2RA	NFKBIL1	IL2RB	MIR155	LTA	HLA-B	MIR132	IL1B	CRP	CTLA4	MMP3	TNFRSF1A	PTPN2	IFNG	NOD2	IL1RN	TLR4	CXCL8	IL18	CCL2	ACP5	TNFRSF1B	TGFB1	IL2	IL15	FAS	IL1A	IL4	MEFV	VEGFA	TLR2	PTGS2	CCL5
GO:BP	positive regulation of adaptive immune response based on somatic recombination of immune receptors built from immunoglobulin superfamily domains	GO:0002824	1.6e-25	24.7972	99	361	31	18123	IL6	HLA-DRB1	TNF	LTA	HLA-B	IL1B	HLA-DQB1	NOD2	IL18	IL2	IL4	IL1R1	IL23R	SLC11A1	IL23A	FOXP3	CD40	TNFSF13B	NLRP3	CD28	HSPD1	HLA-DRA	TNFSF13	CCR2	TFRC	IL18R1	HLA-A	CD4	IL12B	IL12A	BTK
GO:BP	myeloid leukocyte mediated immunity	GO:0002444	1.67e-25	24.7781	558	361	62	18123	IL6	MIF	HLA-B	TNFRSF1B	SYK	IL4	TLR2	SLC11A1	FCGR2A	MMP9	IL6R	S100A12	PADI2	FCGR3B	S100A9	TTR	IL13	FCGR2B	CCL3	HMGB1	ITGB2	ADAM17	CXCL1	GPI	HLA-C	PRTN3	MMP8	TNFAIP6	MPO	HP	CAT	CCR2	CD44	CHI3L1	S100A8	PIK3CG	ITGAL	MAPK14	ELANE	ITGAM	TIMP2
GO:BP	regulation of biological process	GO:0050789	1.95e-25	24.709	12122	361	330	18123	PTPN22	IL6	IL10	HLA-DRB1	TNF	STAT4	CIITA	MIF	IRF5	MIR146A	IL2RA	CD244	NFKBIL1	PSTPIP1	IL2RB	MIR155	LACC1	LTA	HLA-B	MIR132	IL1B	MIR150	CRP	CTLA4	MMP3	IL17A	TNFRSF1A	PTPN2	HLA-DQB1	IFNG	NOD2	CD247	NLRP1	IL1RN	TLR4	CXCL8	IL18	CCL2	ACP5	TNFRSF1B	TNFSF11
GO:BP	positive regulation of MAPK cascade	GO:0043410	2.4e-25	24.6193	542	361	61	18123	PTPN22	IL6	HLA-DRB1	TNF	MIF	IL1B	NOD2	TLR4	CCL2	TNFSF11	SYK	VEGFA	SAA1	CCL5	ICAM1	FCRL3	IL6R	S100A12	TRAF1	TNFRSF11A	CD40	FCGR2B	CCL3	CCR1	CD40LG	HMGB1	CCL20	IL11	RIPK1	MMP8	ANGPT1	TEK	CD44	CHI3L1	FLT1	PIK3CG	MAPK14	OSM	CSF1R	ELANE	CXCR4
GO:BP	positive regulation of cellular metabolic process	GO:0031325	2.97e-25	24.5273	3342	361	157	18123	PTPN22	IL6	IL10	HLA-DRB1	TNF	STAT4	CIITA	MIF	IRF5	CD244	MIR155	IL1B	CRP	IL17A	TNFRSF1A	PTPN2	IFNG	NOD2	NLRP1	TLR4	CXCL8	IL18	TNFRSF1B	TNFSF11	SYK	TGFB1	IL2	IL15	FAS	IL1A	IL4	MEFV	IL23R	VEGFA	TLR2	PTGS2	SAA1	CCL5	ICAM1	SLC11A1	FCRL3
GO:BP	anatomical structure development	GO:0048856	3.21e-25	24.4939	6164	361	225	18123	PTPN22	IL6	IL10	HLA-DRB1	TNF	MIR146A	IL2RA	MIR155	LTA	HLA-B	MIR132	IL1B	MIR150	CTLA4	IL17A	TNFRSF1A	PTPN2	HLA-DQB1	IFNG	IL1RN	TLR4	CXCL8	IL18	CCL2	ACP5	TNFRSF1B	TNFSF11	SYK	TGFB1	IL2	IL15	IL1A	IL4	IL23R	VEGFA	TLR2	TNFRSF11B	PTGS2	COL2A1	MMP13	ICAM1
GO:BP	regulation of cellular process	GO:0050794	5.02e-25	24.2992	11517	361	321	18123	PTPN22	IL6	IL10	HLA-DRB1	TNF	STAT4	CIITA	MIF	IRF5	MIR146A	IL2RA	CD244	NFKBIL1	PSTPIP1	IL2RB	MIR155	LACC1	LTA	HLA-B	MIR132	IL1B	MIR150	CRP	CTLA4	MMP3	IL17A	TNFRSF1A	PTPN2	HLA-DQB1	IFNG	NOD2	CD247	NLRP1	IL1RN	TLR4	CXCL8	IL18	CCL2	ACP5	TNFRSF1B	TNFSF11
GO:BP	negative regulation of cell death	GO:0060548	7.05e-25	24.1519	1047	361	83	18123	IL6	IL10	TNF	MIF	IL2RB	MIR155	MIR132	IL1B	NOD2	CCL2	TNFRSF1B	IL2	FAS	IL1A	IL4	VEGFA	PTGS2	CCL5	COL2A1	ICAM1	MMP9	COMP	CSF2	CSF1	FASLG	TIMP1	IL13	CD40LG	CD28	CXCL12	TNFAIP3	STAT3	IL6ST	REL	ALB	GPI	RIPK1	FSTL1	HSPD1	CXCR3	MPO
GO:BP	B cell activation	GO:0042113	7.83e-25	24.1062	337	361	49	18123	IL6	IL10	MIF	CTLA4	PTPN2	HLA-DQB1	NOD2	TLR4	SYK	IL2	IL4	FCRL3	CCR6	VCAM1	FOXP3	CD40	IL13	TNFSF13B	FCGR2B	CD40LG	CD28	TNFAIP3	ADAM17	CD79A	IL11	HSPD1	CD86	TNFSF13	IFNB1	IL7	IL21	TFRC	BST1	CXCR5	MMP14	SYVN1	CR2	PRKCD	BLK	RASGRP1	CR1
GO:BP	lymphocyte activation involved in immune response	GO:0002285	9.6e-25	24.0177	193	361	39	18123	IL6	IL10	HLA-DRB1	CD244	IFNG	TLR4	IL18	IL2	IL4	IL23R	ICAM1	SLC11A1	CCR6	IL6R	IL23A	FOXP3	CD40	FCGR2B	CD40LG	NLRP3	CD28	STAT3	HMGB1	CD80	HSPD1	HLA-DRA	HLA-DMB	CD86	TNFSF13	IFNB1	RELB	ITGAL	IL21	TFRC	ANXA1	IL18R1	IL12B	CR1	CD19
GO:BP	positive regulation of hemopoiesis	GO:1903708	2.16e-24	23.6656	160	361	36	18123	IL10	HLA-DRB1	TNF	IL2RA	IL17A	IFNG	IL18	TNFSF11	SYK	TGFB1	IL2	IL15	IL4	IL23R	CSF1	IL23A	FOXP3	CCR1	NLRP3	JUN	HMGB1	CD80	RIPK1	HLA-DRA	FOS	CD86	IL7	ANXA1	MMP14	CD4	IL12B	RASGRP1	CALCA	CR1	BTK	PNP
GO:BP	positive regulation of leukocyte differentiation	GO:1902107	2.16e-24	23.6656	160	361	36	18123	IL10	HLA-DRB1	TNF	IL2RA	IL17A	IFNG	IL18	TNFSF11	SYK	TGFB1	IL2	IL15	IL4	IL23R	CSF1	IL23A	FOXP3	CCR1	NLRP3	JUN	HMGB1	CD80	RIPK1	HLA-DRA	FOS	CD86	IL7	ANXA1	MMP14	CD4	IL12B	RASGRP1	CALCA	CR1	BTK	PNP
GO:BP	positive regulation of leukocyte mediated immunity	GO:0002705	2.33e-24	23.632	127	361	33	18123	IL6	HLA-DRB1	TNF	LTA	HLA-B	IL1B	NOD2	IL18	IL2	IL4	IL1R1	IL23R	IL23A	FOXP3	CD40	NLRP3	CD28	ITGB2	HSPD1	HLA-DRA	TNFSF13	NOS2	IL21	TFRC	ITGAM	IL18R1	SH2D1A	HLA-A	IL12B	IL12A	RASGRP1	BTK	KLRK1
GO:BP	regulation of peptidyl-tyrosine phosphorylation	GO:0050730	3.98e-24	23.4006	270	361	44	18123	PTPN22	IL6	TNF	MIF	MIR146A	TNFRSF1A	PTPN2	IFNG	NOD2	IL18	SYK	IL2	IL15	IL4	IL23R	VEGFA	CCL5	ICAM1	IL6R	CSF2	IL23A	RELN	CD40	IL13	STAT3	IL6ST	ITGB2	CD80	ADAM17	IL11	ANGPT1	CD44	IL7	IL21	OSM	CSF1R	BST1	PRKCD	CD4	IL12B	IL12A
GO:BP	regulation of DNA-binding transcription factor activity	GO:0051090	5.39e-24	23.2681	457	361	55	18123	IL6	IL10	TNF	NFKBIL1	MIR155	IL1B	NOD2	TLR4	IL18	TNFSF11	SYK	TGFB1	VEGFA	TLR2	ICAM1	S100A12	S100A9	TRAF1	RELN	FOXP3	TNFRSF11A	CD40	CD40LG	NLRP3	TNFAIP3	STAT3	JUN	ITGB2	RIPK1	FOS	NFKBIA	CAT	S100A8	MAPK14	MAPK8	TFRC	CARD8	CX3CR1	CX3CL1	IL18R1	NFKB1
GO:BP	positive regulation of nitrogen compound metabolic process	GO:0051173	7.31e-24	23.1362	3143	361	149	18123	PTPN22	IL6	IL10	HLA-DRB1	TNF	STAT4	CIITA	MIF	IRF5	IL1B	IL17A	TNFRSF1A	IFNG	NOD2	NLRP1	TLR4	IL18	TNFRSF1B	TNFSF11	SYK	TGFB1	IL2	IL15	FAS	IL1A	IL4	MEFV	IL23R	VEGFA	TLR2	PTGS2	SAA1	CCL5	ICAM1	SLC11A1	FCRL3	MMP9	IL6R	S100A12	CSF2	PADI2
GO:BP	negative regulation of response to external stimulus	GO:0032102	1.05e-23	22.9807	601	361	62	18123	IL6	IL10	HLA-DRB1	TNF	MIF	MIR146A	IL2RA	NFKBIL1	MIR155	HLA-B	TNFRSF1A	PTPN2	NOD2	CD247	CCL2	ACP5	TNFRSF1B	SYK	IL2	IL4	MEFV	SAA1	FCGR2A	MACIR	PADI2	FOXP3	IL13	FCGR3A	FCGR2B	NLRP3	TNFAIP3	ADAM17	MMP12	TNFAIP6	PTH	TEK	MAPK14	APOH	MICB	ELANE	CARD8
GO:BP	positive regulation of cell differentiation	GO:0045597	1.13e-23	22.9482	892	361	75	18123	IL6	IL10	HLA-DRB1	TNF	MIR146A	IL2RA	LTA	IL1B	MIR150	IL17A	IFNG	IL18	TNFRSF1B	TNFSF11	SYK	TGFB1	IL2	IL15	IL4	IL23R	VEGFA	TLR2	PTGS2	IL6R	CSF2	CSF1	IL23A	RELN	FOXP3	IL13	CCR1	NLRP3	CXCL12	STAT3	IL6ST	JUN	HMGB1	CD80	RIPK1	HLA-DRA	FOS
GO:BP	interleukin-12 production	GO:0032615	1.38e-23	22.8611	61	361	25	18123	IL10	IRF5	MIR155	HLA-B	IL17A	IFNG	NOD2	TLR4	ACP5	SYK	MEFV	IL23R	TLR2	IL23A	CD40	CD40LG	HMGB1	HSPD1	MAPK14	LTB	IL16	NFKB1	IL12B	TLR9	CD36
GO:BP	regulation of interleukin-12 production	GO:0032655	1.38e-23	22.8611	61	361	25	18123	IL10	IRF5	MIR155	HLA-B	IL17A	IFNG	NOD2	TLR4	ACP5	SYK	MEFV	IL23R	TLR2	IL23A	CD40	CD40LG	HMGB1	HSPD1	MAPK14	LTB	IL16	NFKB1	IL12B	TLR9	CD36
GO:BP	negative regulation of programmed cell death	GO:0043069	2.53e-23	22.5965	952	361	77	18123	IL6	IL10	TNF	MIF	IL2RB	MIR155	MIR132	IL1B	NOD2	CCL2	IL2	FAS	IL1A	IL4	VEGFA	PTGS2	CCL5	COL2A1	ICAM1	MMP9	COMP	CSF2	FASLG	TIMP1	IL13	CD40LG	CD28	CXCL12	TNFAIP3	IL6ST	ALB	GPI	RIPK1	FSTL1	HSPD1	CXCR3	MPO	NFKBIA	PTH	CAT	ANGPT1
GO:BP	negative regulation of apoptotic process	GO:0043066	2.6e-23	22.5849	928	361	76	18123	IL6	IL10	TNF	MIF	IL2RB	MIR132	IL1B	NOD2	CCL2	IL2	FAS	IL1A	IL4	VEGFA	PTGS2	CCL5	COL2A1	ICAM1	MMP9	COMP	CSF2	FASLG	TIMP1	IL13	CD40LG	CD28	CXCL12	TNFAIP3	IL6ST	ALB	GPI	RIPK1	FSTL1	HSPD1	CXCR3	MPO	NFKBIA	PTH	CAT	ANGPT1	TEK
GO:BP	regulation of interferon-gamma production	GO:0032649	3.77e-23	22.4239	116	361	31	18123	PTPN22	IL10	HLA-DRB1	TNF	CD244	LTA	IL1B	NOD2	TLR4	IL18	IL2	IL1R1	IL23R	SLC11A1	HLA-DPB1	IL23A	FOXP3	HMGB1	HSPD1	CCR2	IL21	IL18R1	HLA-A	IL12B	IL12A	RASGRP1	CR1	TLR9	IL33	PDE4D	PDE4B
GO:BP	granulocyte migration	GO:0097530	4.04e-23	22.3937	149	361	34	18123	IL17A	NOD2	CXCL8	CCL2	SYK	IL4	IL1R1	VEGFA	SAA1	CCL5	S100A12	CSF1	S100A9	CCL3	ITGB2	CXCL10	CXCL1	CCL20	PRTN3	CXCL5	S100A8	PIK3CG	CXCL2	CSF1R	BST1	ANXA1	CX3CL1	CXCL6	TGFB2	JAM3	PLA2G1B	PIK3CD	PDE4B	C5AR1
GO:BP	cellular response to lipid	GO:0071396	4.44e-23	22.3525	617	361	62	18123	PTPN22	IL6	IL10	TNF	MIR146A	NFKBIL1	IL1B	NOD2	TLR4	CXCL8	IL18	CCL2	TNFRSF1B	TGFB1	IL15	IL1A	TLR2	CCL5	CCR5	ICAM1	CSF2	PADI2	CD40	BGLAP	CCL3	NLRP3	TNFAIP3	HMGB1	CXCL10	CD80	CXCL1	NFKBIA	CD86	CXCL5	NOS2	MAPK14	IL37	MAPK8	CXCL2	CARD8	SPP1
GO:BP	regulation of biological quality	GO:0065008	5e-23	22.3007	4116	361	173	18123	IL6	IL10	HLA-DRB1	TNF	SLC22A4	MIR146A	IL2RA	MIR155	LACC1	MIR132	IL1B	CRP	IL17A	PTPN2	IFNG	NOD2	IL1RN	TLR4	IL18	CCL2	ACP5	TNFRSF1B	TNFSF11	SYK	TGFB1	IL2	IL15	FAS	IL1A	IL4	VEGFA	TLR2	TNFRSF11B	PTGS2	SAA1	CCL5	CCR5	COL2A1	ICAM1	SLC11A1	CCR6
GO:BP	interferon-gamma production	GO:0032609	5.04e-23	22.298	117	361	31	18123	PTPN22	IL10	HLA-DRB1	TNF	CD244	LTA	IL1B	NOD2	TLR4	IL18	IL2	IL1R1	IL23R	SLC11A1	HLA-DPB1	IL23A	FOXP3	HMGB1	HSPD1	CCR2	IL21	IL18R1	HLA-A	IL12B	IL12A	RASGRP1	CR1	TLR9	IL33	PDE4D	PDE4B
GO:BP	positive regulation of lymphocyte mediated immunity	GO:0002708	5.15e-23	22.2879	107	361	30	18123	IL6	HLA-DRB1	TNF	LTA	HLA-B	IL1B	NOD2	IL18	IL2	IL4	IL1R1	IL23R	IL23A	FOXP3	CD40	NLRP3	CD28	HSPD1	HLA-DRA	TNFSF13	IL21	TFRC	IL18R1	SH2D1A	HLA-A	IL12B	IL12A	RASGRP1	BTK	KLRK1
GO:BP	positive regulation of NF-kappaB transcription factor activity	GO:0051092	8.29e-23	22.0813	164	361	35	18123	TNF	IL1B	NOD2	TLR4	IL18	TNFSF11	TGFB1	TLR2	ICAM1	S100A12	S100A9	TRAF1	TNFRSF11A	CD40	CD40LG	NLRP3	STAT3	ITGB2	RIPK1	NFKBIA	CAT	S100A8	TFRC	CX3CR1	CX3CL1	IL18R1	NFKB1	IRAK1	LTF	INS	TLR9	BTK	CD36	PLA2G1B	PRKCB
GO:BP	regulation of MAPK cascade	GO:0043408	8.81e-23	22.0552	734	361	67	18123	PTPN22	IL6	HLA-DRB1	TNF	MIF	IL1B	PTPN2	NOD2	TLR4	CCL2	TNFSF11	SYK	FAS	VEGFA	SAA1	CCL5	ICAM1	FCRL3	IL6R	S100A12	TRAF1	TNIP1	TNFRSF11A	CD40	FCGR2B	CCL3	CCR1	CD40LG	HMGB1	CCL20	IL11	RIPK1	MMP8	ANGPT1	TEK	CD44	CHI3L1	FLT1	PIK3CG	MAPK14	OSM
GO:BP	positive regulation of cell death	GO:0010942	9.93e-23	22.0032	691	361	65	18123	IL6	IL10	TNF	IRF5	MIR146A	MIR155	LTA	MIR132	CTLA4	MMP3	TNFRSF1A	PTPN2	IFNG	TLR4	CCL2	TNFRSF1B	SYK	TGFB1	FAS	PTGS2	CCL5	MMP9	S100A9	FASLG	CD40	FCGR2B	CCL3	PDCD1	CD40LG	JUN	HMGB1	ITGB2	RIPK1	HSPD1	CXCR3	FOS	HP	IFNB1	NOS2	S100A8	MAPK8
GO:BP	movement of cell or subcellular component	GO:0006928	1.23e-22	21.9089	2319	361	123	18123	PTPN22	IL6	IL10	TNF	MIF	MIR146A	CD244	MIR155	MIR132	IL1B	MIR150	IL17A	IFNG	NOD2	CXCL8	CCL2	TNFSF11	MMP1	SYK	TGFB1	IL4	IL1R1	VEGFA	PTGS2	SAA1	CCL5	CCR5	ICAM1	CCR6	MMP9	MACIR	IL6R	S100A12	VCAM1	PADI2	CSF1	S100A9	RELN	TNFRSF11A	TIMP1	CD40
GO:BP	apoptotic signaling pathway	GO:0097190	1.41e-22	21.85	609	361	61	18123	TNF	MIF	MIR132	IL1B	TNFRSF1A	PTPN2	IFNG	TLR4	TNFRSF1B	IL2	FAS	IL1A	IL4	PTGS2	COL2A1	ICAM1	MMP9	IL6R	CSF2	S100A9	TRAF1	FASLG	CD28	CXCL12	TNFAIP3	JUN	RIPK1	PTH	IFNB1	CD44	S100A8	IL7	MAPK8	NR4A2	ITGAM	CX3CR1	LRRK2	CX3CL1	IL19	TGFB2	ENO1
GO:BP	granulocyte activation	GO:0036230	1.7e-22	21.7701	509	361	56	18123	MIF	MIR155	HLA-B	CXCL8	IL18	TNFRSF1B	SYK	IL15	TLR2	CCL5	SLC11A1	FCGR2A	MMP9	S100A12	PADI2	FCGR3B	S100A9	TTR	FCGR2B	CCL3	HMGB1	ITGB2	CXCL1	GPI	HLA-C	PRTN3	MMP8	TNFAIP6	MPO	HP	CAT	CCR2	CD44	CHI3L1	S100A8	ITGAL	MAPK14	ELANE	ITGAM	PLA2G2A	TIMP2
GO:BP	myeloid cell activation involved in immune response	GO:0002275	2.25e-22	21.6472	552	361	58	18123	MIF	HLA-B	IFNG	TNFRSF1B	SYK	IL4	TLR2	SLC11A1	FCGR2A	MMP9	S100A12	PADI2	FCGR3B	S100A9	TTR	IL13	CCL3	HMGB1	ITGB2	CXCL1	GPI	HLA-C	PRTN3	MMP8	TNFAIP6	MPO	HP	CAT	CCR2	CD44	CHI3L1	S100A8	PIK3CG	ITGAL	MAPK14	ELANE	ITGAM	TIMP2	BST1	ALOX5	SELL
GO:BP	regulation of macromolecule metabolic process	GO:0060255	2.61e-22	21.584	6622	361	229	18123	PTPN22	IL6	IL10	HLA-DRB1	TNF	STAT4	CIITA	MIF	IRF5	MIR146A	CD244	NFKBIL1	MIR155	LACC1	LTA	HLA-B	MIR132	IL1B	MIR150	CRP	IL17A	TNFRSF1A	PTPN2	IFNG	NOD2	NLRP1	TLR4	CXCL8	IL18	CCL2	ACP5	TNFRSF1B	TNFSF11	SYK	TGFB1	IL2	IL15	FAS	IL1A	IL4	MEFV
GO:BP	leukocyte degranulation	GO:0043299	4.08e-22	21.3896	538	361	57	18123	MIF	HLA-B	TNFRSF1B	SYK	IL4	TLR2	SLC11A1	FCGR2A	MMP9	S100A12	PADI2	FCGR3B	S100A9	TTR	IL13	FCGR2B	CCL3	HMGB1	ITGB2	CXCL1	GPI	HLA-C	PRTN3	MMP8	TNFAIP6	MPO	HP	CAT	CCR2	CD44	CHI3L1	S100A8	PIK3CG	ITGAL	MAPK14	ELANE	ITGAM	TIMP2	BST1	ALOX5	SELL
GO:BP	regulation of metabolic process	GO:0019222	4.19e-22	21.3774	7175	361	240	18123	PTPN22	IL6	IL10	HLA-DRB1	TNF	STAT4	CIITA	MIF	IRF5	MIR146A	CD244	NFKBIL1	MIR155	LACC1	LTA	HLA-B	MIR132	IL1B	MIR150	CRP	MMP3	IL17A	TNFRSF1A	PTPN2	IFNG	NOD2	NLRP1	TLR4	CXCL8	IL18	CCL2	ACP5	TNFRSF1B	TNFSF11	SYK	TGFB1	IL2	IL15	FAS	IL1A	IL4
GO:BP	granulocyte chemotaxis	GO:0071621	4.61e-22	21.3362	125	361	31	18123	NOD2	CXCL8	CCL2	SYK	IL4	VEGFA	SAA1	CCL5	S100A12	CSF1	S100A9	CCL3	ITGB2	CXCL10	CXCL1	CCL20	CXCL5	S100A8	PIK3CG	CXCL2	CSF1R	BST1	ANXA1	CX3CL1	CXCL6	TGFB2	JAM3	PLA2G1B	PIK3CD	PDE4B	C5AR1
GO:BP	acute inflammatory response	GO:0002526	5.49e-22	21.2606	115	361	30	18123	IL6	TNF	IL1B	CRP	IL1RN	TNFSF11	IL1A	IL4	PTGS2	SAA1	ICAM1	IL6R	VCAM1	TNFRSF11A	FCGR2B	NLRP3	STAT3	IL6ST	MBL2	HP	S100A8	PIK3CG	OSM	ELANE	HFE	SAA4	SAA2	INS	IL22	BTK
GO:BP	positive regulation of peptidyl-tyrosine phosphorylation	GO:0050731	5.51e-22	21.2587	199	361	37	18123	IL6	TNF	MIF	TNFRSF1A	IFNG	NOD2	IL18	SYK	IL2	IL15	IL4	IL23R	VEGFA	CCL5	ICAM1	IL6R	CSF2	IL23A	RELN	CD40	IL13	STAT3	IL6ST	CD80	ADAM17	IL11	ANGPT1	CD44	IL21	OSM	CSF1R	CD4	IL12B	IL12A	CSF3	CD36	BMP6
GO:BP	positive regulation of DNA-binding transcription factor activity	GO:0051091	5.99e-22	21.2226	272	361	42	18123	IL6	IL10	TNF	IL1B	NOD2	TLR4	IL18	TNFSF11	TGFB1	VEGFA	TLR2	ICAM1	S100A12	S100A9	TRAF1	RELN	TNFRSF11A	CD40	CD40LG	NLRP3	STAT3	ITGB2	RIPK1	NFKBIA	CAT	S100A8	TFRC	CX3CR1	CX3CL1	IL18R1	NFKB1	SRF	IRAK1	LTF	INS	CSF3	TLR9	BTK	CD36	PLA2G1B	OPRD1
GO:BP	biological regulation	GO:0065007	7.53e-22	21.123	12802	361	334	18123	PTPN22	IL6	IL10	HLA-DRB1	TNF	STAT4	CIITA	MIF	IRF5	SLC22A4	MIR146A	IL2RA	CD244	NFKBIL1	PSTPIP1	IL2RB	MIR155	LACC1	LTA	HLA-B	MIR132	IL1B	MIR150	CRP	CTLA4	MMP3	IL17A	TNFRSF1A	PTPN2	HLA-DQB1	IFNG	NOD2	CD247	NLRP1	IL1RN	TLR4	CXCL8	IL18	CCL2	ACP5	TNFRSF1B
GO:BP	positive regulation of locomotion	GO:0040017	7.58e-22	21.1206	607	361	60	18123	IL6	TNF	MIR146A	MIR132	IL1B	MIR150	IFNG	CXCL8	TGFB1	IL4	IL1R1	VEGFA	PTGS2	CCL5	ICAM1	CCR6	MMP9	IL6R	CSF1	RELN	CD40	CCL3	CCR1	CXCL12	STAT3	HMGB1	CXCL10	ADAM17	GPI	CCL20	CXCR3	TNFAIP6	ANGPT1	CCR2	TEK	FLT1	PIK3CG	HSPA5	CSF1R	CXCR4	ANXA1
GO:BP	regulated exocytosis	GO:0045055	1.09e-21	20.9633	790	361	68	18123	MIF	HLA-B	TNFRSF1B	SYK	IL4	VEGFA	TLR2	SLC11A1	FCGR2A	MMP9	S100A12	PADI2	FCGR3B	S100A9	TIMP1	TTR	IL13	FCGR2B	CCL3	HMGB1	ITGB2	ALB	CXCL1	GPI	HLA-C	PRTN3	MMP8	TNFAIP6	MPO	HP	CAT	CCR2	CD44	CHI3L1	S100A8	PIK3CG	ITGAL	MAPK14	APOH	ELANE	ITGAM
GO:BP	regulation of locomotion	GO:0040012	1.1e-21	20.9601	1113	361	81	18123	PTPN22	IL6	TNF	MIF	MIR146A	MIR155	MIR132	IL1B	MIR150	PTPN2	IFNG	NOD2	CXCL8	CCL2	TGFB1	IL4	IL1R1	VEGFA	PTGS2	CCL5	ICAM1	CCR6	MMP9	MACIR	IL6R	PADI2	CSF1	RELN	TIMP1	CD40	CCL3	SELE	CCR1	CXCL12	STAT3	HMGB1	CXCL10	ADAM17	GPI	CCL20	CXCR3
GO:BP	humoral immune response	GO:0006959	2.42e-21	20.6165	383	361	48	18123	IL6	HLA-DRB1	TNF	LTA	IL1B	CRP	IL17A	IFNG	NOD2	CXCL8	CCL2	SLC11A1	CCR6	S100A12	S100A9	FCGR2B	PDCD1	CD28	MBL2	CXCL10	CXCL1	GPI	PRTN3	CXCL5	IFNB1	CCR2	S100A8	IL7	CXCL2	C4A	ELANE	PLA2G2A	BST1	ALOX5	CXCL6	SH2D1A	CTSG	HLA-A	CR2	C5	C4B
GO:BP	B cell proliferation	GO:0042100	3.54e-21	20.4505	101	361	28	18123	IL10	MIF	CTLA4	TLR4	IL2	IL4	FCRL3	CD40	IL13	TNFSF13B	FCGR2B	CD40LG	CD79A	HSPD1	IFNB1	IL7	IL21	TFRC	BST1	CR2	PRKCD	BLK	RASGRP1	RAG2	TLR9	BTK	CD19	TNFRSF13C
GO:BP	peptidyl-tyrosine phosphorylation	GO:0018108	3.84e-21	20.4157	387	361	48	18123	PTPN22	IL6	TNF	MIF	MIR146A	TNFRSF1A	PTPN2	IFNG	NOD2	IL18	SYK	IL2	IL15	IL4	IL23R	VEGFA	CCL5	ICAM1	IL6R	CSF2	IL23A	RELN	CD40	IL13	STAT3	IL6ST	ITGB2	CD80	ADAM17	IL11	ANGPT1	TEK	CD44	IL7	FLT1	IL21	OSM	CSF1R	BST1	PRKCD	CD4
GO:BP	alpha-beta T cell activation	GO:0046631	3.84e-21	20.4155	157	361	33	18123	PTPN22	IL6	HLA-DRB1	HLA-DQB1	IFNG	IL18	SYK	IL2	IL15	IL4	IL23R	IL6R	IL23A	FOXP3	NLRP3	CD28	STAT3	HMGB1	CD80	HLA-DRA	CD86	CCR2	RELB	IL21	CTSL	HFE	ANXA1	IL18R1	HLA-A	IL12B	IL12A	INS	PNP
GO:BP	neutrophil activation	GO:0042119	4.16e-21	20.3804	502	361	54	18123	MIF	MIR155	HLA-B	CXCL8	IL18	TNFRSF1B	SYK	IL15	TLR2	CCL5	SLC11A1	FCGR2A	MMP9	S100A12	PADI2	FCGR3B	S100A9	TTR	FCGR2B	HMGB1	ITGB2	CXCL1	GPI	HLA-C	PRTN3	MMP8	TNFAIP6	MPO	HP	CAT	CD44	CHI3L1	S100A8	ITGAL	MAPK14	ELANE	ITGAM	PLA2G2A	TIMP2	BST1	ALOX5
GO:BP	regulation of lymphocyte differentiation	GO:0045619	4.24e-21	20.3725	183	361	35	18123	IL10	HLA-DRB1	IL2RA	MIR155	CTLA4	PTPN2	IFNG	IL18	SYK	TGFB1	IL2	IL15	IL4	IL23R	FCRL3	IL23A	FOXP3	NLRP3	CD28	HMGB1	CD80	HLA-DRA	CD86	IFNB1	CCR2	IL7	HLA-DOA	ANXA1	MMP14	IL12B	RASGRP1	CR1	TLR9	BTK	PNP
GO:BP	exocytosis	GO:0006887	4.37e-21	20.36	906	361	72	18123	MIF	HLA-B	IFNG	TNFRSF1B	SYK	IL4	VEGFA	TLR2	CCL5	SLC11A1	FCGR2A	MMP9	S100A12	PADI2	FCGR3B	S100A9	TIMP1	TTR	IL13	FCGR2B	CCL3	CCR1	HMGB1	ITGB2	ALB	CXCL1	GPI	HLA-C	PRTN3	MMP8	TNFAIP6	MPO	HP	CAT	CCR2	CD44	CHI3L1	S100A8	PIK3CG	ITGAL	MAPK14
GO:BP	regulation of cell migration	GO:0030334	4.83e-21	20.316	1008	361	76	18123	PTPN22	IL6	TNF	MIF	MIR146A	MIR155	MIR132	IL1B	MIR150	IFNG	NOD2	CXCL8	CCL2	TGFB1	IL4	IL1R1	VEGFA	PTGS2	CCL5	ICAM1	CCR6	MMP9	MACIR	IL6R	PADI2	CSF1	RELN	TIMP1	CD40	CCL3	SELE	CCR1	CXCL12	STAT3	HMGB1	CXCL10	ADAM17	GPI	CCL20	CXCR3	TNFAIP6
GO:BP	peptidyl-tyrosine modification	GO:0018212	5.41e-21	20.2668	390	361	48	18123	PTPN22	IL6	TNF	MIF	MIR146A	TNFRSF1A	PTPN2	IFNG	NOD2	IL18	SYK	IL2	IL15	IL4	IL23R	VEGFA	CCL5	ICAM1	IL6R	CSF2	IL23A	RELN	CD40	IL13	STAT3	IL6ST	ITGB2	CD80	ADAM17	IL11	ANGPT1	TEK	CD44	IL7	FLT1	IL21	OSM	CSF1R	BST1	PRKCD	CD4
GO:BP	regulation of catalytic activity	GO:0050790	5.49e-21	20.2603	2452	361	124	18123	PTPN22	HLA-DRB1	TNF	MIR132	IL1B	PTPN2	IFNG	NOD2	NLRP1	TLR4	IL18	CCL2	TNFSF11	SYK	TGFB1	IL2	FAS	IL1A	IL4	MEFV	IL23R	VEGFA	PTGS2	SAA1	CCL5	ICAM1	SLC11A1	FCRL3	MMP9	IL6R	S100A12	SERPINH1	CSF1	IL23A	S100A9	FASLG	RELN	TNFRSF11A	TIMP1	CD40	IL13
GO:BP	positive regulation of cell migration	GO:0030335	6.37e-21	20.1959	568	361	57	18123	IL6	TNF	MIR146A	MIR132	IL1B	MIR150	IFNG	CXCL8	TGFB1	IL4	IL1R1	VEGFA	PTGS2	CCL5	ICAM1	CCR6	MMP9	IL6R	CSF1	RELN	CD40	CCL3	CCR1	CXCL12	STAT3	HMGB1	CXCL10	ADAM17	GPI	CCL20	TNFAIP6	ANGPT1	CCR2	TEK	FLT1	PIK3CG	HSPA5	CSF1R	CXCR4	ANXA1	CX3CR1
GO:BP	positive regulation of cell motility	GO:2000147	8.18e-21	20.0871	592	361	58	18123	IL6	TNF	MIR146A	MIR132	IL1B	MIR150	IFNG	CXCL8	TGFB1	IL4	IL1R1	VEGFA	PTGS2	CCL5	ICAM1	CCR6	MMP9	IL6R	CSF1	RELN	CD40	CCL3	CCR1	CXCL12	STAT3	HMGB1	CXCL10	ADAM17	GPI	CCL20	TNFAIP6	ANGPT1	CCR2	TEK	FLT1	PIK3CG	HSPA5	CSF1R	CXCR4	ANXA1	CX3CR1
GO:BP	regulation of cell motility	GO:2000145	9.01e-21	20.0454	1070	361	78	18123	PTPN22	IL6	TNF	MIF	MIR146A	MIR155	MIR132	IL1B	MIR150	IFNG	NOD2	CXCL8	CCL2	TGFB1	IL4	IL1R1	VEGFA	PTGS2	CCL5	ICAM1	CCR6	MMP9	MACIR	IL6R	PADI2	CSF1	RELN	TIMP1	CD40	CCL3	SELE	CCR1	CXCL12	STAT3	HMGB1	CXCL10	ADAM17	GPI	CCL20	CXCR3	TNFAIP6
GO:BP	interleukin-1 production	GO:0032612	1.34e-20	19.8745	127	361	30	18123	IL6	IL10	TNF	MIR155	MIR132	IL17A	IFNG	NOD2	NLRP1	TLR4	ACP5	MEFV	SAA1	CCL3	NLRP3	TNFAIP3	STAT3	HMGB1	CARD8	ANXA1	CX3CR1	IL16	CX3CL1	CALCA	CD36	NLRP12	CASP1	IL1R2	P2RX7	HSPB1
GO:BP	regulation of interleukin-1 production	GO:0032652	1.34e-20	19.8745	127	361	30	18123	IL6	IL10	TNF	MIR155	MIR132	IL17A	IFNG	NOD2	NLRP1	TLR4	ACP5	MEFV	SAA1	CCL3	NLRP3	TNFAIP3	STAT3	HMGB1	CARD8	ANXA1	CX3CR1	IL16	CX3CL1	CALCA	CD36	NLRP12	CASP1	IL1R2	P2RX7	HSPB1
GO:BP	myeloid cell differentiation	GO:0030099	1.4e-20	19.8529	436	361	50	18123	HLA-DRB1	TNF	IL17A	PTPN2	IFNG	TLR4	TNFSF11	TGFB1	IL15	IL4	IL23R	VEGFA	TLR2	MMP9	CSF2	CSF1	IL23A	TNFRSF11A	BGLAP	CCL3	CCR1	STAT3	JUN	HMGB1	PRTN3	MAFB	IL11	RIPK1	FOS	NFKBIA	RELB	MAPK14	CSF1R	TFRC	DEK	SRF	CD4	IL12B	LTF	CALCA	CSF3
GO:BP	organonitrogen compound metabolic process	GO:1901564	1.93e-20	19.7155	6904	361	231	18123	PTPN22	IL6	IL10	HLA-DRB1	TNF	CIITA	MIF	SLC22A4	MIR146A	MIR155	LACC1	MIR132	IL1B	PADI4	MMP3	TNFRSF1A	PTPN2	IFNG	NOD2	CD247	NLRP1	TLR4	IL18	CCL2	ACP5	TNFRSF1B	TNFSF11	MMP1	SYK	TGFB1	IL2	IL15	FAS	IL4	MEFV	IL23R	VEGFA	TLR2	PTGS2	SAA1	CCL5
GO:BP	defense response to bacterium	GO:0042742	2.36e-20	19.627	349	361	45	18123	IL6	IL10	TNF	MIR155	LTA	CRP	IL17A	TNFRSF1A	NOD2	NLRP1	TLR4	ACP5	SYK	IL23R	TLR2	SLC11A1	IL6R	S100A12	IL23A	S100A9	MBL2	ADAM17	CCL20	MPO	HP	NOS2	S100A8	ELANE	PLA2G2A	CXCL6	CTSG	HLA-A	PRKCD	CD4	IL22RA1	IL12B	IL12A	SFTPD	LTF	RAG2	TLR9
GO:BP	positive regulation of interleukin-12 production	GO:0032735	2.39e-20	19.6213	41	361	20	18123	IRF5	MIR155	IL17A	IFNG	NOD2	TLR4	SYK	IL23R	TLR2	IL23A	CD40	CD40LG	HMGB1	HSPD1	MAPK14	LTB	IL16	IL12B	TLR9	CD36
GO:BP	positive regulation of cellular component movement	GO:0051272	2.46e-20	19.6085	605	361	58	18123	IL6	TNF	MIR146A	MIR132	IL1B	MIR150	IFNG	CXCL8	TGFB1	IL4	IL1R1	VEGFA	PTGS2	CCL5	ICAM1	CCR6	MMP9	IL6R	CSF1	RELN	CD40	CCL3	CCR1	CXCL12	STAT3	HMGB1	CXCL10	ADAM17	GPI	CCL20	TNFAIP6	ANGPT1	CCR2	TEK	FLT1	PIK3CG	HSPA5	CSF1R	CXCR4	ANXA1	CX3CR1
GO:BP	response to tumor necrosis factor	GO:0034612	2.48e-20	19.6063	332	361	44	18123	TNF	LTA	TNFRSF1A	PTPN2	CXCL8	CCL2	TNFRSF1B	TNFSF11	SYK	FAS	TNFRSF11B	PTGS2	CCL5	ICAM1	VCAM1	TRAF1	FASLG	TNFRSF11A	CD40	TNFSF13B	CCL3	SELE	CD40LG	TNFAIP3	ADAM17	CCL20	RIPK1	NFKBIA	TNFSF13	CHI3L1	MAPK14	LTB	CARD8	CX3CL1	NFKB1	IL18BP	CALCA	PSMB9	STAT1	SIRT1	CASP1
GO:BP	positive regulation of kinase activity	GO:0033674	3.73e-20	19.4279	610	361	58	18123	HLA-DRB1	TNF	IL1B	IFNG	NOD2	TLR4	IL18	TNFSF11	SYK	TGFB1	IL2	IL4	IL23R	VEGFA	SAA1	CCL5	SLC11A1	IL6R	S100A12	CSF1	IL23A	RELN	TNFRSF11A	CD40	CD40LG	HMGB1	ADAM17	RIPK1	CD86	ANGPT1	TEK	CD44	CHI3L1	FLT1	PIK3CG	MAPK14	CSF1R	ELANE	CXCR4	TGFB3	LRRK2
GO:BP	regulation of cellular component movement	GO:0051270	3.99e-20	19.3988	1149	361	80	18123	PTPN22	IL6	TNF	MIF	MIR146A	MIR155	MIR132	IL1B	MIR150	IFNG	NOD2	CXCL8	CCL2	TGFB1	IL4	IL1R1	VEGFA	PTGS2	CCL5	ICAM1	CCR6	MMP9	MACIR	IL6R	PADI2	CSF1	RELN	TIMP1	CD40	CCL3	SELE	CCR1	CXCL12	STAT3	HMGB1	CXCL10	ADAM17	GPI	CCL20	CXCR3	TNFAIP6
GO:BP	regulation of T cell mediated immunity	GO:0002709	4.04e-20	19.3939	80	361	25	18123	IL6	HLA-DRB1	HLA-B	IL1B	NOD2	IL18	TNFRSF1B	IL4	IL1R1	IL23R	IL23A	FOXP3	FCGR2B	NLRP3	HMGB1	HSPD1	HLA-DRA	IFNB1	CCR2	HFE	IL18R1	HLA-A	IL12B	WAS	IL12A
GO:BP	gene expression	GO:0010467	5.3e-20	19.2756	6192	361	215	18123	PTPN22	IL6	IL10	HLA-DRB1	TNF	STAT4	CIITA	MIF	IRF5	MIR146A	CD244	NFKBIL1	MIR155	LACC1	LTA	HLA-B	MIR132	IL1B	MIR150	CRP	IL17A	TNFRSF1A	PTPN2	HLA-DQB1	IFNG	NOD2	NLRP1	TLR4	CXCL8	IL18	ACP5	TNFRSF1B	TNFSF11	SYK	TGFB1	IL2	IL15	IL1A	IL4	MEFV	IL1R1
GO:BP	positive regulation of interferon-gamma production	GO:0032729	5.38e-20	19.2695	72	361	24	18123	PTPN22	TNF	CD244	LTA	IL1B	TLR4	IL18	IL2	IL1R1	IL23R	SLC11A1	HLA-DPB1	IL23A	HSPD1	CCR2	IL21	IL18R1	HLA-A	IL12B	IL12A	RASGRP1	TLR9	PDE4D	PDE4B
GO:BP	phosphate-containing compound metabolic process	GO:0006796	8.07e-20	19.0931	2987	361	137	18123	PTPN22	IL6	HLA-DRB1	TNF	CIITA	MIF	MIR146A	CD244	LACC1	MIR132	IL1B	TNFRSF1A	PTPN2	IFNG	NOD2	TLR4	IL18	CCL2	ACP5	TNFSF11	SYK	TGFB1	IL2	IL15	FAS	IL4	IL23R	VEGFA	TLR2	PTGS2	SAA1	CCL5	ICAM1	SLC11A1	FCRL3	MMP9	IL6R	S100A12	CSF2	CSF1	IL23A
GO:BP	interleukin-6 production	GO:0032635	8.38e-20	19.0768	172	361	33	18123	PTPN22	IL6	IL10	TNF	MIR146A	MIR155	HLA-B	MIR132	IL1B	IL17A	IFNG	NOD2	TLR4	SYK	IL1A	TLR2	IL6R	FOXP3	TNFAIP3	STAT3	HMGB1	IL17RA	HSPD1	MMP8	NOS2	TLR1	IL37	IL16	CX3CL1	TLR9	IL33	CD36	NLRP12
GO:BP	regulation of interleukin-6 production	GO:0032675	8.38e-20	19.0768	172	361	33	18123	PTPN22	IL6	IL10	TNF	MIR146A	MIR155	HLA-B	MIR132	IL1B	IL17A	IFNG	NOD2	TLR4	SYK	IL1A	TLR2	IL6R	FOXP3	TNFAIP3	STAT3	HMGB1	IL17RA	HSPD1	MMP8	NOS2	TLR1	IL37	IL16	CX3CL1	TLR9	IL33	CD36	NLRP12
GO:BP	cellular response to tumor necrosis factor	GO:0071356	8.87e-20	19.0522	308	361	42	18123	TNF	LTA	TNFRSF1A	PTPN2	CXCL8	CCL2	TNFRSF1B	TNFSF11	SYK	FAS	TNFRSF11B	CCL5	ICAM1	VCAM1	TRAF1	FASLG	TNFRSF11A	CD40	TNFSF13B	CCL3	CD40LG	TNFAIP3	ADAM17	CCL20	RIPK1	NFKBIA	TNFSF13	CHI3L1	MAPK14	LTB	CARD8	CX3CL1	NFKB1	IL18BP	CALCA	PSMB9	STAT1	SIRT1	CASP1	LTBR	TNFRSF13C
GO:BP	angiogenesis	GO:0001525	9.18e-20	19.0371	621	361	58	18123	IL6	IL10	TNF	MIR146A	MIR155	MIR132	IL1B	MIR150	CXCL8	IL18	CCL2	SYK	IL1A	VEGFA	PTGS2	MMP2	FASLG	CD40	TNFAIP3	STAT3	JUN	HMGB1	ITGB2	CXCL10	CXCR3	ANGPT1	CCR2	TEK	CHI3L1	FLT1	PIK3CG	MAPK14	APOH	CXCR4	ANXA1	CX3CR1	ERAP1	CX3CL1	ALOX5	TGFB2	CCN6
GO:BP	tissue remodeling	GO:0048771	1.13e-19	18.9481	187	361	34	18123	IL6	MIR155	IL18	ACP5	TNFSF11	SYK	IL2	IL15	IL1A	TNFRSF11B	MMP2	IL23A	TNFRSF11A	TIMP1	BGLAP	TNFAIP3	CTSK	PTH	CCR2	IL7	IL21	CSF1R	TFRC	SPP1	TGFB3	MMP14	VDR	IL12B	CALCA	S1PR1	CELA1	ROCK2	P2RX7	TF
GO:BP	localization	GO:0051179	1.21e-19	18.9189	6938	361	230	18123	PTPN22	IL6	IL10	HLA-DRB1	TNF	MIF	SLC22A4	MIR146A	CD244	PSTPIP1	IL2RB	MIR155	HLA-B	MIR132	IL1B	MIR150	CRP	IL17A	TNFRSF1A	PTPN2	IFNG	NOD2	CD247	IL1RN	TLR4	CXCL8	CCL2	TNFRSF1B	TNFSF11	MMP1	SYK	TGFB1	IL15	IL1A	IL4	IL1R1	VEGFA	TLR2	PTGS2	SAA1	CCL5
GO:BP	blood vessel morphogenesis	GO:0048514	1.23e-19	18.9094	715	361	62	18123	IL6	IL10	TNF	MIR146A	MIR155	MIR132	IL1B	MIR150	CXCL8	IL18	CCL2	SYK	TGFB1	IL1A	VEGFA	PTGS2	COMP	MMP2	FASLG	CD40	TNFAIP3	STAT3	JUN	HMGB1	ITGB2	CXCL10	CXCR3	ANGPT1	CCR2	TEK	CHI3L1	FLT1	PIK3CG	MAPK14	APOH	CXCR4	ANXA1	CX3CR1	ERAP1	CX3CL1	ALOX5
GO:BP	negative regulation of defense response	GO:0031348	1.52e-19	18.8184	440	361	49	18123	IL6	IL10	HLA-DRB1	MIR146A	IL2RA	MIR155	HLA-B	TNFRSF1A	PTPN2	NOD2	CD247	ACP5	TNFRSF1B	SYK	IL2	IL4	MEFV	SAA1	FCGR2A	MACIR	FOXP3	IL13	FCGR3A	FCGR2B	NLRP3	TNFAIP3	ADAM17	MMP12	TNFAIP6	PTH	TEK	MAPK14	MICB	ELANE	CX3CL1	ALOX5	HLA-A	NFKB1	NPSR1	HTRA1	PRKCD
GO:BP	positive regulation of programmed cell death	GO:0043068	1.61e-19	18.793	628	361	58	18123	IL6	IL10	TNF	IRF5	MIR146A	MIR155	LTA	MIR132	CTLA4	TNFRSF1A	PTPN2	IFNG	CCL2	TNFRSF1B	SYK	TGFB1	FAS	PTGS2	CCL5	MMP9	S100A9	FASLG	CD40	CCL3	PDCD1	CD40LG	JUN	HMGB1	RIPK1	HSPD1	CXCR3	IFNB1	NOS2	S100A8	MAPK8	DHODH	ITGAM	TGFB3	ANXA1	LRRK2	IL19
GO:BP	receptor signaling pathway via JAK-STAT	GO:0007259	1.8e-19	18.7436	176	361	33	18123	IL6	IL10	TNF	STAT4	MIR146A	MIR155	TNFRSF1A	PTPN2	IFNG	IL18	CCL2	IL2	IL15	IL4	IL23R	CCL5	IL6R	CSF2	IL23A	CD40	IL13	STAT3	IL6ST	IFNB1	CCR2	IL21	OSM	CSF1R	IL12B	IL12A	STAT1	IL10RA	AKR1B1
GO:BP	phosphorus metabolic process	GO:0006793	1.91e-19	18.718	3014	361	137	18123	PTPN22	IL6	HLA-DRB1	TNF	CIITA	MIF	MIR146A	CD244	LACC1	MIR132	IL1B	TNFRSF1A	PTPN2	IFNG	NOD2	TLR4	IL18	CCL2	ACP5	TNFSF11	SYK	TGFB1	IL2	IL15	FAS	IL4	IL23R	VEGFA	TLR2	PTGS2	SAA1	CCL5	ICAM1	SLC11A1	FCRL3	MMP9	IL6R	S100A12	CSF2	CSF1	IL23A
GO:BP	positive regulation of production of molecular mediator of immune response	GO:0002702	2.35e-19	18.6293	116	361	28	18123	PTPN22	IL6	IL10	CD244	LACC1	IL1B	IL17A	NOD2	TLR4	IL18	IL2	IL4	IL1R1	CD40	IL13	NLRP3	CD28	GPI	CD86	TNFSF13	IL21	TFRC	IL18R1	HLA-A	TLR9	IL33	CD36	SIRT1
GO:BP	regulation of transport	GO:0051049	3.51e-19	18.4548	1839	361	102	18123	PTPN22	IL6	HLA-DRB1	TNF	MIR146A	IL2RB	MIR155	IL1B	TNFRSF1A	IFNG	NOD2	TLR4	CCL2	TNFRSF1B	TNFSF11	SYK	TGFB1	IL15	IL1A	IL4	VEGFA	TLR2	PTGS2	SAA1	CCL5	ICAM1	SLC11A1	FCRL3	MMP9	FASLG	RELN	TNFRSF11A	IL13	FCGR2B	CCL3	SELE	CCR1	CXCL12	MBL2	HMGB1	ITGB2
GO:BP	multicellular organismal homeostasis	GO:0048871	4.71e-19	18.3273	533	361	53	18123	IL6	TNF	IL1B	IL17A	NOD2	TLR4	IL18	ACP5	TNFSF11	SYK	TGFB1	IL15	IL1A	IL4	VEGFA	TNFRSF11B	PTGS2	COL2A1	SLC11A1	CSF1	TNFRSF11A	IL13	BGLAP	FLG	TNFAIP3	STAT3	CTSK	ALB	ADAM17	CPT2	PTH	ANGPT1	CCR2	IL7	CSF1R	TFRC	CXCR4	SPP1	HFE	IL18R1	JAM3
GO:BP	positive regulation of protein kinase activity	GO:0045860	6.66e-19	18.1763	537	361	53	18123	TNF	IL1B	IFNG	NOD2	TLR4	IL18	TNFSF11	SYK	TGFB1	IL4	IL23R	VEGFA	SAA1	CCL5	SLC11A1	IL6R	S100A12	CSF1	IL23A	RELN	TNFRSF11A	CD40	CD40LG	HMGB1	ADAM17	RIPK1	CD86	ANGPT1	CHI3L1	FLT1	PIK3CG	MAPK14	CSF1R	ELANE	CXCR4	TGFB3	LRRK2	MAP3K8	TGFB2	PRKCD	CD4
GO:BP	neutrophil mediated immunity	GO:0002446	1.01e-18	17.9948	500	361	51	18123	IL6	MIF	HLA-B	TNFRSF1B	SYK	TLR2	SLC11A1	FCGR2A	MMP9	IL6R	S100A12	PADI2	FCGR3B	S100A9	TTR	HMGB1	ITGB2	ADAM17	CXCL1	GPI	HLA-C	PRTN3	MMP8	TNFAIP6	MPO	HP	CAT	CD44	CHI3L1	S100A8	ITGAL	MAPK14	ELANE	ITGAM	TIMP2	BST1	ALOX5	CXCL6	SELL	CTSB	CTSG
GO:BP	neutrophil migration	GO:1990266	1.05e-18	17.9803	122	361	28	18123	NOD2	CXCL8	CCL2	SYK	IL1R1	SAA1	CCL5	S100A12	S100A9	CCL3	ITGB2	CXCL10	CXCL1	CCL20	PRTN3	CXCL5	S100A8	PIK3CG	CXCL2	BST1	CX3CL1	CXCL6	TGFB2	JAM3	PLA2G1B	PIK3CD	PDE4B	C5AR1
GO:BP	receptor signaling pathway via STAT	GO:0097696	1.12e-18	17.9494	186	361	33	18123	IL6	IL10	TNF	STAT4	MIR146A	MIR155	TNFRSF1A	PTPN2	IFNG	IL18	CCL2	IL2	IL15	IL4	IL23R	CCL5	IL6R	CSF2	IL23A	CD40	IL13	STAT3	IL6ST	IFNB1	CCR2	IL21	OSM	CSF1R	IL12B	IL12A	STAT1	IL10RA	AKR1B1
GO:BP	chemokine production	GO:0032602	1.36e-18	17.8674	101	361	26	18123	IL6	IL10	TNF	MIR146A	MIR155	IL1B	IL17A	IFNG	NOD2	TLR4	IL18	SYK	MEFV	TLR2	IL6R	HMGB1	ADAM17	IL17RA	CXCR3	IL7	CSF1R	ELANE	CXCL6	C5	TLR9	IL33
GO:BP	T cell activation involved in immune response	GO:0002286	1.44e-18	17.8426	112	361	27	18123	IL6	HLA-DRB1	IFNG	IL18	IL2	IL4	IL23R	ICAM1	SLC11A1	IL6R	IL23A	FOXP3	FCGR2B	NLRP3	STAT3	HMGB1	CD80	HLA-DRA	HLA-DMB	CD86	IFNB1	RELB	ITGAL	IL21	ANXA1	IL18R1	IL12B
GO:BP	T cell mediated immunity	GO:0002456	1.79e-18	17.7474	102	361	26	18123	IL6	HLA-DRB1	HLA-B	IL1B	NOD2	IL18	TNFRSF1B	IL4	IL1R1	IL23R	ICAM1	IL23A	FOXP3	FCGR2B	NLRP3	HMGB1	HSPD1	HLA-DRA	IFNB1	CCR2	HFE	IL18R1	HLA-A	IL12B	WAS	IL12A
GO:BP	neutrophil chemotaxis	GO:0030593	1.79e-18	17.7474	102	361	26	18123	NOD2	CXCL8	CCL2	SYK	SAA1	CCL5	S100A12	S100A9	CCL3	ITGB2	CXCL10	CXCL1	CCL20	CXCL5	S100A8	PIK3CG	CXCL2	BST1	CX3CL1	CXCL6	TGFB2	JAM3	PLA2G1B	PIK3CD	PDE4B	C5AR1
GO:BP	regulation of response to biotic stimulus	GO:0002831	1.84e-18	17.7353	426	361	47	18123	PTPN22	HLA-DRB1	NFKBIL1	MIR155	HLA-B	IL17A	PTPN2	IFNG	NOD2	TLR4	SYK	IL15	IL4	IL23R	CCL5	IL23A	FOXP3	FCGR2B	TNFAIP3	HMGB1	MMP12	HSPD1	IFNB1	RELB	IL21	MICB	CARD8	ERAP1	CX3CL1	CXCL6	SH2D1A	HLA-A	NFKB1	HTRA1	PRKCD	IL12B	IL12A	RASGRP1	LTF	MUC1	PSMB9
GO:BP	positive regulation of leukocyte migration	GO:0002687	2.68e-18	17.5713	138	361	29	18123	IL6	TNF	CXCL8	TGFB1	IL4	IL1R1	VEGFA	CCL5	ICAM1	CCR6	IL6R	CSF1	CCL3	CCR1	CXCL12	HMGB1	CXCL10	ADAM17	CCL20	CCR2	CSF1R	CX3CR1	CX3CL1	MMP14	JAM3	IL12A	ITGA4	BDKRB1	C5AR1
GO:BP	interleukin-8 production	GO:0032637	3.08e-18	17.5118	104	361	26	18123	PTPN22	IL6	IL10	TNF	MIR146A	CD244	MIR155	MIR132	IL1B	CRP	NOD2	TLR4	SYK	TLR2	IL6R	STAT3	HMGB1	RIPK1	NOS2	CHI3L1	TLR1	ELANE	ANXA1	CALCA	TLR9	PLA2G1B
GO:BP	regulation of interleukin-8 production	GO:0032677	3.08e-18	17.5118	104	361	26	18123	PTPN22	IL6	IL10	TNF	MIR146A	CD244	MIR155	MIR132	IL1B	CRP	NOD2	TLR4	SYK	TLR2	IL6R	STAT3	HMGB1	RIPK1	NOS2	CHI3L1	TLR1	ELANE	ANXA1	CALCA	TLR9	PLA2G1B
GO:BP	protein metabolic process	GO:0019538	3.14e-18	17.5028	5912	361	205	18123	PTPN22	IL6	IL10	HLA-DRB1	TNF	CIITA	MIF	MIR146A	MIR155	MIR132	IL1B	PADI4	MMP3	TNFRSF1A	PTPN2	IFNG	NOD2	CD247	NLRP1	TLR4	IL18	CCL2	TNFRSF1B	TNFSF11	MMP1	SYK	TGFB1	IL2	IL15	FAS	IL4	MEFV	IL23R	VEGFA	TLR2	PTGS2	SAA1	CCL5	COL2A1	MMP13	ICAM1
GO:BP	response to abiotic stimulus	GO:0009628	3.97e-18	17.4015	1264	361	81	18123	TNF	CIITA	MIR146A	MIR155	LTA	IL1B	MMP3	TNFRSF1A	TLR4	MMP1	TGFB1	FAS	IL1A	VEGFA	TLR2	PTGS2	ICAM1	MTHFR	MMP9	MMP2	VCAM1	FOXP3	TNFRSF11A	TIMP1	CD40	IL13	BGLAP	CXCL12	JUN	CXCL10	ADAM17	GPI	HSPD1	FOS	MPO	NFKBIA	CAT	TEK	NOS2	CHI3L1	RELB
GO:BP	positive regulation of tumor necrosis factor superfamily cytokine production	GO:1903557	4.02e-18	17.396	105	361	26	18123	IL6	MIF	IL17A	IFNG	NOD2	TLR4	SYK	IL1A	TLR2	IL23A	CCL3	STAT3	HMGB1	RIPK1	HSPD1	MMP8	CD86	CCR2	TLR1	LRRK2	IL12B	RASGRP1	TLR9	IL33	CD36	HSPB1
GO:BP	negative regulation of inflammatory response	GO:0050728	4.66e-18	17.3312	359	361	43	18123	IL6	IL10	HLA-DRB1	MIR146A	IL2RA	MIR155	TNFRSF1A	PTPN2	NOD2	CD247	ACP5	TNFRSF1B	SYK	IL2	IL4	MEFV	SAA1	FCGR2A	MACIR	FOXP3	IL13	FCGR3A	FCGR2B	NLRP3	TNFAIP3	ADAM17	TNFAIP6	PTH	TEK	MAPK14	ELANE	CX3CL1	ALOX5	NFKB1	NPSR1	PRKCD	IL12B	MVK	CALCA	INS	NLRP12
GO:BP	cytokine production involved in immune response	GO:0002367	4.71e-18	17.3267	95	361	25	18123	IL6	IL10	TNF	MIR155	LACC1	IL1B	NOD2	TLR4	IL18	TNFRSF1B	IL4	IL1R1	FOXP3	NLRP3	IFNB1	ANGPT1	CCR2	HFE	TGFB3	TGFB2	IL18R1	HLA-A	BTK	CD36	SIRT1
GO:BP	regulation of cytokine production involved in immune response	GO:0002718	4.71e-18	17.3267	95	361	25	18123	IL6	IL10	TNF	MIR155	LACC1	IL1B	NOD2	TLR4	IL18	TNFRSF1B	IL4	IL1R1	FOXP3	NLRP3	IFNB1	ANGPT1	CCR2	HFE	TGFB3	TGFB2	IL18R1	HLA-A	BTK	CD36	SIRT1
GO:BP	regulation of T cell differentiation	GO:0045580	5.39e-18	17.2685	154	361	30	18123	HLA-DRB1	IL2RA	MIR155	CTLA4	PTPN2	IFNG	IL18	SYK	TGFB1	IL2	IL15	IL4	IL23R	IL23A	FOXP3	NLRP3	CD28	HMGB1	CD80	HLA-DRA	CD86	IFNB1	CCR2	IL7	HLA-DOA	ANXA1	IL12B	RASGRP1	CR1	PNP
GO:BP	I-kappaB kinase/NF-kappaB signaling	GO:0007249	5.8e-18	17.2365	290	361	39	18123	HLA-DRB1	TNF	NFKBIL1	IL1B	TNFRSF1A	NOD2	TLR4	TNFSF11	TLR2	S100A12	TRAF1	FASLG	TNIP1	CD40	TNFAIP3	REL	RIPK1	NFKBIA	ANGPT1	RELB	TFRC	CARD8	CX3CR1	CX3CL1	CD4	IRAK1	CASP10	LTF	STAT1	TLR9	BTK	CD36	NLRP12	SIRT1	CASP1	PRKCB	ROCK2	LTBR	HSPB1
GO:BP	blood vessel development	GO:0001568	6.96e-18	17.1575	797	361	63	18123	IL6	IL10	TNF	MIR146A	MIR155	MIR132	IL1B	MIR150	CXCL8	IL18	CCL2	SYK	TGFB1	IL1A	VEGFA	PTGS2	COMP	IL6R	MMP2	FASLG	CD40	TNFAIP3	STAT3	JUN	HMGB1	ITGB2	CXCL10	CXCR3	ANGPT1	CCR2	TEK	CHI3L1	FLT1	PIK3CG	MAPK14	APOH	CXCR4	ANXA1	CX3CR1	ERAP1	CX3CL1
GO:BP	positive regulation of apoptotic process	GO:0043065	8e-18	17.0971	611	361	55	18123	IL6	IL10	TNF	IRF5	MIR146A	MIR155	LTA	MIR132	CTLA4	TNFRSF1A	PTPN2	IFNG	CCL2	TNFRSF1B	TGFB1	FAS	PTGS2	CCL5	MMP9	S100A9	FASLG	CD40	CCL3	PDCD1	CD40LG	JUN	HMGB1	RIPK1	HSPD1	CXCR3	IFNB1	S100A8	MAPK8	DHODH	ITGAM	TGFB3	ANXA1	IL19	TGFB2	PRKCD	VDR
GO:BP	negative regulation of signal transduction	GO:0009968	8.07e-18	17.0931	1394	361	85	18123	PTPN22	IL6	IL10	TNF	MIF	MIR146A	NFKBIL1	MIR155	MIR132	IL1B	PTPN2	NOD2	IL1RN	TLR4	CXCL8	FAS	IL1A	IL4	PTGS2	CCL5	COL2A1	ICAM1	FCRL3	MMP9	CSF2	PADI2	FASLG	TNIP1	FCGR2B	NLRP3	CXCL12	TNFAIP3	IL6ST	ADAM17	MMP12	RIPK1	FSTL1	BTNL2	NFKBIA	CD44	IL7
GO:BP	osteoclast differentiation	GO:0030316	8.28e-18	17.082	97	361	25	18123	TNF	IL17A	IFNG	TLR4	TNFSF11	TGFB1	IL4	IL23R	CSF1	IL23A	TNFRSF11A	BGLAP	CCL3	CCR1	MAFB	FOS	MAPK14	CSF1R	TFRC	IL12B	LTF	CALCA	FBN1	ESRRA	TF
GO:BP	response to interferon-gamma	GO:0034341	8.67e-18	17.062	198	361	33	18123	HLA-DRB1	CIITA	IRF5	HLA-B	PTPN2	HLA-DQB1	IFNG	TLR4	CCL2	MEFV	IL23R	TLR2	CCL5	ICAM1	SLC11A1	HLA-DPB1	VCAM1	FASLG	CD40	CCL3	CCL20	HLA-C	HLA-DRA	CD44	NOS2	HLA-DRB5	CX3CL1	HLA-A	PRKCD	IL12B	WAS	STAT1	CASP1
GO:BP	response to organonitrogen compound	GO:0010243	1.26e-17	16.8994	1092	361	74	18123	PTPN22	IL6	IL10	TNF	STAT4	IRF5	MIR146A	MIR155	IL1B	MMP3	PTPN2	NOD2	NLRP1	TLR4	SYK	TGFB1	TLR2	PTGS2	MMP13	ICAM1	MTHFR	MMP9	MMP2	VCAM1	FOXP3	TIMP1	CD40	BGLAP	FCGR2B	CXCL12	TNFAIP3	STAT3	JUN	ITGB2	GPI	MMP12	HSPD1	FOS	NFKBIA	CAT	TEK
GO:BP	response to nitrogen compound	GO:1901698	1.5e-17	16.8236	1178	361	77	18123	PTPN22	IL6	IL10	TNF	STAT4	CIITA	IRF5	MIR146A	MIR155	IL1B	MMP3	PTPN2	NOD2	NLRP1	TLR4	SYK	TGFB1	TLR2	PTGS2	MMP13	ICAM1	MTHFR	MMP9	MMP2	VCAM1	FOXP3	TIMP1	CD40	BGLAP	FCGR2B	CXCL12	TNFAIP3	STAT3	JUN	ITGB2	GPI	MMP12	HSPD1	FOS	NFKBIA	CAT
GO:BP	vasculature development	GO:0001944	1.52e-17	16.817	834	361	64	18123	IL6	IL10	TNF	MIR146A	MIR155	MIR132	IL1B	MIR150	CXCL8	IL18	CCL2	SYK	TGFB1	IL1A	VEGFA	PTGS2	COMP	IL6R	MMP2	FASLG	CD40	TNFAIP3	STAT3	JUN	HMGB1	ITGB2	CXCL10	CXCR3	ANGPT1	CCR2	TEK	CHI3L1	FLT1	PIK3CG	MAPK14	APOH	CXCR4	ANXA1	CX3CR1	ERAP1	CX3CL1
GO:BP	regulation of tyrosine phosphorylation of STAT protein	GO:0042509	1.6e-17	16.7946	89	361	24	18123	IL6	TNF	MIR146A	TNFRSF1A	PTPN2	IFNG	IL18	IL2	IL15	IL4	IL23R	CCL5	IL6R	CSF2	IL23A	CD40	IL13	STAT3	IL6ST	IL21	OSM	CSF1R	IL12B	IL12A
GO:BP	negative regulation of cell communication	GO:0010648	1.67e-17	16.7774	1499	361	88	18123	PTPN22	IL6	IL10	TNF	MIF	MIR146A	NFKBIL1	MIR155	MIR132	IL1B	PTPN2	NOD2	IL1RN	TLR4	CXCL8	FAS	IL1A	IL4	PTGS2	CCL5	COL2A1	ICAM1	FCRL3	MMP9	CSF2	PADI2	FASLG	TNIP1	FCGR2B	NLRP3	CXCL12	TNFAIP3	IL6ST	ADAM17	MMP12	IL11	RIPK1	FSTL1	BTNL2	NFKBIA	CD44
GO:BP	positive regulation of transferase activity	GO:0051347	1.68e-17	16.7735	690	361	58	18123	HLA-DRB1	TNF	IL1B	IFNG	NOD2	TLR4	IL18	TNFSF11	SYK	TGFB1	IL2	IL4	IL23R	VEGFA	SAA1	CCL5	SLC11A1	IL6R	S100A12	CSF1	IL23A	RELN	TNFRSF11A	CD40	CD40LG	HMGB1	ADAM17	RIPK1	CD86	ANGPT1	TEK	CD44	CHI3L1	FLT1	PIK3CG	MAPK14	CSF1R	ELANE	CXCR4	TGFB3	LRRK2
GO:BP	negative regulation of gene expression	GO:0010629	1.74e-17	16.7592	1470	361	87	18123	PTPN22	IL6	IL10	HLA-DRB1	TNF	MIF	MIR146A	NFKBIL1	MIR155	MIR132	MIR150	IFNG	NOD2	TLR4	CXCL8	ACP5	TGFB1	IL4	MEFV	IL23R	VEGFA	SLC11A1	FCRL3	MTHFR	MACIR	IL6R	IL23A	FOXP3	IL13	FCGR2B	CCL3	CCR1	NLRP3	CD28	TNFAIP3	STAT3	HMGB1	REL	RIPK1	MMP8	PTH
GO:BP	regulation of chemokine production	GO:0032642	1.88e-17	16.7262	100	361	25	18123	IL6	IL10	TNF	MIR146A	MIR155	IL1B	IL17A	IFNG	NOD2	TLR4	IL18	SYK	MEFV	TLR2	IL6R	HMGB1	ADAM17	IL17RA	IL7	CSF1R	ELANE	CXCL6	C5	TLR9	IL33
GO:BP	negative regulation of signaling	GO:0023057	1.91e-17	16.7199	1502	361	88	18123	PTPN22	IL6	IL10	TNF	MIF	MIR146A	NFKBIL1	MIR155	MIR132	IL1B	PTPN2	NOD2	IL1RN	TLR4	CXCL8	FAS	IL1A	IL4	PTGS2	CCL5	COL2A1	ICAM1	FCRL3	MMP9	CSF2	PADI2	FASLG	TNIP1	FCGR2B	NLRP3	CXCL12	TNFAIP3	IL6ST	ADAM17	MMP12	IL11	RIPK1	FSTL1	BTNL2	NFKBIA	CD44
GO:BP	positive regulation of tumor necrosis factor production	GO:0032760	2.45e-17	16.6105	101	361	25	18123	IL6	MIF	IL17A	IFNG	NOD2	TLR4	SYK	IL1A	TLR2	IL23A	CCL3	STAT3	HMGB1	RIPK1	HSPD1	MMP8	CCR2	TLR1	LRRK2	IL12B	RASGRP1	TLR9	IL33	CD36	HSPB1
GO:BP	tyrosine phosphorylation of STAT protein	GO:0007260	2.87e-17	16.5426	91	361	24	18123	IL6	TNF	MIR146A	TNFRSF1A	PTPN2	IFNG	IL18	IL2	IL15	IL4	IL23R	CCL5	IL6R	CSF2	IL23A	CD40	IL13	STAT3	IL6ST	IL21	OSM	CSF1R	IL12B	IL12A
GO:BP	transport	GO:0006810	3.34e-17	16.4762	5214	361	187	18123	PTPN22	IL6	HLA-DRB1	TNF	MIF	SLC22A4	MIR146A	PSTPIP1	IL2RB	MIR155	HLA-B	IL1B	CRP	TNFRSF1A	IFNG	NOD2	CD247	IL1RN	TLR4	CXCL8	CCL2	TNFRSF1B	TNFSF11	SYK	TGFB1	IL15	IL1A	IL4	VEGFA	TLR2	PTGS2	SAA1	CCL5	CCR5	ICAM1	SLC11A1	FCRL3	FCGR2A	MMP9	COMP	MACIR
GO:BP	vesicle-mediated transport	GO:0016192	4.23e-17	16.3733	2193	361	109	18123	TNF	MIF	PSTPIP1	IL2RB	MIR155	HLA-B	IL1B	CRP	IFNG	NOD2	CD247	TLR4	CXCL8	CCL2	TNFRSF1B	SYK	TGFB1	IL15	IL4	VEGFA	TLR2	SAA1	CCL5	SLC11A1	FCGR2A	MMP9	S100A12	PADI2	FCGR3B	S100A9	TIMP1	TTR	IL13	FCGR3A	BGLAP	FCGR2B	CCL3	SELE	CCR1	MBL2	HMGB1
GO:BP	positive regulation of tyrosine phosphorylation of STAT protein	GO:0042531	4.69e-17	16.329	73	361	22	18123	IL6	TNF	TNFRSF1A	IFNG	IL18	IL2	IL15	IL4	IL23R	CCL5	IL6R	CSF2	IL23A	CD40	IL13	STAT3	IL6ST	IL21	OSM	CSF1R	IL12B	IL12A
GO:BP	positive regulation of lymphocyte differentiation	GO:0045621	8.86e-17	16.0526	106	361	25	18123	IL10	HLA-DRB1	IL2RA	IFNG	IL18	SYK	TGFB1	IL2	IL15	IL4	IL23R	IL23A	FOXP3	NLRP3	CD80	HLA-DRA	CD86	IL7	ANXA1	MMP14	IL12B	RASGRP1	CR1	BTK	PNP
GO:BP	acute-phase response	GO:0006953	1.19e-16	15.9233	50	361	19	18123	IL6	TNF	IL1B	CRP	IL1RN	TNFSF11	IL1A	PTGS2	SAA1	IL6R	TNFRSF11A	STAT3	MBL2	HP	HFE	SAA4	SAA2	INS	IL22
GO:BP	macrophage activation	GO:0042116	1.85e-16	15.733	109	361	25	18123	IL6	IL10	TNF	MIF	MIR155	IFNG	TLR4	SYK	IL4	TLR2	SLC11A1	CSF2	IL13	FCGR2B	CCL3	HMGB1	ITGB2	HSPD1	MMP8	TLR1	ITGAM	LRRK2	CX3CL1	IL33	C5AR1
GO:BP	CD4-positive, alpha-beta T cell differentiation involved in immune response	GO:0002294	1.96e-16	15.7071	68	361	21	18123	IL6	HLA-DRB1	IFNG	IL18	IL2	IL4	IL23R	IL6R	IL23A	FOXP3	NLRP3	STAT3	HMGB1	CD80	HLA-DRA	CD86	RELB	IL21	ANXA1	IL18R1	IL12B
GO:BP	regulation of leukocyte chemotaxis	GO:0002688	2.44e-16	15.6133	122	361	26	18123	IL6	MIF	NOD2	CXCL8	CCL2	IL4	VEGFA	CCL5	CCR6	IL6R	PADI2	CSF1	CCL3	CCR1	CXCL12	HMGB1	CXCL10	ADAM17	CCR2	CSF1R	BST1	JAM3	C5	IL12A	C5AR1	KLRK1
GO:BP	cellular extravasation	GO:0045123	2.77e-16	15.5574	69	361	21	18123	TNF	MIR146A	CCL2	IL1R1	ICAM1	VCAM1	SELE	CXCL12	ITGB2	PRTN3	CCR2	PIK3CG	ITGAL	ELANE	BST1	CX3CR1	CX3CL1	SELL	JAM3	PIK3CD	ITGA4
GO:BP	alpha-beta T cell differentiation involved in immune response	GO:0002293	2.77e-16	15.5574	69	361	21	18123	IL6	HLA-DRB1	IFNG	IL18	IL2	IL4	IL23R	IL6R	IL23A	FOXP3	NLRP3	STAT3	HMGB1	CD80	HLA-DRA	CD86	RELB	IL21	ANXA1	IL18R1	IL12B
GO:BP	alpha-beta T cell activation involved in immune response	GO:0002287	2.77e-16	15.5574	69	361	21	18123	IL6	HLA-DRB1	IFNG	IL18	IL2	IL4	IL23R	IL6R	IL23A	FOXP3	NLRP3	STAT3	HMGB1	CD80	HLA-DRA	CD86	RELB	IL21	ANXA1	IL18R1	IL12B
GO:BP	immunoglobulin production	GO:0002377	3.25e-16	15.4876	100	361	24	18123	IL6	IL10	TNF	HLA-DQB1	IL2	IL4	FCRL3	CCR6	FOXP3	CD40	IL13	FCGR2B	CD40LG	CD28	GPI	HSPD1	CD86	TNFSF13	IL21	TFRC	CR1	TLR9	IL33	BTK
GO:BP	toll-like receptor signaling pathway	GO:0002224	3.6e-16	15.4443	163	361	29	18123	PTPN22	MIR146A	NFKBIL1	NOD2	TLR4	TLR2	FCRL3	S100A9	TNIP1	CD40	TNFAIP3	HMGB1	ITGB2	CTSK	RIPK1	HSPD1	NFKBIA	S100A8	CTSL	TLR1	ITGAM	CTSB	IRAK1	SFTPD	LTF	TLR9	BTK	CD36	CTSS
GO:BP	tissue homeostasis	GO:0001894	3.69e-16	15.4335	272	361	36	18123	IL6	IL17A	NOD2	TLR4	ACP5	TNFSF11	SYK	TGFB1	VEGFA	TNFRSF11B	PTGS2	COL2A1	CSF1	TNFRSF11A	BGLAP	TNFAIP3	CTSK	ALB	PTH	ANGPT1	CCR2	IL7	CSF1R	TFRC	SPP1	JAM3	SRF	SFTPD	LTF	CALCA	TLR9	AKR1B1	S1PR1	P2RX7	HSPB1	TF
GO:BP	establishment of localization	GO:0051234	3.69e-16	15.4325	5364	361	188	18123	PTPN22	IL6	HLA-DRB1	TNF	MIF	SLC22A4	MIR146A	PSTPIP1	IL2RB	MIR155	HLA-B	IL1B	CRP	TNFRSF1A	IFNG	NOD2	CD247	IL1RN	TLR4	CXCL8	CCL2	TNFRSF1B	TNFSF11	SYK	TGFB1	IL15	IL1A	IL4	VEGFA	TLR2	PTGS2	SAA1	CCL5	CCR5	ICAM1	SLC11A1	FCRL3	FCGR2A	MMP9	COMP	MACIR
GO:BP	tube development	GO:0035295	3.73e-16	15.4284	1158	361	74	18123	IL6	IL10	TNF	MIR146A	MIR155	MIR132	IL1B	MIR150	CXCL8	IL18	CCL2	SYK	TGFB1	IL1A	VEGFA	PTGS2	COL2A1	MTHFR	COMP	MMP2	CSF1	FASLG	CD40	IL13	TNFAIP3	STAT3	IL6ST	JUN	HMGB1	ITGB2	CXCL10	MMP12	CXCR3	CAT	ANGPT1	CCR2	TEK	CHI3L1	FLT1	PIK3CG	MAPK14
GO:BP	T-helper 1 type immune response	GO:0042088	3.82e-16	15.4178	45	361	18	18123	HLA-DRB1	IL1B	HLA-DQB1	TLR4	IL18	IL1R1	IL23R	SLC11A1	IL23A	HMGB1	CD80	CCR2	RELB	ANXA1	IL18R1	IL18BP	IL12B	IL33
GO:BP	regulation of interleukin-10 production	GO:0032653	3.86e-16	15.4136	61	361	20	18123	IL6	HLA-DRB1	NOD2	TLR4	SYK	IL4	IL23R	TLR2	IL23A	FOXP3	IL13	FCGR2B	CD40LG	CD28	STAT3	HMGB1	HSPD1	MMP8	IL12B	TLR9
GO:BP	interleukin-10 production	GO:0032613	3.86e-16	15.4136	61	361	20	18123	IL6	HLA-DRB1	NOD2	TLR4	SYK	IL4	IL23R	TLR2	IL23A	FOXP3	IL13	FCGR2B	CD40LG	CD28	STAT3	HMGB1	HSPD1	MMP8	IL12B	TLR9
GO:BP	regulation of kinase activity	GO:0043549	5.5e-16	15.2598	920	361	65	18123	PTPN22	HLA-DRB1	TNF	IL1B	PTPN2	IFNG	NOD2	TLR4	IL18	TNFSF11	SYK	TGFB1	IL2	IL4	IL23R	VEGFA	SAA1	CCL5	SLC11A1	IL6R	S100A12	CSF1	IL23A	RELN	TNFRSF11A	CD40	CD40LG	TNFAIP3	HMGB1	CXCL10	ADAM17	RIPK1	CD86	ANGPT1	TEK	CD44	CHI3L1	FLT1	PIK3CG	MAPK14	CSF1R
GO:BP	positive regulation of transport	GO:0051050	7.07e-16	15.1504	951	361	66	18123	PTPN22	HLA-DRB1	TNF	IL2RB	IL1B	IFNG	NOD2	TLR4	CCL2	TNFSF11	SYK	IL15	IL1A	IL4	VEGFA	TLR2	PTGS2	CCL5	SLC11A1	FASLG	RELN	TNFRSF11A	IL13	FCGR2B	CCL3	SELE	CCR1	CXCL12	MBL2	ITGB2	CXCL10	CXCR3	NFKBIA	PTH	ANGPT1	CCR2	S100A8	MAPK14	MAPK8	C4A	ITGAM
GO:BP	regulation of chemotaxis	GO:0050920	7.89e-16	15.103	228	361	33	18123	IL6	MIF	PTPN2	NOD2	CXCL8	CCL2	IL4	VEGFA	CCL5	CCR6	IL6R	PADI2	CSF1	CCL3	CCR1	CXCL12	HMGB1	CXCL10	ADAM17	CXCR3	CCR2	CSF1R	ELANE	CXCR4	BST1	IL16	JAM3	C5	IL12A	S1PR1	C5AR1	KLRK1	HSPB1
GO:BP	regulation of alpha-beta T cell activation	GO:0046634	8.8e-16	15.0555	104	361	24	18123	PTPN22	HLA-DRB1	HLA-DQB1	IFNG	IL18	SYK	IL2	IL4	IL23R	IL23A	FOXP3	NLRP3	CD28	HMGB1	CD80	HLA-DRA	CD86	CCR2	HFE	ANXA1	HLA-A	IL12B	IL12A	PNP
GO:BP	tube morphogenesis	GO:0035239	9.3e-16	15.0316	956	361	66	18123	IL6	IL10	TNF	MIR146A	MIR155	MIR132	IL1B	MIR150	CXCL8	IL18	CCL2	SYK	TGFB1	IL1A	VEGFA	PTGS2	MTHFR	COMP	MMP2	CSF1	FASLG	CD40	TNFAIP3	STAT3	JUN	HMGB1	ITGB2	CXCL10	CXCR3	ANGPT1	CCR2	TEK	CHI3L1	FLT1	PIK3CG	MAPK14	CSF1R	APOH	CXCR4	ANXA1	CX3CR1
GO:BP	anatomical structure formation involved in morphogenesis	GO:0048646	1.11e-15	14.9557	1209	361	75	18123	IL6	IL10	TNF	MIR146A	MIR155	MIR132	IL1B	MIR150	CXCL8	IL18	CCL2	SYK	TGFB1	IL1A	IL4	VEGFA	TLR2	PTGS2	COL2A1	MTHFR	MMP9	MMP2	FASLG	RELN	CD40	TNFSF13B	TNFAIP3	STAT3	JUN	HMGB1	ITGB2	CXCL10	ADAM17	GPI	MAFB	CXCR3	MMP8	ANGPT1	CCR2	TEK	CHI3L1
GO:BP	regulation of protein kinase activity	GO:0045859	1.6e-15	14.797	809	361	60	18123	PTPN22	TNF	IL1B	PTPN2	IFNG	NOD2	TLR4	IL18	TNFSF11	SYK	TGFB1	IL4	IL23R	VEGFA	SAA1	CCL5	SLC11A1	IL6R	S100A12	CSF1	IL23A	RELN	TNFRSF11A	CD40	CD40LG	TNFAIP3	HMGB1	CXCL10	ADAM17	RIPK1	CD86	ANGPT1	CHI3L1	FLT1	PIK3CG	MAPK14	CSF1R	ELANE	CXCR4	TGFB3	LRRK2
GO:BP	extracellular matrix organization	GO:0030198	1.84e-15	14.7348	419	361	43	18123	IL6	TNF	MMP3	TNFRSF1A	TNFRSF1B	MMP1	TGFB1	TNFRSF11B	COL2A1	MMP13	ICAM1	MMP9	COMP	MMP2	SERPINH1	VCAM1	TIMP1	TTR	ITGB2	CTSK	MMP12	MMP8	CD44	ITGAL	ACAN	ADAMTS4	CTSL	ELANE	ITGAM	SPP1	TIMP2	TGFB2	CTSG	MMP14	HAS1	HTRA1	JAM3	HAPLN1	MMP7	FBN1	ITGA4
GO:BP	CD4-positive, alpha-beta T cell differentiation	GO:0043367	1.86e-15	14.7305	85	361	22	18123	IL6	HLA-DRB1	IFNG	IL18	IL2	IL4	IL23R	IL6R	IL23A	FOXP3	NLRP3	STAT3	HMGB1	CD80	HLA-DRA	CD86	RELB	IL21	CTSL	ANXA1	IL18R1	IL12B
GO:BP	T cell differentiation involved in immune response	GO:0002292	1.94e-15	14.7126	75	361	21	18123	IL6	HLA-DRB1	IFNG	IL18	IL2	IL4	IL23R	IL6R	IL23A	FOXP3	NLRP3	STAT3	HMGB1	CD80	HLA-DRA	CD86	RELB	IL21	ANXA1	IL18R1	IL12B
GO:BP	extracellular structure organization	GO:0043062	2.02e-15	14.6956	420	361	43	18123	IL6	TNF	MMP3	TNFRSF1A	TNFRSF1B	MMP1	TGFB1	TNFRSF11B	COL2A1	MMP13	ICAM1	MMP9	COMP	MMP2	SERPINH1	VCAM1	TIMP1	TTR	ITGB2	CTSK	MMP12	MMP8	CD44	ITGAL	ACAN	ADAMTS4	CTSL	ELANE	ITGAM	SPP1	TIMP2	TGFB2	CTSG	MMP14	HAS1	HTRA1	JAM3	HAPLN1	MMP7	FBN1	ITGA4
GO:BP	neutrophil degranulation	GO:0043312	2.04e-15	14.6908	483	361	46	18123	MIF	HLA-B	TNFRSF1B	SYK	TLR2	SLC11A1	FCGR2A	MMP9	S100A12	PADI2	FCGR3B	S100A9	TTR	HMGB1	ITGB2	CXCL1	GPI	HLA-C	PRTN3	MMP8	TNFAIP6	MPO	HP	CAT	CD44	CHI3L1	S100A8	ITGAL	MAPK14	ELANE	ITGAM	TIMP2	BST1	ALOX5	SELL	CTSB	CTSG	NFKB1	PRKCD	LTF	CR1
GO:BP	regulation of angiogenesis	GO:0045765	2.16e-15	14.6665	361	361	40	18123	IL6	IL10	TNF	MIR146A	MIR155	MIR132	IL1B	CXCL8	IL1A	VEGFA	FASLG	CD40	TNFAIP3	STAT3	HMGB1	ITGB2	CXCL10	CXCR3	CCR2	TEK	CHI3L1	FLT1	APOH	CXCR4	CX3CR1	ERAP1	CX3CL1	ALOX5	TGFB2	CCN6	C5	STAT1	PIK3CD	CELA1	SIRT1	PRKCB	ROCK2	C5AR1	TWEAK	HSPB1
GO:BP	lipopolysaccharide-mediated signaling pathway	GO:0031663	2.2e-15	14.6572	57	361	19	18123	PTPN22	TNF	NFKBIL1	IL1B	TLR4	IL18	CCL2	TLR2	CCL5	CCL3	TNFAIP3	NFKBIA	MAPK14	CARD8	CX3CL1	IRAK1	LTF	CD36	BMP6
GO:BP	T-helper cell differentiation	GO:0042093	2.3e-15	14.6387	66	361	20	18123	IL6	HLA-DRB1	IL18	IL2	IL4	IL23R	IL6R	IL23A	FOXP3	NLRP3	STAT3	HMGB1	CD80	HLA-DRA	CD86	RELB	IL21	ANXA1	IL18R1	IL12B
GO:BP	B cell differentiation	GO:0030183	2.34e-15	14.6304	146	361	27	18123	IL6	IL10	PTPN2	HLA-DQB1	SYK	IL2	IL4	FCRL3	VCAM1	TNFSF13B	FCGR2B	CD40LG	ADAM17	CD79A	IL11	IFNB1	IL7	IL21	MMP14	SYVN1	CR2	CR1	RAG2	TLR9	BTK	CD19	ITGA4
GO:BP	external encapsulating structure organization	GO:0045229	2.41e-15	14.6174	422	361	43	18123	IL6	TNF	MMP3	TNFRSF1A	TNFRSF1B	MMP1	TGFB1	TNFRSF11B	COL2A1	MMP13	ICAM1	MMP9	COMP	MMP2	SERPINH1	VCAM1	TIMP1	TTR	ITGB2	CTSK	MMP12	MMP8	CD44	ITGAL	ACAN	ADAMTS4	CTSL	ELANE	ITGAM	SPP1	TIMP2	TGFB2	CTSG	MMP14	HAS1	HTRA1	JAM3	HAPLN1	MMP7	FBN1	ITGA4
GO:BP	cellular metal ion homeostasis	GO:0006875	2.65e-15	14.5763	598	361	51	18123	IFNG	TGFB1	IL2	IL1A	SAA1	CCL5	CCR5	SLC11A1	CCR6	S100A9	FASLG	CD40	IL13	CCL3	CCR1	CXCL12	HMGB1	CXCL10	CXCR3	PTH	CCR2	S100A8	STEAP4	PIK3CG	ELANE	TFRC	CXCR4	HFE	CCRL2	CX3CR1	CX3CL1	CXCR5	NPSR1	VDR	LTF	CALCA	CD36	BMP6	PLA2G1B	S1PR1	ABCG2
GO:BP	response to organic cyclic compound	GO:0014070	2.85e-15	14.5457	1004	361	67	18123	IL6	IL10	TNF	CIITA	IL1B	NOD2	IL1RN	IL18	CCL2	TGFB1	IL15	TLR2	PTGS2	CCL5	CCR5	ICAM1	MTHFR	PADI2	FOXP3	CD40	BGLAP	CCL3	NLRP3	STAT3	JUN	HMGB1	CXCL10	GPI	HSPD1	FOS	NFKBIA	PTH	CAT	IFNB1	TEK	PIK3CG	HSPA5	DHODH	CXCR4	SPP1	NR3C1
GO:BP	interleukin-1 beta production	GO:0032611	2.86e-15	14.5431	109	361	24	18123	IL6	TNF	MIR155	MIR132	IL17A	IFNG	NOD2	NLRP1	TLR4	ACP5	MEFV	CCL3	NLRP3	TNFAIP3	STAT3	HMGB1	CARD8	CX3CR1	CX3CL1	CD36	NLRP12	CASP1	P2RX7	HSPB1
GO:BP	regulation of interleukin-1 beta production	GO:0032651	2.86e-15	14.5431	109	361	24	18123	IL6	TNF	MIR155	MIR132	IL17A	IFNG	NOD2	NLRP1	TLR4	ACP5	MEFV	CCL3	NLRP3	TNFAIP3	STAT3	HMGB1	CARD8	CX3CR1	CX3CL1	CD36	NLRP12	CASP1	P2RX7	HSPB1
GO:BP	regulation of cell killing	GO:0031341	2.86e-15	14.5431	109	361	24	18123	HLA-DRB1	HLA-B	IFNG	SYK	IL4	IL23R	ICAM1	IL23A	IL13	FCGR2B	HLA-DRA	NOS2	IL21	MAPK8	ITGAM	CXCL6	SH2D1A	CTSG	HLA-A	IL12B	IL12A	RASGRP1	P2RX7	KLRK1
GO:BP	neutrophil activation involved in immune response	GO:0002283	3.07e-15	14.513	488	361	46	18123	MIF	HLA-B	TNFRSF1B	SYK	TLR2	SLC11A1	FCGR2A	MMP9	S100A12	PADI2	FCGR3B	S100A9	TTR	HMGB1	ITGB2	CXCL1	GPI	HLA-C	PRTN3	MMP8	TNFAIP6	MPO	HP	CAT	CD44	CHI3L1	S100A8	ITGAL	MAPK14	ELANE	ITGAM	TIMP2	BST1	ALOX5	SELL	CTSB	CTSG	NFKB1	PRKCD	LTF	CR1
GO:BP	regulation of apoptotic signaling pathway	GO:2001233	3.2e-15	14.4947	365	361	40	18123	TNF	MIF	MIR132	IL1B	PTPN2	FAS	IL1A	IL4	PTGS2	COL2A1	ICAM1	MMP9	CSF2	S100A9	TRAF1	FASLG	CXCL12	TNFAIP3	RIPK1	IFNB1	CD44	S100A8	IL7	NR4A2	CX3CR1	LRRK2	CX3CL1	IL19	ENO1	SYVN1	PRKCD	MUC1	INS	BDKRB2	SIRT1	MCL1	LTBR	ITGAV	TWEAK	HSPB1
GO:BP	positive regulation of alpha-beta T cell activation	GO:0046635	3.22e-15	14.4926	67	361	20	18123	PTPN22	HLA-DRB1	HLA-DQB1	IFNG	IL18	SYK	IL23R	IL23A	FOXP3	NLRP3	CD28	CD80	HLA-DRA	CD86	CCR2	ANXA1	HLA-A	IL12B	IL12A	PNP
GO:BP	chemokine-mediated signaling pathway	GO:0070098	3.23e-15	14.4912	87	361	22	18123	CXCL8	CCL2	CCL5	CCR5	CCR6	PADI2	CCL3	CCR1	CXCL12	CXCL10	CXCL1	CCL20	CXCR3	CXCL5	CCR2	CXCL2	CXCR4	CCRL2	CX3CR1	CX3CL1	CXCL6	CXCR5
GO:BP	cellular response to interferon-gamma	GO:0071346	3.81e-15	14.4193	177	361	29	18123	HLA-DRB1	CIITA	IRF5	HLA-B	PTPN2	HLA-DQB1	IFNG	TLR4	CCL2	TLR2	CCL5	ICAM1	HLA-DPB1	VCAM1	FASLG	CCL3	CCL20	HLA-C	HLA-DRA	CD44	NOS2	HLA-DRB5	CX3CL1	HLA-A	PRKCD	IL12B	WAS	STAT1	CASP1
GO:BP	regulation of vasculature development	GO:1901342	3.89e-15	14.4097	367	361	40	18123	IL6	IL10	TNF	MIR146A	MIR155	MIR132	IL1B	CXCL8	IL1A	VEGFA	FASLG	CD40	TNFAIP3	STAT3	HMGB1	ITGB2	CXCL10	CXCR3	CCR2	TEK	CHI3L1	FLT1	APOH	CXCR4	CX3CR1	ERAP1	CX3CL1	ALOX5	TGFB2	CCN6	C5	STAT1	PIK3CD	CELA1	SIRT1	PRKCB	ROCK2	C5AR1	TWEAK	HSPB1
GO:BP	regulation of myeloid leukocyte differentiation	GO:0002761	4.25e-15	14.3718	123	361	25	18123	HLA-DRB1	TNF	IL17A	PTPN2	IFNG	TLR4	TNFSF11	TGFB1	IL4	IL23R	CSF1	IL23A	BGLAP	CCL3	CCR1	JUN	MAFB	RIPK1	FOS	CD4	IL12B	LTF	CALCA	FBN1	ESRRA
GO:BP	chemical homeostasis	GO:0048878	4.26e-15	14.3702	1238	361	75	18123	IL6	HLA-DRB1	MIR146A	MIR155	LACC1	MIR132	PTPN2	IFNG	IL18	TNFSF11	TGFB1	IL2	IL1A	VEGFA	SAA1	CCL5	CCR5	ICAM1	SLC11A1	CCR6	S100A9	FASLG	CD40	IL13	CCL3	CCR1	FLG	CXCL12	STAT3	HMGB1	CXCL10	GPI	CXCR3	PTH	CCR2	S100A8	STEAP4	PIK3CG	ELANE	TFRC	CXCR4
GO:BP	cellular homeostasis	GO:0019725	4.61e-15	14.3363	986	361	66	18123	IL6	HLA-DRB1	MIR146A	MIR155	LACC1	IFNG	CCL2	TGFB1	IL2	IL1A	SAA1	CCL5	CCR5	ICAM1	SLC11A1	CCR6	S100A9	FASLG	CD40	IL13	CCL3	CCR1	CXCL12	HMGB1	CXCL10	CXCR3	MPO	PTH	CCR2	NOS2	S100A8	STEAP4	PIK3CG	ELANE	TFRC	CXCR4	HFE	CCRL2	CX3CR1	LRRK2	CX3CL1
GO:BP	cell killing	GO:0001906	6.97e-15	14.1565	196	361	30	18123	HLA-DRB1	HLA-B	IFNG	IL18	SYK	IL4	IL23R	ICAM1	S100A12	IL23A	IL13	FCGR2B	MBL2	HLA-DRA	NOS2	IL21	MAPK8	ELANE	ITGAM	CXCL6	SH2D1A	CTSG	HLA-A	IL12B	IL12A	RASGRP1	LTF	GZMB	P2RX7	KLRK1
GO:BP	alpha-beta T cell differentiation	GO:0046632	7.02e-15	14.1534	113	361	24	18123	IL6	HLA-DRB1	IFNG	IL18	SYK	IL2	IL4	IL23R	IL6R	IL23A	FOXP3	NLRP3	STAT3	HMGB1	CD80	HLA-DRA	CD86	RELB	IL21	CTSL	ANXA1	IL18R1	IL12B	PNP
GO:BP	cellular protein metabolic process	GO:0044267	7.22e-15	14.1413	5280	361	183	18123	PTPN22	IL6	IL10	HLA-DRB1	TNF	CIITA	MIF	MIR146A	MIR155	MIR132	IL1B	PADI4	TNFRSF1A	PTPN2	IFNG	NOD2	CD247	NLRP1	TLR4	IL18	CCL2	TNFRSF1B	TNFSF11	MMP1	SYK	TGFB1	IL2	IL15	FAS	IL4	MEFV	IL23R	VEGFA	TLR2	PTGS2	SAA1	CCL5	MMP13	ICAM1	SLC11A1	FCRL3
GO:BP	response to peptide	GO:1901652	1.29e-14	13.8879	551	361	48	18123	PTPN22	IL10	STAT4	IRF5	MIR146A	IL1B	MMP3	PTPN2	NOD2	NLRP1	TLR4	TGFB1	TLR2	PTGS2	MMP13	ICAM1	MMP9	MMP2	VCAM1	TIMP1	CD40	BGLAP	FCGR2B	CXCL12	TNFAIP3	STAT3	MMP12	NFKBIA	CAT	TEK	MAPK14	NR4A2	ANXA1	NFKB1	PRKCD	INS	STAT1	CD36	FBN1	AKR1B1	PPARA
GO:BP	regulation of cellular metabolic process	GO:0031323	1.43e-14	13.8454	6309	361	205	18123	PTPN22	IL6	IL10	HLA-DRB1	TNF	STAT4	CIITA	MIF	IRF5	MIR146A	CD244	NFKBIL1	MIR155	LACC1	MIR132	IL1B	CRP	MMP3	IL17A	TNFRSF1A	PTPN2	IFNG	NOD2	NLRP1	TLR4	CXCL8	IL18	ACP5	TNFRSF1B	TNFSF11	SYK	TGFB1	IL2	IL15	FAS	IL1A	IL4	MEFV	IL23R	VEGFA	TLR2
GO:BP	regulation of tissue remodeling	GO:0034103	1.54e-14	13.8123	93	361	22	18123	IL6	MIR155	IL18	TNFSF11	SYK	IL2	IL15	TNFRSF11B	IL23A	TNFRSF11A	BGLAP	TNFAIP3	IL21	CSF1R	TFRC	SPP1	IL12B	CALCA	S1PR1	ROCK2	P2RX7	TF
GO:BP	reactive oxygen species metabolic process	GO:0072593	1.56e-14	13.8062	234	361	32	18123	TNF	MIR155	CRP	MMP3	TLR4	ACP5	SYK	STAT3	ITGB2	RIPK1	HSPD1	MMP8	MPO	HP	CAT	NOS2	MAPK14	ITGAM	BST1	LRRK2	IL19	ALOX5	CCN6	PRKCD	SFTPD	INS	CD36	XDH	G6PD	PPARA	DHFR	TSPO
GO:BP	positive regulation of interleukin-1 production	GO:0032732	1.58e-14	13.8009	72	361	20	18123	IL6	TNF	IL17A	IFNG	NOD2	NLRP1	TLR4	SAA1	CCL3	NLRP3	STAT3	HMGB1	CARD8	IL16	CALCA	CD36	NLRP12	CASP1	P2RX7	HSPB1
GO:BP	positive regulation of interleukin-6 production	GO:0032755	1.98e-14	13.7044	94	361	22	18123	IL6	TNF	IL1B	IL17A	IFNG	NOD2	TLR4	SYK	IL1A	TLR2	IL6R	STAT3	HMGB1	IL17RA	HSPD1	MMP8	NOS2	TLR1	IL16	TLR9	IL33	CD36
GO:BP	circulatory system development	GO:0072359	2.12e-14	13.6741	1215	361	73	18123	IL6	IL10	TNF	MIR146A	MIR155	MIR132	IL1B	MIR150	TNFRSF1A	CXCL8	IL18	CCL2	TNFRSF1B	SYK	TGFB1	IL1A	VEGFA	PTGS2	COL2A1	COMP	IL6R	MMP2	VCAM1	FASLG	CD40	TNFAIP3	STAT3	JUN	HMGB1	ITGB2	CXCL10	CXCR3	ANGPT1	CCR2	TEK	CHI3L1	FLT1	PIK3CG	MAPK14	ACAN	APOH
GO:BP	regulation of immunoglobulin production	GO:0002637	2.14e-14	13.6697	73	361	20	18123	IL6	IL10	TNF	IL2	IL4	FCRL3	FOXP3	CD40	IL13	FCGR2B	CD40LG	CD28	GPI	CD86	TNFSF13	IL21	TFRC	CR1	TLR9	IL33
GO:BP	negative regulation of apoptotic signaling pathway	GO:2001234	2.29e-14	13.6397	237	361	32	18123	TNF	MIF	MIR132	IL1B	FAS	IL1A	IL4	PTGS2	COL2A1	ICAM1	MMP9	CSF2	FASLG	CXCL12	TNFAIP3	RIPK1	CD44	IL7	NR4A2	CX3CR1	LRRK2	CX3CL1	IL19	ENO1	SYVN1	MUC1	INS	BDKRB2	SIRT1	MCL1	ITGAV	HSPB1
GO:BP	cellular cation homeostasis	GO:0030003	2.37e-14	13.6244	678	361	53	18123	LACC1	IFNG	TGFB1	IL2	IL1A	SAA1	CCL5	CCR5	SLC11A1	CCR6	S100A9	FASLG	CD40	IL13	CCL3	CCR1	CXCL12	HMGB1	CXCL10	CXCR3	PTH	CCR2	S100A8	STEAP4	PIK3CG	ELANE	TFRC	CXCR4	HFE	CCRL2	CX3CR1	LRRK2	CX3CL1	CXCR5	NPSR1	VDR	LTF	CALCA	CD36	BMP6	PLA2G1B
GO:BP	response to wounding	GO:0009611	2.7e-14	13.569	680	361	53	18123	IL6	IL10	TNF	MIR155	TLR4	SYK	TGFB1	IL1A	VEGFA	SAA1	SLC11A1	COMP	TIMP1	CD40	CCR1	CD40LG	TNFAIP3	HMGB1	ADAM17	MMP12	PRTN3	IFNB1	CCR2	CD44	S100A8	PIK3CG	MAPK14	APOH	CXCR4	SPP1	ANXA5	TGFB3	ANXA1	CX3CR1	CX3CL1	ALOX5	TGFB2	GNAQ	PRKCD	JAM3	SRF
GO:BP	regulation of osteoclast differentiation	GO:0045670	3.68e-14	13.4336	65	361	19	18123	TNF	IL17A	IFNG	TLR4	TNFSF11	IL4	IL23R	CSF1	IL23A	BGLAP	CCL3	CCR1	MAFB	FOS	IL12B	LTF	CALCA	FBN1	ESRRA
GO:BP	cellular response to chemokine	GO:1990869	4.09e-14	13.3888	97	361	22	18123	CXCL8	CCL2	CCL5	CCR5	CCR6	PADI2	CCL3	CCR1	CXCL12	CXCL10	CXCL1	CCL20	CXCR3	CXCL5	CCR2	CXCL2	CXCR4	CCRL2	CX3CR1	CX3CL1	CXCL6	CXCR5
GO:BP	response to chemokine	GO:1990868	4.09e-14	13.3888	97	361	22	18123	CXCL8	CCL2	CCL5	CCR5	CCR6	PADI2	CCL3	CCR1	CXCL12	CXCL10	CXCL1	CCL20	CXCR3	CXCL5	CCR2	CXCL2	CXCR4	CCRL2	CX3CR1	CX3CL1	CXCL6	CXCR5
GO:BP	regulation of myeloid cell differentiation	GO:0045637	4.64e-14	13.3333	260	361	33	18123	HLA-DRB1	TNF	IL17A	PTPN2	IFNG	TLR4	TNFSF11	TGFB1	IL4	IL23R	CSF2	CSF1	IL23A	BGLAP	CCL3	CCR1	STAT3	JUN	HMGB1	MAFB	RIPK1	FOS	NFKBIA	MAPK14	CD4	IL12B	LTF	CALCA	CSF3	STAT1	FBN1	ESRRA	PRKCB
GO:BP	response to endogenous stimulus	GO:0009719	4.85e-14	13.3144	1729	361	89	18123	PTPN22	IL6	IL10	TNF	STAT4	MIR146A	MIR155	IL1B	PTPN2	NOD2	IL1RN	TLR4	CXCL8	CCL2	SYK	TGFB1	IL4	TLR2	TNFRSF11B	PTGS2	CCL5	COL2A1	ICAM1	COMP	MMP2	VCAM1	PADI2	TIMP1	BGLAP	FCGR2B	CXCL12	STAT3	JUN	HMGB1	ITGB2	ADAM17	GPI	FSTL1	HSPD1	FOS	PTH
GO:BP	regulation of B cell proliferation	GO:0030888	5.08e-14	13.294	66	361	19	18123	IL10	MIF	CTLA4	TLR4	IL2	IL4	FCRL3	CD40	IL13	TNFSF13B	FCGR2B	IL7	IL21	TFRC	BST1	BLK	TLR9	BTK	TNFRSF13C
GO:BP	tumor necrosis factor-mediated signaling pathway	GO:0033209	5.34e-14	13.2721	179	361	28	18123	TNF	LTA	TNFRSF1A	PTPN2	TNFRSF1B	TNFSF11	SYK	FAS	TNFRSF11B	TRAF1	FASLG	TNFRSF11A	CD40	TNFSF13B	CD40LG	TNFAIP3	ADAM17	RIPK1	NFKBIA	TNFSF13	LTB	CARD8	PSMB9	STAT1	CASP1	LTBR	TNFRSF13C	TWEAK
GO:BP	cellular ion homeostasis	GO:0006873	6.11e-14	13.2139	693	361	53	18123	LACC1	IFNG	TGFB1	IL2	IL1A	SAA1	CCL5	CCR5	SLC11A1	CCR6	S100A9	FASLG	CD40	IL13	CCL3	CCR1	CXCL12	HMGB1	CXCL10	CXCR3	PTH	CCR2	S100A8	STEAP4	PIK3CG	ELANE	TFRC	CXCR4	HFE	CCRL2	CX3CR1	LRRK2	CX3CL1	CXCR5	NPSR1	VDR	LTF	CALCA	CD36	BMP6	PLA2G1B
GO:BP	metal ion homeostasis	GO:0055065	7.23e-14	13.1408	671	361	52	18123	IFNG	TNFSF11	TGFB1	IL2	IL1A	SAA1	CCL5	CCR5	SLC11A1	CCR6	S100A9	FASLG	CD40	IL13	CCL3	CCR1	CXCL12	HMGB1	CXCL10	CXCR3	PTH	CCR2	S100A8	STEAP4	PIK3CG	ELANE	TFRC	CXCR4	HFE	CCRL2	CX3CR1	CX3CL1	CXCR5	NPSR1	VDR	LTF	CALCA	CD36	BMP6	PLA2G1B	S1PR1
GO:BP	regulation of B cell activation	GO:0050864	7.68e-14	13.1144	197	361	29	18123	IL6	IL10	MIF	CTLA4	NOD2	TLR4	SYK	IL2	IL4	FCRL3	FOXP3	CD40	IL13	TNFSF13B	FCGR2B	CD28	TNFAIP3	TNFSF13	IL7	IL21	TFRC	BST1	MMP14	BLK	CR1	TLR9	BTK	CD19	TNFRSF13C
GO:BP	cellular chemical homeostasis	GO:0055082	9.13e-14	13.0394	854	361	59	18123	HLA-DRB1	MIR146A	LACC1	IFNG	TGFB1	IL2	IL1A	SAA1	CCL5	CCR5	ICAM1	SLC11A1	CCR6	S100A9	FASLG	CD40	IL13	CCL3	CCR1	CXCL12	HMGB1	CXCL10	CXCR3	PTH	CCR2	S100A8	STEAP4	PIK3CG	ELANE	TFRC	CXCR4	HFE	CCRL2	CX3CR1	LRRK2	CX3CL1	CXCR5	NPSR1	SRF	VDR	LTF
GO:BP	regulation of I-kappaB kinase/NF-kappaB signaling	GO:0043122	1.13e-13	12.947	250	361	32	18123	HLA-DRB1	TNF	IL1B	TNFRSF1A	NOD2	TLR4	TNFSF11	S100A12	TRAF1	FASLG	TNIP1	CD40	TNFAIP3	REL	RIPK1	ANGPT1	TFRC	CARD8	CX3CL1	CD4	IRAK1	CASP10	LTF	STAT1	TLR9	CD36	NLRP12	SIRT1	CASP1	PRKCB	LTBR	HSPB1
GO:BP	regulation of reactive oxygen species metabolic process	GO:2000377	1.3e-13	12.8865	155	361	26	18123	TNF	MIR155	CRP	MMP3	TLR4	ACP5	SYK	STAT3	ITGB2	RIPK1	HSPD1	MMP8	HP	MAPK14	ITGAM	BST1	ALOX5	CCN6	PRKCD	INS	CD36	XDH	G6PD	PPARA	DHFR	TSPO
GO:BP	pattern recognition receptor signaling pathway	GO:0002221	1.46e-13	12.8345	218	361	30	18123	PTPN22	MIR146A	NFKBIL1	LACC1	NOD2	TLR4	TLR2	FCRL3	S100A9	TNIP1	CD40	TNFAIP3	HMGB1	ITGB2	CTSK	RIPK1	HSPD1	NFKBIA	S100A8	CTSL	TLR1	ITGAM	CTSB	IRAK1	SFTPD	LTF	TLR9	BTK	CD36	CTSS
GO:BP	positive regulation of T cell differentiation	GO:0045582	1.94e-13	12.7125	92	361	21	18123	HLA-DRB1	IL2RA	IFNG	IL18	SYK	TGFB1	IL2	IL4	IL23R	IL23A	FOXP3	NLRP3	CD80	HLA-DRA	CD86	IL7	ANXA1	IL12B	RASGRP1	CR1	PNP
GO:BP	CD4-positive, alpha-beta T cell activation	GO:0035710	2.01e-13	12.6966	104	361	22	18123	IL6	HLA-DRB1	IFNG	IL18	IL2	IL4	IL23R	IL6R	IL23A	FOXP3	NLRP3	STAT3	HMGB1	CD80	HLA-DRA	CD86	RELB	IL21	CTSL	ANXA1	IL18R1	IL12B
GO:BP	positive regulation of T cell mediated immunity	GO:0002711	2.23e-13	12.6525	52	361	17	18123	IL6	HLA-DRB1	HLA-B	IL1B	IL18	IL4	IL1R1	IL23R	IL23A	FOXP3	NLRP3	HSPD1	HLA-DRA	IL18R1	HLA-A	IL12B	IL12A
GO:BP	regulation of transferase activity	GO:0051338	2.23e-13	12.6515	1036	361	65	18123	PTPN22	HLA-DRB1	TNF	IL1B	PTPN2	IFNG	NOD2	TLR4	IL18	TNFSF11	SYK	TGFB1	IL2	IL4	IL23R	VEGFA	SAA1	CCL5	SLC11A1	IL6R	S100A12	CSF1	IL23A	RELN	TNFRSF11A	CD40	CD40LG	TNFAIP3	HMGB1	CXCL10	ADAM17	RIPK1	CD86	ANGPT1	TEK	CD44	CHI3L1	FLT1	PIK3CG	MAPK14	CSF1R
GO:BP	positive regulation of chemokine production	GO:0032722	2.33e-13	12.6335	71	361	19	18123	IL6	TNF	IL1B	IL17A	IFNG	NOD2	TLR4	IL18	SYK	TLR2	IL6R	HMGB1	ADAM17	IL17RA	IL7	CSF1R	C5	TLR9	IL33
GO:BP	viral process	GO:0016032	2.6e-13	12.5856	1011	361	64	18123	HLA-DRB1	TNF	CIITA	IL2RB	MIR155	HLA-B	CRP	TNFRSF1A	CD247	NLRP1	CXCL8	CCL2	MMP1	SYK	CCL5	CCR5	ICAM1	TNIP1	FCGR2B	CCL3	CD28	CXCL12	STAT3	IL6ST	MBL2	JUN	HMGB1	CD80	HLA-C	RIPK1	HSPD1	HLA-DRA	NFKBIA	CD86	IFNB1	CCR2	ITGAL	CTSL	CSF1R	MICB	TFRC
GO:BP	activation of protein kinase activity	GO:0032147	3.16e-13	12.5002	334	361	36	18123	TNF	IL1B	NOD2	TLR4	IL18	TNFSF11	SYK	IL4	IL23R	VEGFA	SAA1	CCL5	SLC11A1	IL6R	IL23A	CD40LG	HMGB1	RIPK1	CD86	ANGPT1	CHI3L1	MAPK14	CXCR4	TGFB3	LRRK2	MAP3K8	TGFB2	PRKCD	IRAK1	IL12B	C5	CALCA	INS	PLA2G1B	C5AR1	TF
GO:BP	peptidyl-amino acid modification	GO:0018193	3.39e-13	12.4698	1309	361	74	18123	PTPN22	IL6	TNF	MIF	MIR146A	MIR132	IL1B	PADI4	TNFRSF1A	PTPN2	IFNG	NOD2	IL18	SYK	TGFB1	IL2	IL15	IL4	IL23R	VEGFA	PTGS2	CCL5	ICAM1	IL6R	CSF2	PADI2	IL23A	S100A9	RELN	FOXP3	CD40	IL13	STAT3	IL6ST	ITGB2	CD80	ADAM17	IL11	RIPK1	IFNB1	ANGPT1
GO:BP	extracellular matrix disassembly	GO:0022617	3.4e-13	12.4689	83	361	20	18123	IL6	MMP3	MMP1	MMP13	MMP9	MMP2	TIMP1	CTSK	MMP12	MMP8	CD44	ADAMTS4	CTSL	ELANE	TIMP2	CTSG	MMP14	HTRA1	MMP7	CTSS
GO:BP	positive regulation of interleukin-8 production	GO:0032757	4.16e-13	12.3808	63	361	18	18123	IL6	TNF	CD244	IL1B	NOD2	TLR4	SYK	TLR2	STAT3	HMGB1	RIPK1	NOS2	CHI3L1	TLR1	ELANE	CALCA	TLR9	PLA2G1B
GO:BP	regulation of nitrogen compound metabolic process	GO:0051171	4.55e-13	12.3421	5886	361	192	18123	PTPN22	IL6	IL10	HLA-DRB1	TNF	STAT4	CIITA	MIF	IRF5	MIR146A	NFKBIL1	MIR155	LACC1	MIR132	IL1B	IL17A	TNFRSF1A	PTPN2	IFNG	NOD2	NLRP1	TLR4	IL18	ACP5	TNFRSF1B	TNFSF11	SYK	TGFB1	IL2	IL15	FAS	IL1A	IL4	MEFV	IL23R	VEGFA	TLR2	PTGS2	SAA1	CCL5	ICAM1
GO:BP	cation homeostasis	GO:0055080	5.09e-13	12.2932	754	361	54	18123	LACC1	IFNG	TNFSF11	TGFB1	IL2	IL1A	SAA1	CCL5	CCR5	SLC11A1	CCR6	S100A9	FASLG	CD40	IL13	CCL3	CCR1	CXCL12	HMGB1	CXCL10	CXCR3	PTH	CCR2	S100A8	STEAP4	PIK3CG	ELANE	TFRC	CXCR4	HFE	CCRL2	CX3CR1	LRRK2	CX3CL1	CXCR5	NPSR1	VDR	LTF	CALCA	CD36	BMP6
GO:BP	neuron death	GO:0070997	8.68e-13	12.0614	365	361	37	18123	IL10	TNF	IFNG	NLRP1	TLR4	CCL2	TNFRSF1B	FAS	CCL5	CSF1	FASLG	IL13	FCGR2B	CCL3	STAT3	JUN	ITGB2	REL	GPI	HSPD1	FOS	ANGPT1	HSPA5	NR4A2	ITGAM	TGFB3	CX3CR1	LRRK2	CX3CL1	TGFB2	CSF3	G6PD	PPARA	SIRT1	MCL1	C5AR1	BACE
GO:BP	activation of immune response	GO:0002253	9.74e-13	12.0115	566	361	46	18123	PTPN22	HLA-DRB1	IL1B	CRP	CTLA4	PTPN2	NOD2	CD247	TLR4	SYK	FCRL3	HLA-DPB1	FCGR2A	FOXP3	FCGR3A	FCGR2B	CD28	MBL2	HMGB1	CD79A	HLA-DRA	BTNL2	RELB	HLA-DRB5	C4A	MICB	SH2D1A	HLA-A	NFKB1	CR2	PRKCD	CD4	BLK	WAS	C5	C4B	MUC1	PSMB9	CR1	BTK	PIK3CD
GO:BP	inorganic ion homeostasis	GO:0098771	1e-12	12.0001	766	361	54	18123	LACC1	IFNG	TNFSF11	TGFB1	IL2	IL1A	SAA1	CCL5	CCR5	SLC11A1	CCR6	S100A9	FASLG	CD40	IL13	CCL3	CCR1	CXCL12	HMGB1	CXCL10	CXCR3	PTH	CCR2	S100A8	STEAP4	PIK3CG	ELANE	TFRC	CXCR4	HFE	CCRL2	CX3CR1	LRRK2	CX3CL1	CXCR5	NPSR1	VDR	LTF	CALCA	CD36	BMP6
GO:BP	response to mechanical stimulus	GO:0009612	1.09e-12	11.9619	217	361	29	18123	IL1B	TNFRSF1A	TLR4	TGFB1	FAS	PTGS2	CD40	IL13	BGLAP	CXCL12	JUN	CXCL10	GPI	FOS	MPO	NFKBIA	CHI3L1	MAPK14	MAPK8	CXCR4	MMP14	NFKB1	MMP7	STAT1	BMP6	CASP1	BDKRB1	LTBR	BACE
GO:BP	regulation of primary metabolic process	GO:0080090	1.13e-12	11.9461	6071	361	195	18123	PTPN22	IL6	IL10	HLA-DRB1	TNF	STAT4	CIITA	MIF	IRF5	MIR146A	CD244	NFKBIL1	MIR155	LACC1	MIR132	IL1B	IL17A	TNFRSF1A	PTPN2	IFNG	NOD2	NLRP1	TLR4	IL18	TNFRSF1B	TNFSF11	SYK	TGFB1	IL2	IL15	FAS	IL1A	IL4	MEFV	IL23R	VEGFA	TLR2	PTGS2	SAA1	CCL5	ICAM1
GO:BP	regulation of phagocytosis	GO:0050764	1.2e-12	11.9222	100	361	21	18123	TNF	IL2RB	MIR155	IL1B	IFNG	NOD2	CCL2	SYK	TGFB1	IL15	TLR2	SLC11A1	FCGR2B	MBL2	HMGB1	PRTN3	C4A	C4B	SFTPD	CD36	ITGAV
GO:BP	positive regulation of interleukin-10 production	GO:0032733	1.34e-12	11.8715	40	361	15	18123	IL6	NOD2	TLR4	SYK	IL4	TLR2	IL23A	IL13	CD40LG	CD28	STAT3	HMGB1	HSPD1	IL12B	TLR9
GO:BP	monocyte chemotaxis	GO:0002548	1.4e-12	11.8538	67	361	18	18123	IL6	CCL2	TNFSF11	CCL5	IL6R	S100A12	TNFRSF11A	CCL3	CCR1	CXCL12	HMGB1	CXCL10	CCL20	CCR2	FLT1	ANXA1	CX3CL1	CALCA
GO:BP	ERK1 and ERK2 cascade	GO:0070371	1.55e-12	11.8094	331	361	35	18123	PTPN22	HLA-DRB1	TNF	MIF	IL1B	PTPN2	NOD2	TLR4	CCL2	TNFSF11	SYK	VEGFA	CCL5	ICAM1	TNIP1	TNFRSF11A	CCL3	CCR1	HMGB1	CCL20	ANGPT1	TEK	CD44	CHI3L1	CSF1R	PLA2G2A	CX3CL1	CD4	RASGRP1	CD36	NLRP12	HMGCR	C5AR1	ITGAV	TF
GO:BP	negative regulation of immune response	GO:0050777	1.75e-12	11.7568	373	361	37	18123	IL6	IL10	HLA-DRB1	MIR155	HLA-B	CTLA4	PTPN2	NOD2	CD247	SYK	TGFB1	IL2	IL4	FCGR2A	FOXP3	FCGR3A	FCGR2B	PDCD1	TNFAIP3	ADAM17	MMP12	PTH	IFNB1	CCR2	MAPK14	MICB	HFE	ANXA1	HLA-A	NPSR1	HTRA1	IL12B	CALCA	CR1	INS	IL33	PTGDR
GO:BP	cellular response to chemical stress	GO:0062197	2.4e-12	11.619	356	361	36	18123	IL6	IL10	MIR155	MIR132	MMP3	TLR4	FAS	PTGS2	MMP9	MMP2	TNFAIP3	JUN	RIPK1	FOS	MPO	CAT	RELB	MAPK8	NR4A2	ANXA1	LRRK2	ALOX5	IL18BP	PRKCD	INS	BTK	CD36	AKR1B1	G6PD	DHFR	TSPO	BDKRB2	TXNRD1	SIRT1	MCL1	HSPB1
GO:BP	positive regulation of angiogenesis	GO:0045766	2.43e-12	11.6149	190	361	27	18123	IL10	MIR155	MIR132	IL1B	CXCL8	IL1A	VEGFA	CD40	STAT3	HMGB1	ITGB2	CXCR3	TEK	CHI3L1	FLT1	CXCR4	CX3CR1	ERAP1	CX3CL1	C5	PIK3CD	CELA1	SIRT1	PRKCB	C5AR1	TWEAK	HSPB1
GO:BP	positive regulation of vasculature development	GO:1904018	2.43e-12	11.6149	190	361	27	18123	IL10	MIR155	MIR132	IL1B	CXCL8	IL1A	VEGFA	CD40	STAT3	HMGB1	ITGB2	CXCR3	TEK	CHI3L1	FLT1	CXCR4	CX3CR1	ERAP1	CX3CL1	C5	PIK3CD	CELA1	SIRT1	PRKCB	C5AR1	TWEAK	HSPB1
GO:BP	bone resorption	GO:0045453	2.48e-12	11.6047	69	361	18	18123	IL6	ACP5	TNFSF11	SYK	TNFRSF11B	TNFRSF11A	BGLAP	TNFAIP3	CTSK	PTH	IL7	CSF1R	TFRC	SPP1	CALCA	S1PR1	P2RX7	TF
GO:BP	negative regulation of metabolic process	GO:0009892	2.68e-12	11.5721	3498	361	134	18123	PTPN22	IL6	IL10	HLA-DRB1	TNF	CIITA	MIF	MIR146A	NFKBIL1	MIR155	MIR132	IL1B	MIR150	MMP3	PTPN2	IFNG	NOD2	TLR4	CXCL8	ACP5	TGFB1	IL2	IL15	IL4	MEFV	IL23R	VEGFA	PTGS2	SLC11A1	FCRL3	MTHFR	MMP9	MACIR	IL6R	SERPINH1	CSF2	IL23A	FASLG	FOXP3	TIMP1	IL13
GO:BP	positive regulation of myeloid cell differentiation	GO:0045639	2.78e-12	11.5553	104	361	21	18123	HLA-DRB1	TNF	IL17A	IFNG	TNFSF11	TGFB1	IL23R	CSF1	IL23A	CCR1	STAT3	JUN	HMGB1	RIPK1	FOS	MAPK14	CD4	IL12B	CALCA	CSF3	STAT1
GO:BP	protein modification process	GO:0036211	2.89e-12	11.5396	4108	361	149	18123	PTPN22	IL6	HLA-DRB1	TNF	CIITA	MIF	MIR146A	MIR132	IL1B	PADI4	TNFRSF1A	PTPN2	IFNG	NOD2	CD247	TLR4	IL18	CCL2	TNFSF11	SYK	TGFB1	IL2	IL15	FAS	IL4	MEFV	IL23R	VEGFA	TLR2	PTGS2	SAA1	CCL5	ICAM1	SLC11A1	FCRL3	MTHFR	MMP9	IL6R	S100A12	CSF2	PADI2
GO:BP	cellular protein modification process	GO:0006464	2.89e-12	11.5396	4108	361	149	18123	PTPN22	IL6	HLA-DRB1	TNF	CIITA	MIF	MIR146A	MIR132	IL1B	PADI4	TNFRSF1A	PTPN2	IFNG	NOD2	CD247	TLR4	IL18	CCL2	TNFSF11	SYK	TGFB1	IL2	IL15	FAS	IL4	MEFV	IL23R	VEGFA	TLR2	PTGS2	SAA1	CCL5	ICAM1	SLC11A1	FCRL3	MTHFR	MMP9	IL6R	S100A12	CSF2	PADI2
GO:BP	ion homeostasis	GO:0050801	3.21e-12	11.494	814	361	55	18123	LACC1	IFNG	TNFSF11	TGFB1	IL2	IL1A	SAA1	CCL5	CCR5	SLC11A1	CCR6	S100A9	FASLG	CD40	IL13	CCL3	CCR1	CXCL12	HMGB1	CXCL10	CXCR3	PTH	CCR2	S100A8	STEAP4	PIK3CG	ELANE	TFRC	CXCR4	HFE	CCRL2	CX3CR1	LRRK2	CX3CL1	CXCR5	NPSR1	VDR	LTF	CALCA	CD36	BMP6
GO:BP	divalent inorganic cation homeostasis	GO:0072507	3.69e-12	11.4328	515	361	43	18123	TNFSF11	TGFB1	IL2	SAA1	CCL5	CCR5	SLC11A1	CCR6	S100A9	FASLG	CD40	IL13	CCL3	CCR1	CXCL12	HMGB1	CXCL10	CXCR3	PTH	CCR2	S100A8	PIK3CG	ELANE	CXCR4	CCRL2	CX3CR1	CX3CL1	CXCR5	NPSR1	VDR	CALCA	CD36	PLA2G1B	S1PR1	CD19	PDE4D	BDKRB2	PRKCB	BDKRB1	C5AR1	P2RX7
GO:BP	neuroinflammatory response	GO:0150076	3.82e-12	11.4178	51	361	16	18123	IL6	TNF	MIR155	IL1B	MMP3	IFNG	IL18	TNFRSF1B	IL4	PTGS2	MMP9	CCL3	MMP8	LRRK2	CX3CL1	IL33
GO:BP	positive regulation of interleukin-1 beta production	GO:0032731	4.63e-12	11.3348	61	361	17	18123	IL6	TNF	IL17A	IFNG	NOD2	NLRP1	TLR4	CCL3	NLRP3	STAT3	HMGB1	CARD8	CD36	NLRP12	CASP1	P2RX7	HSPB1
GO:BP	cellular divalent inorganic cation homeostasis	GO:0072503	4.94e-12	11.3059	496	361	42	18123	TGFB1	IL2	SAA1	CCL5	CCR5	SLC11A1	CCR6	S100A9	FASLG	CD40	IL13	CCL3	CCR1	CXCL12	HMGB1	CXCL10	CXCR3	PTH	CCR2	S100A8	PIK3CG	ELANE	CXCR4	CCRL2	CX3CR1	CX3CL1	CXCR5	NPSR1	VDR	CALCA	CD36	PLA2G1B	S1PR1	CD19	PDE4D	BDKRB2	PRKCB	BDKRB1	C5AR1	P2RX7	PTGDR
GO:BP	regulation of neuron death	GO:1901214	5.68e-12	11.2457	325	361	34	18123	IL10	TNF	IFNG	TLR4	CCL2	TNFRSF1B	CCL5	CSF1	FASLG	IL13	FCGR2B	CCL3	STAT3	JUN	ITGB2	REL	GPI	HSPD1	FOS	ANGPT1	NR4A2	ITGAM	TGFB3	CX3CR1	LRRK2	CX3CL1	TGFB2	CSF3	G6PD	PPARA	SIRT1	MCL1	C5AR1	BACE
GO:BP	regulation of interleukin-2 production	GO:0032663	6.26e-12	11.2034	62	361	17	18123	IL1B	NOD2	IL1A	FOXP3	CD28	TNFAIP3	CD80	BTNL2	CD86	CCR2	ANXA1	CD4	SFTPD	CR1	PDE4D	PDE4B	PNP
GO:BP	interleukin-2 production	GO:0032623	6.26e-12	11.2034	62	361	17	18123	IL1B	NOD2	IL1A	FOXP3	CD28	TNFAIP3	CD80	BTNL2	CD86	CCR2	ANXA1	CD4	SFTPD	CR1	PDE4D	PDE4B	PNP
GO:BP	negative regulation of cell-cell adhesion	GO:0022408	6.95e-12	11.1582	198	361	27	18123	PTPN22	IL10	HLA-DRB1	MIR146A	IL2RA	MIR155	CTLA4	PTPN2	IL1RN	TGFB1	IL2	IL4	VEGFA	FOXP3	FCGR2B	CXCL12	HMGB1	CD80	CD86	IFNB1	HFE	ANXA1	PRKCD	SFTPD	CR1	BMP6	PPARA
GO:BP	positive regulation of ERK1 and ERK2 cascade	GO:0070374	6.99e-12	11.1557	215	361	28	18123	PTPN22	HLA-DRB1	TNF	MIF	NOD2	TLR4	CCL2	TNFSF11	VEGFA	CCL5	ICAM1	TNFRSF11A	CCL3	CCR1	HMGB1	CCL20	ANGPT1	TEK	CD44	CHI3L1	CSF1R	PLA2G2A	CX3CL1	CD4	RASGRP1	CD36	HMGCR	C5AR1
GO:BP	regulation of T-helper 1 type immune response	GO:0002825	7.26e-12	11.1393	29	361	13	18123	IL1B	HLA-DQB1	IL18	IL1R1	IL23R	SLC11A1	IL23A	CD80	CCR2	ANXA1	IL18R1	IL12B	IL33
GO:BP	positive regulation of biosynthetic process	GO:0009891	7.4e-12	11.1308	2013	361	93	18123	IL6	IL10	HLA-DRB1	TNF	STAT4	CIITA	IRF5	CD244	MIR155	IL1B	IL17A	TNFRSF1A	PTPN2	IFNG	NOD2	TLR4	CXCL8	IL18	CCL2	TNFSF11	TGFB1	IL2	IL15	IL1A	IL4	VEGFA	TLR2	PTGS2	CCL5	ICAM1	SLC11A1	PADI2	TNIP1	FOXP3	CD40	NLRP3	CD28	STAT3	JUN	HMGB1	ITGB2
GO:BP	negative regulation of cell adhesion	GO:0007162	7.42e-12	11.1297	308	361	33	18123	PTPN22	IL10	HLA-DRB1	MIR146A	IL2RA	MIR155	CTLA4	PTPN2	IL1RN	TGFB1	IL2	IL4	VEGFA	FOXP3	FCGR2B	CXCL12	HMGB1	CD80	MMP12	CD86	IFNB1	ANGPT1	HFE	ANXA1	CX3CL1	MMP14	PRKCD	JAM3	SFTPD	MUC1	CR1	BMP6	PPARA
GO:BP	microglial cell activation	GO:0001774	7.63e-12	11.1178	53	361	16	18123	IL6	TNF	MIR155	IFNG	IL4	TLR2	IL13	CCL3	ITGB2	MMP8	TLR1	ITGAM	LRRK2	CX3CL1	IL33	C5AR1
GO:BP	response to interleukin-1	GO:0070555	8.89e-12	11.0511	217	361	28	18123	IL6	MIR146A	MIR155	IL1B	IL17A	NOD2	IL1RN	CXCL8	CCL2	IL1A	IL1R1	CCL5	ICAM1	MTHFR	TNFRSF11A	CD40	CCL3	SELE	CCL20	NFKBIA	CHI3L1	ANXA1	CX3CL1	MAP3K8	NFKB1	IRAK1	PSMB9	IL1R2
GO:BP	regulation of ERK1 and ERK2 cascade	GO:0070372	8.97e-12	11.0474	310	361	33	18123	PTPN22	HLA-DRB1	TNF	MIF	IL1B	PTPN2	NOD2	TLR4	CCL2	TNFSF11	SYK	VEGFA	CCL5	ICAM1	TNIP1	TNFRSF11A	CCL3	CCR1	HMGB1	CCL20	ANGPT1	TEK	CD44	CHI3L1	CSF1R	PLA2G2A	CX3CL1	CD4	RASGRP1	CD36	NLRP12	HMGCR	C5AR1
GO:BP	biological process involved in symbiotic interaction	GO:0044403	9.82e-12	11.0077	331	361	34	18123	HLA-DRB1	CIITA	MIR155	CRP	CXCL8	TLR2	CCL5	CCR5	ICAM1	TNIP1	CCL3	MBL2	JUN	CD80	RIPK1	HSPD1	CD86	CTSL	CSF1R	ELANE	TFRC	CXCR4	DDX39B	CXCL6	ENO1	CTSB	CTSG	CR2	CD4	SIGLEC1	SFTPD	LTF	CR1	ITGAV
GO:BP	regulation of response to cytokine stimulus	GO:0060759	1.02e-11	10.9928	201	361	27	18123	IL6	TNF	TNFRSF1A	PTPN2	IFNG	IL1RN	TLR4	SYK	IL1R1	TLR2	CCL5	PADI2	CSF1	TRAF1	TNFAIP3	IL6ST	ADAM17	MMP12	RIPK1	ANGPT1	IL7	CXCR4	CARD8	IRAK1	STAT1	CASP1	IL1R2
GO:BP	regulation of interleukin-17 production	GO:0032660	1.05e-11	10.9776	45	361	15	18123	IL6	IFNG	NOD2	TLR4	IL18	TGFB1	IL2	IL15	IL23R	IL23A	FOXP3	IL21	OSM	IL12B	IL12A
GO:BP	interleukin-17 production	GO:0032620	1.05e-11	10.9776	45	361	15	18123	IL6	IFNG	NOD2	TLR4	IL18	TGFB1	IL2	IL15	IL23R	IL23A	FOXP3	IL21	OSM	IL12B	IL12A
GO:BP	wound healing	GO:0042060	1.1e-11	10.9573	555	361	44	18123	IL6	TNF	MIR155	TLR4	SYK	TGFB1	IL1A	VEGFA	SAA1	SLC11A1	COMP	TIMP1	CD40	CD40LG	TNFAIP3	HMGB1	ADAM17	MMP12	PRTN3	IFNB1	CD44	S100A8	PIK3CG	MAPK14	APOH	CXCR4	ANXA5	TGFB3	ANXA1	CX3CL1	ALOX5	TGFB2	GNAQ	PRKCD	SRF	BLK	WAS	INS	CD36	HMGCR	PPARA
GO:BP	immune response-regulating cell surface receptor signaling pathway	GO:0002768	1.31e-11	10.8841	510	361	42	18123	PTPN22	HLA-DRB1	CTLA4	PTPN2	CD247	SYK	FCRL3	HLA-DPB1	FCGR2A	FOXP3	CD40	FCGR3A	FCGR2B	CD28	JUN	CD79A	HLA-DRA	BTNL2	FOS	RELB	MAPK8	HLA-DRB5	MICB	BTLA	SH2D1A	HLA-A	NFKB1	CR2	PRKCD	CD4	BLK	WAS	MUC1	PSMB9	CR1	BTK	PIK3CD	CD19	PDE4D	PDE4B	PRKCB
GO:BP	endothelial cell proliferation	GO:0001935	1.48e-11	10.8303	204	361	27	18123	IL10	TNF	MIR146A	MIR155	MIR132	CCL2	VEGFA	CXCL12	STAT3	HMGB1	ADAM17	CXCR3	TEK	FLT1	APOH	ALOX5	MMP14	IL12B	IL12A	CALCA	STAT1	XDH	BMP6	PIK3CD	ITGA4	SIRT1	TWEAK
GO:BP	immune response-regulating signaling pathway	GO:0002764	1.6e-11	10.7957	513	361	42	18123	PTPN22	HLA-DRB1	CTLA4	PTPN2	CD247	SYK	FCRL3	HLA-DPB1	FCGR2A	FOXP3	CD40	FCGR3A	FCGR2B	CD28	JUN	CD79A	HLA-DRA	BTNL2	FOS	RELB	MAPK8	HLA-DRB5	MICB	BTLA	SH2D1A	HLA-A	NFKB1	CR2	PRKCD	CD4	BLK	WAS	MUC1	PSMB9	CR1	BTK	PIK3CD	CD19	PDE4D	PDE4B	PRKCB
GO:BP	leukocyte mediated cytotoxicity	GO:0001909	1.63e-11	10.789	113	361	21	18123	HLA-DRB1	HLA-B	IL18	IL23R	ICAM1	IL23A	FCGR2B	HLA-DRA	NOS2	IL21	ELANE	ITGAM	CXCL6	SH2D1A	CTSG	HLA-A	IL12B	IL12A	RASGRP1	GZMB	KLRK1
GO:BP	positive regulation of protein serine/threonine kinase activity	GO:0071902	1.72e-11	10.7643	317	361	33	18123	TNF	IL1B	IFNG	NOD2	TLR4	TNFSF11	SYK	TGFB1	VEGFA	SAA1	S100A12	TNFRSF11A	CD40	CD40LG	ADAM17	RIPK1	FLT1	PIK3CG	MAPK14	CSF1R	ELANE	CXCR4	TGFB3	LRRK2	IRAK1	C5	RASGRP1	LTF	TLR9	PLA2G1B	SIRT1	C5AR1	TF
GO:BP	regulation of mononuclear cell migration	GO:0071675	1.96e-11	10.7085	114	361	21	18123	TNF	CCL2	TGFB1	IL4	CCL5	CCR6	PADI2	CSF1	CCL3	CCR1	CXCL12	HMGB1	CXCL10	ADAM17	CCL20	CCR2	CSF1R	IL12A	ITGA4	C5AR1	KLRK1
GO:BP	calcium ion homeostasis	GO:0055074	2.19e-11	10.6594	471	361	40	18123	TNFSF11	TGFB1	IL2	SAA1	CCL5	CCR5	CCR6	FASLG	CD40	IL13	CCL3	CCR1	CXCL12	HMGB1	CXCL10	CXCR3	PTH	CCR2	PIK3CG	ELANE	CXCR4	CCRL2	CX3CR1	CX3CL1	CXCR5	NPSR1	VDR	CALCA	CD36	PLA2G1B	S1PR1	CD19	PDE4D	BDKRB2	PRKCB	BDKRB1	C5AR1	P2RX7	PTGDR	ITGAV
GO:BP	positive regulation of chemotaxis	GO:0050921	2.19e-11	10.659	143	361	23	18123	IL6	CXCL8	IL4	VEGFA	CCL5	CCR6	IL6R	CSF1	CCL3	CCR1	CXCL12	HMGB1	CXCL10	ADAM17	CXCR3	CCR2	CSF1R	CXCR4	IL16	IL12A	S1PR1	C5AR1	HSPB1
GO:BP	regulation of neuroinflammatory response	GO:0150077	2.21e-11	10.655	47	361	15	18123	IL6	TNF	MIR155	IL1B	MMP3	IL18	TNFRSF1B	IL4	PTGS2	MMP9	CCL3	MMP8	LRRK2	CX3CL1	IL33
GO:BP	extrinsic apoptotic signaling pathway	GO:0097191	2.54e-11	10.5945	226	361	28	18123	TNF	IL1B	TNFRSF1A	IFNG	TNFRSF1B	IL2	FAS	IL1A	IL4	COL2A1	ICAM1	IL6R	CSF2	TRAF1	FASLG	TNFAIP3	RIPK1	IL7	CX3CL1	IL19	TGFB2	IL12A	IL33	MCL1	LTBR	P2RX7	ITGAV	TWEAK
GO:BP	negative regulation of leukocyte cell-cell adhesion	GO:1903038	2.56e-11	10.5913	144	361	23	18123	PTPN22	IL10	HLA-DRB1	MIR146A	IL2RA	MIR155	CTLA4	PTPN2	TGFB1	IL2	IL4	FOXP3	FCGR2B	CXCL12	HMGB1	CD80	CD86	IFNB1	HFE	ANXA1	SFTPD	CR1	PPARA
GO:BP	leukocyte adhesion to vascular endothelial cell	GO:0061756	2.77e-11	10.558	57	361	16	18123	IL6	TNF	MIR146A	MIR155	ICAM1	VCAM1	SELE	CXCL12	ITGB2	CCR2	ELANE	CX3CR1	ALOX5	SELL	IRAK1	ITGA4
GO:BP	regulation of calcium ion transport	GO:0051924	2.92e-11	10.5346	264	361	30	18123	PTPN22	CCL2	TGFB1	PTGS2	CCL5	ICAM1	FCRL3	IL13	CCL3	CCR1	CXCL12	CXCL10	CXCR3	PIK3CG	CXCR4	IL16	CX3CL1	NPSR1	CD4	CALCA	TLR9	G6PD	PLA2G1B	CD19	OPRD1	PDE4D	TSPO	PDE4B	BDKRB1	P2RX7
GO:BP	negative regulation of cell population proliferation	GO:0008285	3.09e-11	10.5098	804	361	53	18123	IL6	IL10	HLA-DRB1	TNF	MIR146A	IL2RA	MIR155	LTA	MIR132	IL1B	CRP	CTLA4	PTPN2	IFNG	CXCL8	CCL2	TGFB1	IL2	IL15	IL1A	TLR2	PTGS2	FOXP3	FCGR2B	TNFAIP3	STAT3	CD80	CXCL1	CXCR3	CD86	FLT1	OSM	CSF1R	APOH	TIMP2	TGFB3	ALOX5	TGFB2	CCN6	SRF	VDR
GO:BP	macromolecule modification	GO:0043412	3.1e-11	10.5086	4345	361	152	18123	PTPN22	IL6	HLA-DRB1	TNF	CIITA	MIF	MIR146A	MIR132	IL1B	PADI4	TNFRSF1A	PTPN2	IFNG	NOD2	CD247	TLR4	IL18	CCL2	TNFSF11	SYK	TGFB1	IL2	IL15	FAS	IL4	MEFV	IL23R	VEGFA	TLR2	PTGS2	SAA1	CCL5	ICAM1	SLC11A1	FCRL3	MTHFR	MMP9	IL6R	S100A12	CSF2	PADI2
GO:BP	regulation of alpha-beta T cell differentiation	GO:0046637	3.41e-11	10.4669	68	361	17	18123	HLA-DRB1	IFNG	IL18	SYK	IL2	IL4	IL23R	IL23A	FOXP3	NLRP3	HMGB1	CD80	HLA-DRA	CD86	ANXA1	IL12B	PNP
GO:BP	regulation of smooth muscle cell proliferation	GO:0048660	3.79e-11	10.421	178	361	25	18123	IL6	IL10	TNF	IFNG	IL18	IL15	PTGS2	CCL5	MMP9	IL6R	MMP2	IL13	TNFAIP3	JUN	ELANE	DDX39B	TGFB3	CX3CL1	IRAK1	IL12B	IL12A	STAT1	AKR1B1	HMGCR	S1PR1
GO:BP	response to oxidative stress	GO:0006979	4.13e-11	10.3836	457	361	39	18123	IL6	IL10	MIR155	MIR132	MMP3	TLR4	PTGS2	MMP9	MMP2	TNFAIP3	MBL2	JUN	RIPK1	HSPD1	PTGS1	FOS	MPO	HP	CAT	MAPK8	MICB	NR4A2	ANXA1	LRRK2	ALOX5	MMP14	IL18BP	PRKCD	INS	STAT1	BTK	CD36	G6PD	DHFR	TXNRD1	TAT	SIRT1	MCL1	HSPB1
GO:BP	organic substance metabolic process	GO:0071704	4.3e-11	10.3663	11397	361	293	18123	PTPN22	IL6	IL10	HLA-DRB1	TNF	STAT4	CIITA	MIF	IRF5	SLC22A4	MIR146A	CD244	NFKBIL1	MIR155	LACC1	LTA	HLA-B	MIR132	IL1B	MIR150	PADI4	CRP	MMP3	IL17A	TNFRSF1A	PTPN2	HLA-DQB1	IFNG	NOD2	CD247	NLRP1	IL1RN	TLR4	CXCL8	IL18	CCL2	ACP5	TNFRSF1B	TNFSF11	MMP1	SYK
GO:BP	positive regulation of cell killing	GO:0031343	4.45e-11	10.3519	69	361	17	18123	HLA-DRB1	HLA-B	IFNG	SYK	IL23R	IL23A	HLA-DRA	NOS2	IL21	MAPK8	ITGAM	SH2D1A	HLA-A	IL12B	IL12A	RASGRP1	KLRK1
GO:BP	cellular calcium ion homeostasis	GO:0006874	4.77e-11	10.3219	459	361	39	18123	TGFB1	IL2	SAA1	CCL5	CCR5	CCR6	FASLG	CD40	IL13	CCL3	CCR1	CXCL12	HMGB1	CXCL10	CXCR3	PTH	CCR2	PIK3CG	ELANE	CXCR4	CCRL2	CX3CR1	CX3CL1	CXCR5	NPSR1	VDR	CALCA	CD36	PLA2G1B	S1PR1	CD19	PDE4D	BDKRB2	PRKCB	BDKRB1	C5AR1	P2RX7	PTGDR	ITGAV
GO:BP	muscle cell proliferation	GO:0033002	4.78e-11	10.3202	250	361	29	18123	IL6	IL10	TNF	IFNG	IL18	IL15	PTGS2	CCL5	MMP9	IL6R	MMP2	IL13	TNFAIP3	STAT3	JUN	ANGPT1	MAPK14	ELANE	DDX39B	TGFB3	CX3CL1	TGFB2	IRAK1	IL12B	IL12A	STAT1	AKR1B1	HMGCR	S1PR1
GO:BP	production of molecular mediator involved in inflammatory response	GO:0002532	5.18e-11	10.2859	93	361	19	18123	IL6	TNF	MIR146A	MIR155	IL17A	NOD2	TLR4	SYK	MEFV	MACIR	STAT3	NOS2	MAPK14	ALOX5	INS	BTK	CD36	PPARA	IL1R2
GO:BP	macromolecule metabolic process	GO:0043170	5.2e-11	10.2836	9867	361	266	18123	PTPN22	IL6	IL10	HLA-DRB1	TNF	STAT4	CIITA	MIF	IRF5	MIR146A	CD244	NFKBIL1	MIR155	LACC1	LTA	HLA-B	MIR132	IL1B	MIR150	PADI4	CRP	MMP3	IL17A	TNFRSF1A	PTPN2	HLA-DQB1	IFNG	NOD2	CD247	NLRP1	TLR4	CXCL8	IL18	CCL2	ACP5	TNFRSF1B	TNFSF11	MMP1	SYK	TGFB1	IL2
GO:BP	B cell activation involved in immune response	GO:0002312	5.3e-11	10.2758	81	361	18	18123	IL6	IL10	TLR4	IL2	IL4	CCR6	FOXP3	CD40	FCGR2B	CD40LG	CD28	HSPD1	TNFSF13	IFNB1	IL21	TFRC	CR1	CD19
GO:BP	smooth muscle cell proliferation	GO:0048659	5.63e-11	10.2497	181	361	25	18123	IL6	IL10	TNF	IFNG	IL18	IL15	PTGS2	CCL5	MMP9	IL6R	MMP2	IL13	TNFAIP3	JUN	ELANE	DDX39B	TGFB3	CX3CL1	IRAK1	IL12B	IL12A	STAT1	AKR1B1	HMGCR	S1PR1
GO:BP	macrophage differentiation	GO:0030225	6.28e-11	10.2021	50	361	15	18123	HLA-DRB1	PTPN2	IFNG	TGFB1	IL15	VEGFA	TLR2	MMP9	CSF2	CSF1	RIPK1	CSF1R	CD4	CALCA	SIRT1
GO:BP	bone remodeling	GO:0046849	6.37e-11	10.1957	94	361	19	18123	IL6	ACP5	TNFSF11	SYK	TNFRSF11B	TNFRSF11A	BGLAP	TNFAIP3	CTSK	PTH	IL7	CSF1R	TFRC	SPP1	TGFB3	CALCA	S1PR1	P2RX7	TF
GO:BP	establishment of localization in cell	GO:0051649	6.39e-11	10.1944	2778	361	112	18123	PTPN22	HLA-DRB1	MIF	HLA-B	IL1B	IFNG	TNFRSF1B	SYK	TGFB1	IL4	VEGFA	TLR2	PTGS2	CCR5	SLC11A1	FCGR2A	MMP9	S100A12	PADI2	FCGR3B	S100A9	FASLG	TIMP1	TTR	IL13	BGLAP	FCGR2B	CCL3	STAT3	HMGB1	ITGB2	CXCL10	ALB	CXCL1	GPI	HLA-C	MMP12	PRTN3	CPT2	HSPD1	CXCR3
GO:BP	anatomical structure morphogenesis	GO:0009653	6.43e-11	10.1921	2816	361	113	18123	IL6	IL10	TNF	MIR146A	MIR155	MIR132	IL1B	MIR150	TNFRSF1A	IL1RN	CXCL8	IL18	CCL2	ACP5	TNFRSF1B	TNFSF11	SYK	TGFB1	IL1A	IL4	VEGFA	TLR2	TNFRSF11B	PTGS2	COL2A1	MMP13	ICAM1	MTHFR	MMP9	COMP	MMP2	SERPINH1	CSF1	FASLG	RELN	CD40	BGLAP	TNFSF13B	CCL3	CXCL12	TNFAIP3
GO:BP	negative regulation of immune effector process	GO:0002698	6.43e-11	10.1917	107	361	20	18123	IL10	TNF	HLA-B	NOD2	IL2	IL4	FCRL3	FOXP3	FCGR2B	IFNB1	ANGPT1	CCR2	HFE	TGFB3	ANXA1	TGFB2	HLA-A	CR1	INS	IL33
GO:BP	positive regulation of myeloid leukocyte differentiation	GO:0002763	6.77e-11	10.1693	60	361	16	18123	HLA-DRB1	TNF	IL17A	IFNG	TNFSF11	TGFB1	IL23R	CSF1	IL23A	CCR1	JUN	RIPK1	FOS	CD4	IL12B	CALCA
GO:BP	homeostasis of number of cells	GO:0048872	7.2e-11	10.1428	273	361	30	18123	IL6	IL2RA	PTPN2	TGFB1	IL2	FAS	VEGFA	CSF1	FOXP3	TNFSF13B	TNFAIP3	STAT3	HMGB1	ADAM17	GPI	MAFB	FSTL1	PTH	CCR2	IL7	MAPK14	PLA2G2A	ANXA1	CXCL6	JAM3	SRF	STAT1	G6PD	PIK3CD	PDE4B
GO:BP	regulation of metal ion transport	GO:0010959	7.2e-11	10.1428	273	361	30	18123	PTPN22	CCL2	TGFB1	PTGS2	CCL5	ICAM1	FCRL3	IL13	CCL3	CCR1	CXCL12	CXCL10	CXCR3	PIK3CG	CXCR4	IL16	CX3CL1	NPSR1	CD4	CALCA	TLR9	G6PD	PLA2G1B	CD19	OPRD1	PDE4D	TSPO	PDE4B	BDKRB1	P2RX7
GO:BP	regulation of CD4-positive, alpha-beta T cell differentiation	GO:0043370	8.74e-11	10.0587	51	361	15	18123	HLA-DRB1	IFNG	IL18	IL2	IL4	IL23R	IL23A	FOXP3	NLRP3	HMGB1	CD80	HLA-DRA	CD86	ANXA1	IL12B
GO:BP	cellular response to stress	GO:0033554	1.19e-10	9.92445	2142	361	94	18123	PTPN22	IL6	IL10	TNF	MIF	MIR146A	MIR155	MIR132	IL1B	CTLA4	MMP3	TNFRSF1A	PTPN2	NOD2	TLR4	CXCL8	CCL2	TNFRSF1B	TNFSF11	SYK	FAS	IL1A	VEGFA	PTGS2	ICAM1	MMP9	MMP2	TRAF1	FCGR2B	CD40LG	CXCL12	TNFAIP3	JUN	HMGB1	CXCL10	ALB	RIPK1	HSPD1	FOS	MMP8	MPO
GO:BP	positive regulation of B cell proliferation	GO:0030890	1.27e-10	9.89524	43	361	14	18123	MIF	TLR4	IL2	IL4	FCRL3	CD40	IL13	TNFSF13B	IL7	IL21	TFRC	BST1	TLR9	TNFRSF13C
GO:BP	regulation of endothelial cell proliferation	GO:0001936	1.37e-10	9.86329	188	361	25	18123	IL10	TNF	MIR146A	MIR155	MIR132	CCL2	VEGFA	CXCL12	STAT3	HMGB1	ADAM17	CXCR3	TEK	FLT1	APOH	ALOX5	IL12B	IL12A	STAT1	XDH	BMP6	PIK3CD	ITGA4	SIRT1	TWEAK
GO:BP	regulation of cytokine-mediated signaling pathway	GO:0001959	1.37e-10	9.86329	188	361	25	18123	IL6	TNF	TNFRSF1A	PTPN2	IFNG	IL1RN	SYK	IL1R1	CCL5	PADI2	CSF1	TRAF1	TNFAIP3	IL6ST	ADAM17	MMP12	RIPK1	ANGPT1	IL7	CXCR4	CARD8	IRAK1	STAT1	CASP1	IL1R2
GO:BP	positive regulation of cellular biosynthetic process	GO:0031328	1.58e-10	9.80143	1976	361	89	18123	IL6	IL10	HLA-DRB1	TNF	STAT4	CIITA	IRF5	CD244	IL1B	IL17A	TNFRSF1A	PTPN2	IFNG	NOD2	TLR4	CXCL8	IL18	TNFSF11	TGFB1	IL2	IL15	IL1A	IL4	VEGFA	TLR2	PTGS2	CCL5	ICAM1	SLC11A1	PADI2	TNIP1	FOXP3	CD40	NLRP3	CD28	STAT3	JUN	HMGB1	ITGB2	CXCL10	CD80
GO:BP	regulation of leukocyte mediated cytotoxicity	GO:0001910	1.98e-10	9.70228	75	361	17	18123	HLA-DRB1	HLA-B	IL23R	ICAM1	IL23A	FCGR2B	HLA-DRA	NOS2	IL21	ITGAM	CXCL6	SH2D1A	HLA-A	IL12B	IL12A	RASGRP1	KLRK1
GO:BP	positive regulation of cytosolic calcium ion concentration	GO:0007204	2.14e-10	9.67056	325	361	32	18123	TGFB1	IL2	SAA1	CCR5	CCR6	FASLG	IL13	CCL3	CCR1	HMGB1	CXCL10	CXCR3	CCR2	PIK3CG	CXCR4	CCRL2	CX3CR1	CX3CL1	CXCR5	NPSR1	CALCA	CD36	PLA2G1B	S1PR1	CD19	PDE4D	BDKRB2	BDKRB1	C5AR1	P2RX7	PTGDR	ITGAV
GO:BP	positive regulation of interleukin-17 production	GO:0032740	2.22e-10	9.6538	22	361	11	18123	IL6	NOD2	IL18	TGFB1	IL2	IL15	IL23R	IL23A	IL21	OSM	IL12B
GO:BP	collagen metabolic process	GO:0032963	2.28e-10	9.64254	114	361	20	18123	IL6	CIITA	MMP3	MMP1	TGFB1	MMP13	MMP9	IL6R	MMP2	SERPINH1	CTSK	MMP12	PRTN3	MMP8	CTSL	TGFB3	CTSB	MMP14	MMP7	CTSS
GO:BP	negative regulation of leukocyte activation	GO:0002695	2.52e-10	9.59791	193	361	25	18123	PTPN22	IL10	HLA-DRB1	IL2RA	MIR155	CTLA4	PTPN2	TGFB1	IL2	IL4	FOXP3	FCGR2B	TNFAIP3	HMGB1	CD80	CD86	IFNB1	CCR2	HFE	ANXA1	CX3CL1	BLK	SFTPD	CR1	BTK
GO:BP	epithelial cell proliferation	GO:0050673	2.56e-10	9.59227	460	361	38	18123	IL6	IL10	TNF	MIR146A	MIR155	MIR132	NOD2	TLR4	CCL2	TNFSF11	TGFB1	VEGFA	CXCL12	TNFAIP3	STAT3	HMGB1	ADAM17	MMP12	CXCR3	TEK	FLT1	APOH	ALOX5	TGFB2	MMP14	HTRA1	VDR	IL12B	IL12A	CALCA	STAT1	XDH	BMP6	PIK3CD	ITGA4	SIRT1	C5AR1	TWEAK
GO:BP	negative regulation of lymphocyte activation	GO:0051250	2.63e-10	9.57986	160	361	23	18123	PTPN22	IL10	HLA-DRB1	IL2RA	MIR155	CTLA4	PTPN2	TGFB1	IL2	IL4	FOXP3	FCGR2B	TNFAIP3	HMGB1	CD80	CD86	IFNB1	HFE	ANXA1	BLK	SFTPD	CR1	BTK
GO:BP	regulation of NIK/NF-kappaB signaling	GO:1901222	2.71e-10	9.56744	115	361	20	18123	PTPN22	TNF	MIR146A	MIR132	IL1B	NOD2	TLR4	IL18	TLR2	IL23A	NLRP3	HMGB1	MMP8	NFKBIA	CD86	IL18R1	IRAK1	IL12B	TLR9	NLRP12
GO:BP	lymphocyte migration	GO:0072676	3.21e-10	9.49312	116	361	20	18123	CCL2	SAA1	CCL5	ICAM1	CCR6	PADI2	CCL3	CXCL12	CXCL10	ADAM17	CCL20	CXCR3	CCR2	PIK3CG	ITGAL	CX3CL1	PIK3CD	S1PR1	ITGA4	KLRK1
GO:BP	T cell cytokine production	GO:0002369	3.3e-10	9.48174	37	361	13	18123	IL6	IL1B	IL18	TNFRSF1B	IL4	IL1R1	FOXP3	NLRP3	IFNB1	CCR2	HFE	IL18R1	HLA-A
GO:BP	regulation of T cell cytokine production	GO:0002724	3.3e-10	9.48174	37	361	13	18123	IL6	IL1B	IL18	TNFRSF1B	IL4	IL1R1	FOXP3	NLRP3	IFNB1	CCR2	HFE	IL18R1	HLA-A
GO:BP	positive regulation of T-helper 1 type immune response	GO:0002827	3.39e-10	9.46936	17	361	10	18123	IL1B	HLA-DQB1	IL18	IL1R1	IL23R	SLC11A1	IL23A	CCR2	IL18R1	IL12B
GO:BP	ossification	GO:0001503	3.4e-10	9.4687	418	361	36	18123	IL6	TNF	ACP5	TNFSF11	TGFB1	PTGS2	COL2A1	MMP13	MMP9	COMP	IL6R	MMP2	CSF1	TNFRSF11A	BGLAP	CCL3	CCR1	IL6ST	CTSK	PTH	CAT	TEK	MAPK14	SPP1	ANKH	TGFB3	ALOX5	TGFB2	MMP14	LTF	CALCA	BMP6	S1PR1	ESRRA	P2RX7	CDH11
GO:BP	T cell migration	GO:0072678	3.47e-10	9.45924	66	361	16	18123	CCL2	CCL5	ICAM1	CCR6	CCL3	CXCL12	CXCL10	ADAM17	CCL20	CXCR3	CCR2	PIK3CG	ITGAL	PIK3CD	S1PR1	ITGA4
GO:BP	regulation of bone resorption	GO:0045124	3.69e-10	9.43294	46	361	14	18123	IL6	TNFSF11	SYK	TNFRSF11B	TNFRSF11A	BGLAP	TNFAIP3	CSF1R	TFRC	SPP1	CALCA	S1PR1	P2RX7	TF
GO:BP	positive regulation of smooth muscle cell proliferation	GO:0048661	3.69e-10	9.43289	103	361	19	18123	IL6	IL10	TNF	IL18	PTGS2	CCL5	MMP9	IL6R	MMP2	IL13	JUN	ELANE	DDX39B	CX3CL1	IRAK1	STAT1	AKR1B1	HMGCR	S1PR1
GO:BP	aging	GO:0007568	4.19e-10	9.37805	333	361	32	18123	IL10	CIITA	MIF	MIR146A	TNFRSF1B	TGFB1	IL15	PTGS2	ICAM1	COMP	VCAM1	TIMP1	BGLAP	STAT3	JUN	ITGB2	FOS	MPO	CAT	MAPK14	TIMP2	TGFB3	LRRK2	CX3CL1	PRKCD	SRF	IRAK1	CALCA	MMP7	HMGCR	TSPO	SIRT1
GO:BP	positive regulation of MAP kinase activity	GO:0043406	4.44e-10	9.35235	234	361	27	18123	TNF	IL1B	NOD2	TLR4	TNFSF11	SYK	VEGFA	SAA1	S100A12	TNFRSF11A	CD40	CD40LG	RIPK1	FLT1	PIK3CG	MAPK14	ELANE	CXCR4	TGFB3	LRRK2	IRAK1	C5	RASGRP1	TLR9	PLA2G1B	C5AR1	TF
GO:BP	negative regulation of cell activation	GO:0050866	4.64e-10	9.33348	216	361	26	18123	PTPN22	IL10	HLA-DRB1	IL2RA	MIR155	CTLA4	PTPN2	TGFB1	IL2	IL4	FOXP3	FCGR2B	TNFAIP3	HMGB1	CD80	CD86	IFNB1	CCR2	HFE	ANXA1	CX3CL1	PRKCD	BLK	SFTPD	CR1	BTK
GO:BP	metabolic process	GO:0008152	5.14e-10	9.28925	11915	361	299	18123	PTPN22	IL6	IL10	HLA-DRB1	TNF	STAT4	CIITA	MIF	IRF5	SLC22A4	MIR146A	CD244	NFKBIL1	MIR155	LACC1	LTA	HLA-B	MIR132	IL1B	MIR150	PADI4	CRP	MMP3	IL17A	TNFRSF1A	PTPN2	HLA-DQB1	IFNG	NOD2	CD247	NLRP1	IL1RN	TLR4	CXCL8	IL18	CCL2	ACP5	TNFRSF1B	TNFSF11	MMP1	SYK
GO:BP	collagen catabolic process	GO:0030574	5.16e-10	9.28719	47	361	14	18123	MMP3	MMP1	MMP13	MMP9	MMP2	CTSK	MMP12	PRTN3	MMP8	CTSL	CTSB	MMP14	MMP7	CTSS
GO:BP	maintenance of location	GO:0051235	5.82e-10	9.23514	337	361	32	18123	IL6	IL10	TNF	MIR146A	IL1B	CRP	PTPN2	TGFB1	CCR5	S100A9	FASLG	IL13	CCL3	CXCL10	ALB	CXCR3	NFKBIA	S100A8	HSPA5	CX3CL1	NFKB1	NPSR1	CD4	CD36	FBN1	PPARA	CD19	PDE4D	TSPO	SIRT1	BDKRB1	ITGAV
GO:BP	regulation of cellular response to stress	GO:0080135	5.94e-10	9.22635	727	361	48	18123	PTPN22	IL10	TNF	MIF	MIR146A	MIR155	MIR132	IL1B	MMP3	PTPN2	NOD2	TLR4	TNFSF11	FAS	VEGFA	PTGS2	TRAF1	FCGR2B	CXCL12	HMGB1	RIPK1	MMP8	CD44	HSPA5	SPP1	DDX39B	LRRK2	ALOX5	DEK	TGFB2	ENO1	SYVN1	PRKCD	WAS	RASGRP1	MUC1	INS	TLR9	CD36	XDH	HMGCR
GO:BP	negative regulation of macromolecule metabolic process	GO:0010605	6.35e-10	9.19729	3262	361	122	18123	PTPN22	IL6	IL10	HLA-DRB1	TNF	CIITA	MIF	MIR146A	NFKBIL1	MIR155	MIR132	IL1B	MIR150	PTPN2	IFNG	NOD2	TLR4	CXCL8	ACP5	TGFB1	IL2	IL4	MEFV	IL23R	VEGFA	PTGS2	SLC11A1	FCRL3	MTHFR	MMP9	MACIR	IL6R	SERPINH1	CSF2	IL23A	FASLG	FOXP3	TIMP1	IL13	FCGR2B	CCL3
GO:BP	negative regulation of developmental process	GO:0051093	6.77e-10	9.16918	984	361	57	18123	IL6	TNF	MIF	MIR146A	MIR155	IL1B	CRP	CTLA4	PTPN2	IFNG	TLR4	IL18	TGFB1	IL2	IL4	VEGFA	TLR2	TNFRSF11B	MMP9	FASLG	FOXP3	IL13	FCGR2B	CCL3	CCR1	STAT3	HMGB1	CXCL10	CTSK	MAFB	CXCR3	NFKBIA	PTH	IFNB1	CCR2	TEK	APOH	TFRC	SPP1	ANXA1	CX3CR1
GO:BP	positive regulation of B cell activation	GO:0050871	6.87e-10	9.1628	151	361	22	18123	IL6	IL10	MIF	NOD2	TLR4	SYK	IL2	IL4	FCRL3	CD40	IL13	TNFSF13B	CD28	TNFSF13	IL7	IL21	TFRC	BST1	MMP14	TLR9	BTK	TNFRSF13C
GO:BP	regulation of T-helper cell differentiation	GO:0045622	7.25e-10	9.13942	39	361	13	18123	HLA-DRB1	IL18	IL2	IL4	IL23R	IL23A	FOXP3	NLRP3	CD80	HLA-DRA	CD86	ANXA1	IL12B
GO:BP	chronic inflammatory response	GO:0002544	7.5e-10	9.12489	18	361	10	18123	IL10	TNF	LTA	IL4	CCL5	VCAM1	S100A9	FOXP3	TNFAIP3	S100A8
GO:BP	immunoglobulin mediated immune response	GO:0016064	7.97e-10	9.09828	221	361	26	18123	IL10	TNF	LTA	CRP	HLA-DQB1	NOD2	IL2	IL4	CCR6	FOXP3	CD40	FCGR2B	CD40LG	CD28	MBL2	HSPD1	TNFSF13	C4A	TFRC	CR2	PRKCD	C5	C4B	CR1	BTK	CD19
GO:BP	positive regulation of hydrolase activity	GO:0051345	8.03e-10	9.09523	733	361	48	18123	TNF	IFNG	NLRP1	CCL2	SYK	FAS	MEFV	VEGFA	CCL5	ICAM1	FCRL3	S100A9	FASLG	CD40	CCL3	SELE	NLRP3	STAT3	JUN	HMGB1	CCL20	PRTN3	RIPK1	HSPD1	CD86	PTH	S100A8	FLT1	TAGAP	MAPK8	APOH	CARD8	LRRK2	CX3CL1	GNAQ	PRKCD	CASP10	RASGRP1	CR1	NLRP12	XDH
GO:BP	leukocyte apoptotic process	GO:0071887	9.05e-10	9.0432	108	361	19	18123	IL6	IL10	IL2RA	MIR155	NOD2	IL2	FAS	CCL5	FASLG	PDCD1	CXCL12	ADAM17	RIPK1	CTSL	ANXA1	BLK	BTK	PIK3CD	SIRT1
GO:BP	cellular response to interleukin-1	GO:0071347	9.75e-10	9.01091	187	361	24	18123	IL6	MIR146A	MIR155	IL1B	IL17A	NOD2	IL1RN	CXCL8	CCL2	IL1A	IL1R1	CCL5	ICAM1	CD40	CCL3	CCL20	NFKBIA	CHI3L1	CX3CL1	MAP3K8	NFKB1	IRAK1	PSMB9	IL1R2
GO:BP	positive regulation of leukocyte chemotaxis	GO:0002690	1e-09	8.99969	95	361	18	18123	IL6	CXCL8	IL4	VEGFA	CCL5	CCR6	IL6R	CSF1	CCL3	CCR1	CXCL12	HMGB1	CXCL10	ADAM17	CCR2	CSF1R	IL12A	C5AR1
GO:BP	phagocytosis	GO:0006909	1.02e-09	8.98999	388	361	34	18123	TNF	IL2RB	MIR155	IL1B	CRP	IFNG	NOD2	CD247	TLR4	CCL2	SYK	TGFB1	IL15	TLR2	SLC11A1	FCGR2A	FCGR3A	FCGR2B	MBL2	HMGB1	ITGB2	PRTN3	CCR2	ITGAL	C4A	ELANE	ITGAM	ANXA1	PRKCD	WAS	C4B	SFTPD	CD36	ITGAV
GO:BP	response to virus	GO:0009615	1.04e-09	8.9829	366	361	33	18123	PTPN22	IL6	TNF	IRF5	MIR146A	MIR155	IFNG	NLRP1	IL15	IL4	IL23R	TLR2	CCL5	IL23A	FOXP3	CD40	CXCL12	TNFAIP3	CXCL10	MMP12	IFNB1	IL21	MAPK14	MICB	CXCR4	ENO1	HTRA1	IL12B	IL12A	STAT1	TLR9	IL33	HSPB1
GO:BP	regulation of leukocyte adhesion to vascular endothelial cell	GO:1904994	1.06e-09	8.97654	40	361	13	18123	IL6	TNF	MIR146A	MIR155	ICAM1	SELE	CXCL12	ITGB2	CCR2	ELANE	ALOX5	IRAK1	ITGA4
GO:BP	B cell mediated immunity	GO:0019724	1.1e-09	8.96031	224	361	26	18123	IL10	TNF	LTA	CRP	HLA-DQB1	NOD2	IL2	IL4	CCR6	FOXP3	CD40	FCGR2B	CD40LG	CD28	MBL2	HSPD1	TNFSF13	C4A	TFRC	CR2	PRKCD	C5	C4B	CR1	BTK	CD19
GO:BP	positive regulation of CD4-positive, alpha-beta T cell differentiation	GO:0043372	1.17e-09	8.9329	32	361	12	18123	HLA-DRB1	IFNG	IL18	IL23R	IL23A	FOXP3	NLRP3	CD80	HLA-DRA	CD86	ANXA1	IL12B
GO:BP	response to inorganic substance	GO:0010035	1.23e-09	8.91028	583	361	42	18123	IL6	IL10	MIR155	MMP3	IL1A	TNFRSF11B	PTGS2	ICAM1	MMP9	CSF2	VCAM1	BGLAP	TNFAIP3	JUN	GPI	RIPK1	HSPD1	FOS	MPO	HP	PTH	CAT	S100A8	ATIC	HSPA5	MAPK8	HFE	ANXA1	LRRK2	IL18BP	PRKCD	STAT1	CD36	BMP6	AKR1B1	G6PD	DHFR	TSPO	TAT	SIRT1	BACE
GO:BP	positive regulation of immunoglobulin production	GO:0002639	1.34e-09	8.87211	50	361	14	18123	IL6	IL10	IL2	IL4	CD40	IL13	CD28	GPI	CD86	TNFSF13	IL21	TFRC	TLR9	IL33
GO:BP	positive regulation of alpha-beta T cell differentiation	GO:0046638	1.34e-09	8.87211	50	361	14	18123	HLA-DRB1	IFNG	IL18	SYK	IL23R	IL23A	FOXP3	NLRP3	CD80	HLA-DRA	CD86	ANXA1	IL12B	PNP
GO:BP	regulation of acute inflammatory response	GO:0002673	1.34e-09	8.87211	50	361	14	18123	IL6	TNF	IL1B	TNFSF11	IL4	PTGS2	TNFRSF11A	FCGR2B	NLRP3	IL6ST	PIK3CG	OSM	INS	BTK
GO:BP	negative regulation of T cell activation	GO:0050868	1.39e-09	8.85736	125	361	20	18123	PTPN22	IL10	HLA-DRB1	IL2RA	MIR155	CTLA4	PTPN2	TGFB1	IL2	IL4	FOXP3	FCGR2B	HMGB1	CD80	CD86	IFNB1	HFE	ANXA1	SFTPD	CR1
GO:BP	anatomical structure homeostasis	GO:0060249	1.42e-09	8.84908	486	361	38	18123	IL6	MIR155	IL17A	NOD2	TLR4	ACP5	TNFSF11	SYK	TGFB1	VEGFA	TNFRSF11B	PTGS2	COL2A1	CSF1	TNFRSF11A	BGLAP	TNFAIP3	CTSK	ALB	PTH	ANGPT1	CCR2	IL7	CSF1R	TFRC	SPP1	CX3CL1	JAM3	SRF	SFTPD	LTF	CALCA	TLR9	AKR1B1	S1PR1	P2RX7	HSPB1	TF
GO:BP	cellular response to oxidative stress	GO:0034599	1.47e-09	8.83397	306	361	30	18123	IL6	IL10	MIR155	MIR132	MMP3	TLR4	MMP9	MMP2	TNFAIP3	JUN	RIPK1	FOS	MPO	CAT	MAPK8	NR4A2	ANXA1	LRRK2	ALOX5	IL18BP	PRKCD	INS	BTK	CD36	G6PD	DHFR	TXNRD1	SIRT1	MCL1	HSPB1
GO:BP	T cell selection	GO:0045058	1.82e-09	8.74057	51	361	14	18123	IL6	PTPN2	SYK	IL15	IL23R	IL6R	IL23A	FOXP3	CD28	STAT3	CTSL	SRF	CD4	IL12B
GO:BP	positive regulation of granulocyte macrophage colony-stimulating factor production	GO:0032725	1.86e-09	8.72959	14	361	9	18123	IL1B	IL18	SYK	IL23R	IL23A	CD80	IL12B	RASGRP1	TLR9
GO:BP	regulation of secretion by cell	GO:1903530	1.93e-09	8.71438	591	361	42	18123	IL6	HLA-DRB1	TNF	MIR146A	IL1B	TNFRSF1A	IFNG	TLR4	TNFRSF1B	TNFSF11	SYK	IL1A	IL4	TLR2	SAA1	CCL5	TNFRSF11A	IL13	FCGR2B	CXCL12	ITGB2	IL11	CCR2	NOS2	OSM	ITGAM	SPP1	HFE	TGFB3	ANXA1	LRRK2	ALOX5	TGFB2	BLK	IL12B	IL12A	INS	BMP6	HMGCR	PLA2G1B	PRKCB
GO:BP	protein kinase B signaling	GO:0043491	2.01e-09	8.69722	289	361	29	18123	TNF	MIR146A	MIR132	IL1B	IL18	CCL2	TNFSF11	VEGFA	CCL5	CD40	CCL3	CD28	CD80	CD86	ANGPT1	TEK	CHI3L1	PIK3CG	OSM	CX3CR1	CX3CL1	INS	CSF3	ICOS	XDH	PPARA	PIK3CD	CD19	SIRT1
GO:BP	cellular response to external stimulus	GO:0071496	2.07e-09	8.6846	353	361	32	18123	IL1B	TNFRSF1A	TLR4	TGFB1	IL15	FAS	PTGS2	ICAM1	VCAM1	CD40	IL13	BGLAP	JUN	ALB	FOS	HSPA5	MAPK8	NR4A2	HFE	LRRK2	CLEC16A	FOLR2	NFKB1	SRF	VDR	MMP7	BMP6	PPARA	ITGA4	SIRT1	CASP1	LTBR
GO:BP	antimicrobial humoral response	GO:0019730	2.36e-09	8.62678	144	361	21	18123	IL17A	NOD2	CXCL8	SLC11A1	S100A12	S100A9	CXCL10	CXCL1	PRTN3	CXCL5	S100A8	CXCL2	ELANE	PLA2G2A	CXCL6	CTSG	HLA-A	SFTPD	LTF	PLA2G1B	TF
GO:BP	inflammatory response to antigenic stimulus	GO:0002437	2.42e-09	8.61571	251	361	27	18123	IL6	IL10	HLA-DRB1	TNF	IL2RA	LTA	NOD2	CD247	IL1RN	SYK	ICAM1	FCGR2A	FCGR3A	FCGR2B	CD28	HMGB1	ADAM17	PTH	MAPK14	IL37	ELANE	NPSR1	IL12B	RASGRP1	CALCA	BTK	PTGDR
GO:BP	positive regulation of leukocyte mediated cytotoxicity	GO:0001912	2.44e-09	8.61218	52	361	14	18123	HLA-DRB1	HLA-B	IL23R	IL23A	HLA-DRA	NOS2	IL21	ITGAM	SH2D1A	HLA-A	IL12B	IL12A	RASGRP1	KLRK1
GO:BP	regulation of epithelial cell proliferation	GO:0050678	2.61e-09	8.58311	401	361	34	18123	IL10	TNF	MIR146A	MIR155	MIR132	NOD2	TLR4	CCL2	TGFB1	VEGFA	CXCL12	TNFAIP3	STAT3	HMGB1	ADAM17	MMP12	CXCR3	TEK	FLT1	APOH	ALOX5	TGFB2	HTRA1	VDR	IL12B	IL12A	STAT1	XDH	BMP6	PIK3CD	ITGA4	SIRT1	C5AR1	TWEAK
GO:BP	regulation of chronic inflammatory response	GO:0002676	2.67e-09	8.57343	7	361	7	18123	IL10	TNF	LTA	IL4	CCL5	FOXP3	TNFAIP3
GO:BP	regulation of anatomical structure morphogenesis	GO:0022603	2.73e-09	8.56327	1048	361	58	18123	IL6	IL10	TNF	MIR146A	MIR155	MIR132	IL1B	CXCL8	CCL2	TGFB1	IL1A	VEGFA	TNFRSF11B	ICAM1	CSF1	FASLG	RELN	CD40	TNFSF13B	CCL3	CXCL12	TNFAIP3	STAT3	HMGB1	ITGB2	CXCL10	CXCR3	CCR2	TEK	CD44	CHI3L1	FLT1	CSF1R	APOH	DHODH	TFRC	CXCR4	SPP1	ANXA1	CX3CR1	ERAP1
GO:BP	positive regulation of interleukin-2 production	GO:0032743	2.73e-09	8.56312	34	361	12	18123	IL1B	IL1A	CD28	CD80	BTNL2	CD86	CCR2	ANXA1	CD4	PDE4D	PDE4B	PNP
GO:BP	NIK/NF-kappaB signaling	GO:0038061	2.76e-09	8.55961	196	361	24	18123	PTPN22	TNF	MIR146A	MIR132	IL1B	NOD2	TLR4	IL18	TLR2	IL23A	NLRP3	HMGB1	REL	MMP8	NFKBIA	CD86	CHI3L1	RELB	IL18R1	IRAK1	IL12B	PSMB9	TLR9	NLRP12
GO:BP	leukocyte migration involved in inflammatory response	GO:0002523	3.06e-09	8.51478	20	361	10	18123	CCR6	S100A9	SELE	NLRP3	ITGB2	S100A8	ELANE	CX3CL1	ALOX5	JAM3
GO:BP	nitric oxide metabolic process	GO:0046209	3.24e-09	8.48925	88	361	17	18123	IL10	TNF	MIR132	IL1B	IFNG	TLR4	ACP5	TLR2	PTGS2	ICAM1	ITGB2	MMP8	NOS2	CX3CR1	CD36	TSPO	ROCK2
GO:BP	immune response-activating cell surface receptor signaling pathway	GO:0002429	3.26e-09	8.48688	475	361	37	18123	PTPN22	HLA-DRB1	CTLA4	PTPN2	CD247	SYK	FCRL3	HLA-DPB1	FCGR2A	FOXP3	FCGR3A	FCGR2B	CD28	CD79A	HLA-DRA	BTNL2	RELB	HLA-DRB5	MICB	SH2D1A	HLA-A	NFKB1	CR2	PRKCD	CD4	BLK	WAS	MUC1	PSMB9	CR1	BTK	PIK3CD	CD19	PDE4D	PDE4B	PRKCB	C5AR1
GO:BP	immune response-activating signal transduction	GO:0002757	3.26e-09	8.48688	475	361	37	18123	PTPN22	HLA-DRB1	CTLA4	PTPN2	CD247	SYK	FCRL3	HLA-DPB1	FCGR2A	FOXP3	FCGR3A	FCGR2B	CD28	CD79A	HLA-DRA	BTNL2	RELB	HLA-DRB5	MICB	SH2D1A	HLA-A	NFKB1	CR2	PRKCD	CD4	BLK	WAS	MUC1	PSMB9	CR1	BTK	PIK3CD	CD19	PDE4D	PDE4B	PRKCB	C5AR1
GO:BP	regulation of bone remodeling	GO:0046850	3.26e-09	8.4868	53	361	14	18123	IL6	TNFSF11	SYK	TNFRSF11B	TNFRSF11A	BGLAP	TNFAIP3	CSF1R	TFRC	SPP1	CALCA	S1PR1	P2RX7	TF
GO:BP	regulation of cytosolic calcium ion concentration	GO:0051480	3.26e-09	8.4864	359	361	32	18123	TGFB1	IL2	SAA1	CCR5	CCR6	FASLG	IL13	CCL3	CCR1	HMGB1	CXCL10	CXCR3	CCR2	PIK3CG	CXCR4	CCRL2	CX3CR1	CX3CL1	CXCR5	NPSR1	CALCA	CD36	PLA2G1B	S1PR1	CD19	PDE4D	BDKRB2	BDKRB1	C5AR1	P2RX7	PTGDR	ITGAV
GO:BP	regulation of MAP kinase activity	GO:0043405	3.37e-09	8.47239	316	361	30	18123	PTPN22	TNF	IL1B	NOD2	TLR4	TNFSF11	SYK	VEGFA	SAA1	S100A12	TNFRSF11A	CD40	CD40LG	RIPK1	FLT1	PIK3CG	MAPK14	ELANE	CXCR4	TGFB3	LRRK2	PRKCD	IRAK1	C5	RASGRP1	TLR9	HMGCR	PLA2G1B	C5AR1	TF
GO:BP	regulation of innate immune response	GO:0045088	3.37e-09	8.47239	316	361	30	18123	PTPN22	MIR155	HLA-B	PTPN2	IFNG	NOD2	TLR4	SYK	CCL5	FCGR2B	TNFAIP3	HMGB1	MMP12	IFNB1	RELB	IL21	ERAP1	SH2D1A	HLA-A	NFKB1	PRKCD	IL12B	IL12A	RASGRP1	MUC1	PSMB9	CR1	INS	STAT1	KLRK1
GO:BP	regulation of protein serine/threonine kinase activity	GO:0071900	3.38e-09	8.47054	500	361	38	18123	PTPN22	TNF	IL1B	IFNG	NOD2	TLR4	TNFSF11	SYK	TGFB1	VEGFA	SAA1	S100A12	TNFRSF11A	CD40	CD40LG	TNFAIP3	CXCL10	ADAM17	RIPK1	FLT1	PIK3CG	MAPK14	CSF1R	ELANE	CXCR4	TGFB3	LRRK2	PRKCD	IRAK1	C5	RASGRP1	LTF	TLR9	HMGCR	PLA2G1B	SIRT1	C5AR1	TF
GO:BP	defense response to Gram-positive bacterium	GO:0050830	3.59e-09	8.44438	102	361	18	18123	IL6	TNF	LTA	CRP	IL17A	NOD2	ACP5	TLR2	IL6R	MBL2	ADAM17	PLA2G2A	CTSG	HLA-A	IL12A	CD36	PLA2G1B	C5AR1
GO:BP	antigen processing and presentation	GO:0019882	3.71e-09	8.43063	236	361	26	18123	HLA-DRB1	HLA-B	HLA-DQB1	NOD2	ICAM1	SLC11A1	HLA-DPB1	FCGR2B	HLA-DMA	HLA-C	HLA-DRA	HLA-DMB	RELB	CTSL	HLA-DOA	HLA-DRB5	HFE	ERAP1	HLA-A	TAP2	WAS	PSMB9	CD36	CTSS	ITGAV	CTSF
GO:BP	reactive nitrogen species metabolic process	GO:2001057	3.93e-09	8.40506	89	361	17	18123	IL10	TNF	MIR132	IL1B	IFNG	TLR4	ACP5	TLR2	PTGS2	ICAM1	ITGB2	MMP8	NOS2	CX3CR1	CD36	TSPO	ROCK2
GO:BP	gliogenesis	GO:0042063	3.96e-09	8.40184	318	361	30	18123	IL6	TNF	MIR146A	LTA	IL1B	IFNG	TLR4	CCL2	TNFRSF1B	TGFB1	TLR2	CSF1	S100A9	RELN	CCL3	STAT3	IL6ST	CCR2	S100A8	CSF1R	CXCR4	PPP1CC	ANXA1	CX3CR1	CX3CL1	TGFB2	MMP14	IL33	TSPO	C5AR1
GO:BP	regulation of immunoglobulin mediated immune response	GO:0002889	4.32e-09	8.36429	54	361	14	18123	IL10	TNF	LTA	NOD2	IL2	IL4	FOXP3	CD40	FCGR2B	CD28	TNFSF13	TFRC	CR1	BTK
GO:BP	regulation of B cell mediated immunity	GO:0002712	4.32e-09	8.36429	54	361	14	18123	IL10	TNF	LTA	NOD2	IL2	IL4	FOXP3	CD40	FCGR2B	CD28	TNFSF13	TFRC	CR1	BTK
GO:BP	proteolysis	GO:0006508	4.94e-09	8.30664	1851	361	82	18123	IL10	TNF	IL1B	MMP3	IFNG	NLRP1	TNFRSF1B	MMP1	SYK	FAS	MEFV	VEGFA	PTGS2	MMP13	MMP9	COMP	MMP2	SERPINH1	S100A9	FASLG	TNIP1	RELN	TIMP1	NLRP3	TNFAIP3	STAT3	HMGB1	CTSK	ADAM17	GPI	MMP12	PRTN3	RIPK1	HSPD1	MMP8	HP	NFKBIA	CD44	S100A8	HSPA5	ACAN
GO:BP	positive regulation of mononuclear cell migration	GO:0071677	5.61e-09	8.25123	66	361	15	18123	TNF	TGFB1	IL4	CCL5	CCR6	CCL3	CCR1	CXCL12	HMGB1	CXCL10	ADAM17	CCL20	CCR2	IL12A	ITGA4
GO:BP	nitric-oxide synthase biosynthetic process	GO:0051767	5.73e-09	8.24166	21	361	10	18123	MIR132	IFNG	NOD2	TLR4	CCL2	TLR2	LRRK2	STAT1	TLR9	IL33
GO:BP	regulation of nitric-oxide synthase biosynthetic process	GO:0051769	5.73e-09	8.24166	21	361	10	18123	MIR132	IFNG	NOD2	TLR4	CCL2	TLR2	LRRK2	STAT1	TLR9	IL33
GO:BP	regulation of CD4-positive, alpha-beta T cell activation	GO:2000514	7.1e-09	8.149	67	361	15	18123	HLA-DRB1	IFNG	IL18	IL2	IL4	IL23R	IL23A	FOXP3	NLRP3	HMGB1	CD80	HLA-DRA	CD86	ANXA1	IL12B
GO:BP	positive regulation of transcription by RNA polymerase II	GO:0045944	7.95e-09	8.09957	1200	361	62	18123	IL6	IL10	TNF	STAT4	CIITA	IRF5	IL17A	TNFRSF1A	NOD2	TLR4	IL18	TNFSF11	TGFB1	IL2	IL1A	IL4	VEGFA	TLR2	SLC11A1	TNIP1	FOXP3	CD40	NLRP3	CD28	STAT3	JUN	HMGB1	CXCL10	REL	MMP12	MAFB	IL11	RIPK1	CXCR3	FOS	NFKBIA	PTH	IFNB1	HSPA5	MAPK14	OSM
GO:BP	calcium ion transport	GO:0006816	8.01e-09	8.09625	441	361	35	18123	PTPN22	CCL2	TGFB1	PTGS2	CCL5	CCR5	ICAM1	FCRL3	FASLG	IL13	CCL3	CCR1	CXCL12	CXCL10	CXCR3	PIK3CG	CXCR4	IL16	CX3CL1	NPSR1	VDR	CD4	CALCA	TLR9	G6PD	PLA2G1B	CD19	OPRD1	PDE4D	TSPO	PDE4B	PRKCB	BDKRB1	P2RX7	ITGAV
GO:BP	positive regulation of phosphatidylinositol 3-kinase signaling	GO:0014068	8.33e-09	8.07937	93	361	17	18123	TNF	IL18	VEGFA	CCL5	RELN	CD28	CAT	ANGPT1	TEK	FLT1	PIK3CG	OSM	TGFB2	INS	CSF3	PIK3CD	SIRT1
GO:BP	regulation of proteolysis	GO:0030162	9.18e-09	8.03692	756	361	47	18123	IL10	TNF	IL1B	IFNG	NLRP1	TNFRSF1B	SYK	FAS	MEFV	VEGFA	PTGS2	MMP9	SERPINH1	S100A9	FASLG	TNIP1	TIMP1	NLRP3	STAT3	HMGB1	GPI	RIPK1	HSPD1	CD44	S100A8	C4A	CARD8	HFE	TIMP2	LRRK2	ENO1	MMP14	C5	CASP10	C4B	LTF	PSMB9	CR1	INS	IL33	NLRP12
GO:BP	macrophage migration	GO:1905517	9.71e-09	8.01285	57	361	14	18123	MIF	CCL2	SAA1	CCL5	CSF1	CCL3	CCR2	CSF1R	CX3CR1	CX3CL1	MMP14	C5	SFTPD	C5AR1
GO:BP	response to extracellular stimulus	GO:0009991	9.73e-09	8.01194	543	361	39	18123	LTA	NOD2	TGFB1	IL15	FAS	TNFRSF11B	PTGS2	ICAM1	MTHFR	VCAM1	CD40	BGLAP	JUN	CXCL10	ALB	FOS	MPO	PTH	CAT	HSPA5	MAPK8	DHODH	NR4A2	SPP1	HFE	LRRK2	CLEC16A	FOLR2	SRF	VDR	MMP7	STAT1	HMGCR	G6PD	PPARA	TSPO	TYR	ITGA4	SIRT1
GO:BP	negative regulation of leukocyte proliferation	GO:0070664	9.99e-09	8.00059	94	361	17	18123	IL10	HLA-DRB1	IL2RA	CRP	CTLA4	TGFB1	IL2	FOXP3	FCGR2B	TNFAIP3	CD80	CD86	BLK	SFTPD	CR1	IL33	BTK
GO:BP	granulocyte macrophage colony-stimulating factor production	GO:0032604	1.03e-08	7.98794	16	361	9	18123	IL1B	IL18	SYK	IL23R	IL23A	CD80	IL12B	RASGRP1	TLR9
GO:BP	positive regulation of nitric-oxide synthase biosynthetic process	GO:0051770	1.03e-08	7.98794	16	361	9	18123	IFNG	NOD2	TLR4	CCL2	TLR2	LRRK2	STAT1	TLR9	IL33
GO:BP	regulation of granulocyte macrophage colony-stimulating factor production	GO:0032645	1.03e-08	7.98794	16	361	9	18123	IL1B	IL18	SYK	IL23R	IL23A	CD80	IL12B	RASGRP1	TLR9
GO:BP	regulation of secretion	GO:0051046	1.1e-08	7.95924	650	361	43	18123	IL6	HLA-DRB1	TNF	MIR146A	IL1B	TNFRSF1A	IFNG	TLR4	TNFRSF1B	TNFSF11	SYK	IL1A	IL4	TLR2	SAA1	CCL5	TNFRSF11A	IL13	FCGR2B	CXCL12	ITGB2	IL11	CCR2	NOS2	S100A8	OSM	ITGAM	SPP1	HFE	TGFB3	ANXA1	LRRK2	ALOX5	TGFB2	BLK	IL12B	IL12A	INS	BMP6	HMGCR	PLA2G1B
GO:BP	regulation of nitric oxide biosynthetic process	GO:0045428	1.12e-08	7.94999	69	361	15	18123	IL10	TNF	MIR132	IL1B	IFNG	TLR4	ACP5	PTGS2	ICAM1	ITGB2	MMP8	CX3CR1	CD36	TSPO	ROCK2
GO:BP	positive regulation of NIK/NF-kappaB signaling	GO:1901224	1.12e-08	7.94999	69	361	15	18123	TNF	IL1B	NOD2	TLR4	IL18	TLR2	IL23A	HMGB1	MMP8	CD86	IL18R1	IRAK1	IL12B	TLR9	NLRP12
GO:BP	negative regulation of production of molecular mediator of immune response	GO:0002701	1.26e-08	7.90075	38	361	12	18123	IL10	TNF	FCRL3	FOXP3	FCGR2B	IFNB1	ANGPT1	HFE	TGFB3	TGFB2	CR1	IL33
GO:BP	positive regulation of CD4-positive, alpha-beta T cell activation	GO:2000516	1.26e-08	7.90075	38	361	12	18123	HLA-DRB1	IFNG	IL18	IL23R	IL23A	FOXP3	NLRP3	CD80	HLA-DRA	CD86	ANXA1	IL12B
GO:BP	stress-activated protein kinase signaling cascade	GO:0031098	1.29e-08	7.89108	290	361	28	18123	PTPN22	TNF	IL1B	NOD2	TLR4	TNFSF11	SYK	FAS	VEGFA	TRAF1	FCGR2B	CD40LG	HMGB1	RIPK1	MMP8	MAPK14	MAPK8	MAP3K8	TGFB2	NFKB1	IRAK1	RASGRP1	TLR9	XDH	AKR1B1	HMGCR	LTBR	TF
GO:BP	nitric oxide biosynthetic process	GO:0006809	1.54e-08	7.81137	83	361	16	18123	IL10	TNF	MIR132	IL1B	IFNG	TLR4	ACP5	PTGS2	ICAM1	ITGB2	MMP8	NOS2	CX3CR1	CD36	TSPO	ROCK2
GO:BP	regulation of hydrolase activity	GO:0051336	1.61e-08	7.79284	1252	361	63	18123	TNF	IFNG	NLRP1	CCL2	SYK	FAS	MEFV	VEGFA	PTGS2	CCL5	ICAM1	FCRL3	MMP9	SERPINH1	S100A9	FASLG	TIMP1	CD40	CCL3	SELE	NLRP3	STAT3	JUN	HMGB1	GPI	CCL20	PRTN3	RIPK1	HSPD1	CD86	PTH	CD44	S100A8	FLT1	TAGAP	MAPK8	C4A	APOH	CARD8	TIMP2	ANXA1
GO:BP	response to growth factor	GO:0070848	1.67e-08	7.77797	769	361	47	18123	IL10	MIR146A	IL1B	CXCL8	CCL2	TNFRSF1B	TGFB1	IL4	VEGFA	CCL5	COL2A1	COMP	VCAM1	FASLG	BGLAP	JUN	ADAM17	FSTL1	FOS	PTH	CAT	CD44	FLT1	HSPA5	MAPK14	NR3C1	HFE	TGFB3	ANXA1	CX3CR1	TGFB2	CILP	HAS1	HTRA1	IL12B	IL12A	CALCA	XDH	BMP6	FBN1	PPARA
GO:BP	regulation of nitric oxide metabolic process	GO:0080164	1.75e-08	7.75787	71	361	15	18123	IL10	TNF	MIR132	IL1B	IFNG	TLR4	ACP5	PTGS2	ICAM1	ITGB2	MMP8	CX3CR1	CD36	TSPO	ROCK2
GO:BP	stress-activated MAPK cascade	GO:0051403	1.93e-08	7.71343	274	361	27	18123	PTPN22	TNF	IL1B	NOD2	TLR4	TNFSF11	SYK	FAS	VEGFA	TRAF1	FCGR2B	CD40LG	HMGB1	RIPK1	MMP8	MAPK14	MAPK8	MAP3K8	TGFB2	NFKB1	IRAK1	RASGRP1	TLR9	XDH	HMGCR	LTBR	TF
GO:BP	regulation of cytokine production involved in inflammatory response	GO:1900015	2.17e-08	7.66425	72	361	15	18123	IL6	TNF	MIR146A	MIR155	IL17A	NOD2	TLR4	MEFV	MACIR	STAT3	NOS2	MAPK14	ALOX5	PPARA	IL1R2
GO:BP	cytokine production involved in inflammatory response	GO:0002534	2.17e-08	7.66425	72	361	15	18123	IL6	TNF	MIR146A	MIR155	IL17A	NOD2	TLR4	MEFV	MACIR	STAT3	NOS2	MAPK14	ALOX5	PPARA	IL1R2
GO:BP	cellular localization	GO:0051641	2.57e-08	7.5893	3519	361	124	18123	PTPN22	HLA-DRB1	TNF	MIF	MIR155	HLA-B	IL1B	TNFRSF1A	IFNG	CD247	TNFRSF1B	SYK	TGFB1	IL4	VEGFA	TLR2	PTGS2	CCR5	SLC11A1	FCGR2A	MMP9	S100A12	PADI2	FCGR3B	S100A9	FASLG	RELN	TIMP1	TTR	IL13	BGLAP	FCGR2B	CCL3	TNFAIP3	STAT3	HMGB1	ITGB2	CXCL10	ALB	CXCL1	GPI
GO:BP	regulation of endopeptidase activity	GO:0052548	2.87e-08	7.54161	437	361	34	18123	TNF	NLRP1	SYK	FAS	MEFV	VEGFA	PTGS2	MMP9	SERPINH1	S100A9	FASLG	TIMP1	NLRP3	STAT3	HMGB1	GPI	RIPK1	HSPD1	CD44	S100A8	C4A	CARD8	TIMP2	C5	CASP10	C4B	LTF	PSMB9	CR1	NLRP12	XDH	SIRT1	CASP1	ROCK2
GO:BP	regulation of ossification	GO:0030278	2.98e-08	7.52615	115	361	18	18123	TGFB1	COMP	CSF1	BGLAP	CCL3	CCR1	PTH	MAPK14	ANKH	TGFB3	ALOX5	TGFB2	LTF	CALCA	BMP6	S1PR1	ESRRA	P2RX7
GO:BP	response to hormone	GO:0009725	2.99e-08	7.52474	958	361	53	18123	IL6	IL10	TNF	STAT4	IL1B	PTPN2	IL1RN	TGFB1	TLR2	TNFRSF11B	PTGS2	ICAM1	PADI2	TIMP1	BGLAP	CXCL12	STAT3	HMGB1	GPI	HSPD1	FOS	PTH	CAT	TEK	NOS2	CTSL	NR4A2	SPP1	NR3C1	TIMP2	TGFB3	ANXA1	TGFB2	CTSB	MMP14	NFKB1	PRKCD	SRF	INS	STAT1	IL22
GO:BP	response to hypoxia	GO:0001666	3e-08	7.52343	367	361	31	18123	MIR146A	MIR155	LTA	TGFB1	VEGFA	TLR2	PTGS2	ICAM1	MTHFR	MMP2	VCAM1	CXCL12	ADAM17	HSPD1	CAT	TEK	NOS2	CXCR4	NR4A2	TGFB3	TGFB2	ENO1	MMP14	SRF	IRAK1	PSMB9	PPARA	OPRD1	SIRT1	CASP1	ROCK2
GO:BP	positive regulation of leukocyte adhesion to vascular endothelial cell	GO:1904996	3.02e-08	7.51968	24	361	10	18123	IL6	TNF	ICAM1	SELE	ITGB2	CCR2	ELANE	ALOX5	IRAK1	ITGA4
GO:BP	dendritic cell migration	GO:0036336	3.4e-08	7.46911	32	361	11	18123	CCL5	CCR5	CCR6	CCR1	HMGB1	CCR2	PIK3CG	CXCR4	ALOX5	IL12A	NLRP12
GO:BP	regulation of cysteine-type endopeptidase activity	GO:2000116	3.82e-08	7.41785	241	361	25	18123	TNF	NLRP1	SYK	FAS	MEFV	VEGFA	PTGS2	MMP9	S100A9	FASLG	NLRP3	HMGB1	GPI	RIPK1	HSPD1	CD44	S100A8	CARD8	CASP10	LTF	PSMB9	NLRP12	XDH	SIRT1	CASP1
GO:BP	defense response to Gram-negative bacterium	GO:0050829	3.95e-08	7.40347	88	361	16	18123	IL6	IL17A	TLR4	IL23R	SLC11A1	IL6R	IL23A	NOS2	ELANE	CXCL6	CTSG	CD4	IL22RA1	IL12B	LTF	TLR9
GO:BP	interferon-gamma-mediated signaling pathway	GO:0060333	3.95e-08	7.40347	88	361	16	18123	HLA-DRB1	CIITA	IRF5	HLA-B	PTPN2	IFNG	ICAM1	HLA-DPB1	VCAM1	HLA-C	HLA-DRA	CD44	HLA-DRB5	HLA-A	PRKCD	STAT1
GO:BP	modulation of process of other organism	GO:0035821	3.95e-08	7.40293	149	361	20	18123	MIR155	CRP	IFNG	SYK	TLR2	CCL5	S100A9	TNIP1	CCL3	JUN	RIPK1	NOS2	CSF1R	CXCL6	ENO1	CTSG	CD4	SFTPD	LTF	P2RX7
GO:BP	regulation of peptidase activity	GO:0052547	4.04e-08	7.39384	467	361	35	18123	TNF	NLRP1	SYK	FAS	MEFV	VEGFA	PTGS2	MMP9	SERPINH1	S100A9	FASLG	TIMP1	NLRP3	STAT3	HMGB1	GPI	RIPK1	HSPD1	CD44	S100A8	C4A	CARD8	TIMP2	C5	CASP10	C4B	LTF	PSMB9	CR1	NLRP12	XDH	MAPK12	SIRT1	CASP1	ROCK2
GO:BP	lymphocyte chemotaxis	GO:0048247	4.23e-08	7.37326	63	361	14	18123	CCL2	SAA1	CCL5	PADI2	CCL3	CXCL10	ADAM17	CCL20	CXCR3	CCR2	PIK3CG	CX3CL1	PIK3CD	KLRK1
GO:BP	positive regulation of macromolecule biosynthetic process	GO:0010557	4.3e-08	7.3663	1859	361	80	18123	IL6	IL10	HLA-DRB1	TNF	STAT4	CIITA	IRF5	IL1B	IL17A	TNFRSF1A	IFNG	NOD2	TLR4	IL18	CCL2	TNFSF11	TGFB1	IL2	IL15	IL1A	IL4	VEGFA	TLR2	CCL5	SLC11A1	PADI2	TNIP1	FOXP3	CD40	NLRP3	CD28	STAT3	JUN	HMGB1	CXCL10	CD80	REL	MMP12	MAFB	IL11	RIPK1
GO:BP	positive regulation of I-kappaB kinase/NF-kappaB signaling	GO:0043123	4.4e-08	7.35621	185	361	22	18123	HLA-DRB1	TNF	TNFRSF1A	NOD2	TLR4	TNFSF11	S100A12	FASLG	CD40	REL	RIPK1	TFRC	CX3CL1	CD4	IRAK1	CASP10	LTF	TLR9	CD36	CASP1	PRKCB	LTBR
GO:BP	ameboidal-type cell migration	GO:0001667	5.1e-08	7.29216	496	361	36	18123	TNF	MIR146A	MIR155	MIR132	MIR150	IFNG	TGFB1	IL4	VEGFA	PTGS2	CCR6	MMP9	MACIR	TIMP1	CD40	HMGB1	ITGB2	ADAM17	GPI	FSTL1	ANGPT1	TEK	PIK3CG	APOH	ANXA1	TGFB2	HAS1	SRF	CALCA	PIK3CD	ITGA4	SIRT1	ROCK2	SGPL1	TWEAK	HSPB1
GO:BP	regulation of endothelial cell apoptotic process	GO:2000351	5.32e-08	7.27388	64	361	14	18123	IL10	TNF	MIR132	CCL2	IL4	ICAM1	FASLG	CD40	IL13	CD40LG	TNFAIP3	ANGPT1	TEK	ITGA4
GO:BP	leukocyte homeostasis	GO:0001776	5.65e-08	7.24809	90	361	16	18123	IL6	IL2RA	TGFB1	IL2	FAS	FOXP3	TNFSF13B	TNFAIP3	HMGB1	ADAM17	CCR2	ANXA1	CXCL6	JAM3	PIK3CD	PDE4B
GO:BP	immunoglobulin production involved in immunoglobulin-mediated immune response	GO:0002381	5.84e-08	7.23342	53	361	13	18123	IL10	HLA-DQB1	IL2	IL4	CCR6	FOXP3	CD40	CD40LG	CD28	HSPD1	TNFSF13	TFRC	BTK
GO:BP	positive regulation of nucleobase-containing compound metabolic process	GO:0045935	6.03e-08	7.21944	1943	361	82	18123	IL6	IL10	HLA-DRB1	TNF	STAT4	CIITA	IRF5	IL1B	IL17A	TNFRSF1A	IFNG	NOD2	TLR4	IL18	TNFRSF1B	TNFSF11	TGFB1	IL2	IL1A	IL4	VEGFA	TLR2	SLC11A1	PADI2	TNIP1	FOXP3	CD40	NLRP3	CD28	STAT3	JUN	HMGB1	CXCL10	CD80	REL	MMP12	MAFB	IL11	RIPK1	CXCR3	FOS
GO:BP	membrane protein ectodomain proteolysis	GO:0006509	6.51e-08	7.18643	43	361	12	18123	IL10	TNF	IL1B	IFNG	TNFRSF1B	TIMP1	ADAM17	PRTN3	TIMP2	ERAP1	MMP7	BACE
GO:BP	negative regulation of leukocyte differentiation	GO:1902106	7.45e-08	7.12774	106	361	17	18123	MIR155	CTLA4	PTPN2	TLR4	IL2	IL4	FOXP3	FCGR2B	CCL3	HMGB1	MAFB	IFNB1	ANXA1	LTF	CALCA	CR1	FBN1
GO:BP	regulation of biosynthetic process	GO:0009889	7.8e-08	7.10794	4374	361	143	18123	IL6	IL10	HLA-DRB1	TNF	STAT4	CIITA	IRF5	MIR146A	CD244	NFKBIL1	MIR155	MIR132	IL1B	IL17A	TNFRSF1A	PTPN2	IFNG	NOD2	TLR4	CXCL8	IL18	CCL2	ACP5	TNFRSF1B	TNFSF11	SYK	TGFB1	IL2	IL15	IL1A	IL4	VEGFA	TLR2	PTGS2	CCL5	ICAM1	SLC11A1	MTHFR	IL6R	S100A12	CSF2
GO:BP	positive regulation of neuroinflammatory response	GO:0150078	7.87e-08	7.10376	19	361	9	18123	IL6	TNF	MIR155	IL1B	IL18	CCL3	MMP8	LRRK2	IL33
GO:BP	positive regulation of osteoclast differentiation	GO:0045672	7.9e-08	7.10239	26	361	10	18123	TNF	IL17A	IFNG	TNFSF11	IL23R	CSF1	IL23A	CCR1	FOS	IL12B
GO:BP	regulation of macrophage activation	GO:0043030	8.31e-08	7.08064	66	361	14	18123	IL6	IL10	MIF	MIR155	TLR4	IL4	IL13	FCGR2B	CCL3	HSPD1	MMP8	LRRK2	CX3CL1	IL33
GO:BP	response to decreased oxygen levels	GO:0036293	8.34e-08	7.07868	382	361	31	18123	MIR146A	MIR155	LTA	TGFB1	VEGFA	TLR2	PTGS2	ICAM1	MTHFR	MMP2	VCAM1	CXCL12	ADAM17	HSPD1	CAT	TEK	NOS2	CXCR4	NR4A2	TGFB3	TGFB2	ENO1	MMP14	SRF	IRAK1	PSMB9	PPARA	OPRD1	SIRT1	CASP1	ROCK2
GO:BP	regulation of epithelial cell apoptotic process	GO:1904035	8.7e-08	7.06046	107	361	17	18123	IL6	IL10	TNF	MIR132	CCL2	IL4	ICAM1	FASLG	CD40	IL13	CD40LG	TNFAIP3	ANGPT1	TEK	PPARA	PLA2G1B	ITGA4
GO:BP	regulation of interleukin-23 production	GO:0032667	9.29e-08	7.0321	9	361	7	18123	MIR155	IL17A	IFNG	TLR4	TGFB1	CSF2	IL17RA
GO:BP	interleukin-23 production	GO:0032627	9.29e-08	7.0321	9	361	7	18123	MIR155	IL17A	IFNG	TLR4	TGFB1	CSF2	IL17RA
GO:BP	antigen processing and presentation of peptide antigen	GO:0048002	1.02e-07	6.99033	193	361	22	18123	HLA-DRB1	HLA-B	HLA-DQB1	SLC11A1	HLA-DPB1	FCGR2B	HLA-DMA	HLA-C	HLA-DRA	HLA-DMB	CTSL	HLA-DOA	HLA-DRB5	HFE	ERAP1	HLA-A	TAP2	PSMB9	CD36	CTSS	ITGAV	CTSF
GO:BP	skeletal system development	GO:0001501	1.06e-07	6.9742	509	361	36	18123	ACP5	TNFSF11	TGFB1	TNFRSF11B	COL2A1	MMP13	MMP9	COMP	MMP2	SERPINH1	TIMP1	BGLAP	CTSK	PTH	TEK	CD44	CHI3L1	MAPK14	ACAN	ADAMTS4	ANKH	TGFB3	TGFB2	MMP14	LECT2	SRF	VDR	HAPLN1	LTF	FRZB	BMP6	FBN1	ESRRA	SGPL1	EBP	CDH11
GO:BP	response to oxygen levels	GO:0070482	1.1e-07	6.9601	410	361	32	18123	MIR146A	MIR155	LTA	TGFB1	FAS	VEGFA	TLR2	PTGS2	ICAM1	MTHFR	MMP2	VCAM1	CXCL12	ADAM17	HSPD1	CAT	TEK	NOS2	CXCR4	NR4A2	TGFB3	TGFB2	ENO1	MMP14	SRF	IRAK1	PSMB9	PPARA	OPRD1	SIRT1	CASP1	ROCK2
GO:BP	response to amyloid-beta	GO:1904645	1.24e-07	6.90539	56	361	13	18123	MIR146A	MMP3	TLR4	MMP13	ICAM1	MMP9	MMP2	VCAM1	FCGR2B	MMP12	CD36	ITGA4	BACE
GO:BP	positive regulation of phagocytosis	GO:0050766	1.28e-07	6.89437	68	361	14	18123	TNF	IL2RB	IL1B	IFNG	NOD2	CCL2	IL15	SLC11A1	FCGR2B	MBL2	C4A	C4B	SFTPD	CD36
GO:BP	response to nutrient levels	GO:0031667	1.32e-07	6.87861	513	361	36	18123	LTA	NOD2	TGFB1	IL15	FAS	TNFRSF11B	PTGS2	ICAM1	MTHFR	VCAM1	CD40	BGLAP	JUN	CXCL10	ALB	MPO	PTH	CAT	HSPA5	MAPK8	DHODH	SPP1	HFE	LRRK2	CLEC16A	FOLR2	SRF	VDR	MMP7	STAT1	HMGCR	G6PD	PPARA	TSPO	TYR	SIRT1
GO:BP	negative regulation of hemopoiesis	GO:1903707	1.37e-07	6.8631	110	361	17	18123	MIR155	CTLA4	PTPN2	TLR4	IL2	IL4	FOXP3	FCGR2B	CCL3	HMGB1	MAFB	IFNB1	ANXA1	LTF	CALCA	CR1	FBN1
GO:BP	antigen receptor-mediated signaling pathway	GO:0050851	1.44e-07	6.84111	321	361	28	18123	PTPN22	HLA-DRB1	CTLA4	PTPN2	CD247	SYK	FCRL3	HLA-DPB1	FOXP3	FCGR2B	CD28	CD79A	HLA-DRA	BTNL2	HLA-DRB5	SH2D1A	HLA-A	NFKB1	CD4	BLK	WAS	PSMB9	BTK	PIK3CD	CD19	PDE4D	PDE4B	PRKCB
GO:BP	positive regulation of nucleic acid-templated transcription	GO:1903508	1.44e-07	6.84043	1623	361	72	18123	IL6	IL10	HLA-DRB1	TNF	STAT4	CIITA	IRF5	IL1B	IL17A	TNFRSF1A	NOD2	TLR4	IL18	TNFSF11	TGFB1	IL2	IL1A	IL4	VEGFA	TLR2	SLC11A1	PADI2	TNIP1	FOXP3	CD40	NLRP3	CD28	STAT3	JUN	HMGB1	CXCL10	CD80	REL	MMP12	MAFB	IL11	RIPK1	CXCR3	FOS	NFKBIA	CD86
GO:BP	positive regulation of transcription, DNA-templated	GO:0045893	1.44e-07	6.84043	1623	361	72	18123	IL6	IL10	HLA-DRB1	TNF	STAT4	CIITA	IRF5	IL1B	IL17A	TNFRSF1A	NOD2	TLR4	IL18	TNFSF11	TGFB1	IL2	IL1A	IL4	VEGFA	TLR2	SLC11A1	PADI2	TNIP1	FOXP3	CD40	NLRP3	CD28	STAT3	JUN	HMGB1	CXCL10	CD80	REL	MMP12	MAFB	IL11	RIPK1	CXCR3	FOS	NFKBIA	CD86
GO:BP	regulation of regulatory T cell differentiation	GO:0045589	1.47e-07	6.83204	36	361	11	18123	HLA-DRB1	IL2RA	MIR155	CTLA4	IFNG	TGFB1	IL2	FOXP3	CD28	HLA-DRA	CR1
GO:BP	type 2 immune response	GO:0042092	1.47e-07	6.83204	36	361	11	18123	IL6	IL10	NOD2	IL18	IL4	NLRP3	CD86	IFNB1	CCR2	ANXA1	IL33
GO:BP	response to nutrient	GO:0007584	1.48e-07	6.82861	178	361	21	18123	LTA	NOD2	TGFB1	IL15	TNFRSF11B	PTGS2	MTHFR	VCAM1	CD40	BGLAP	CXCL10	PTH	CAT	SPP1	FOLR2	SRF	VDR	STAT1	HMGCR	TSPO	TYR
GO:BP	positive regulation of RNA biosynthetic process	GO:1902680	1.49e-07	6.82823	1624	361	72	18123	IL6	IL10	HLA-DRB1	TNF	STAT4	CIITA	IRF5	IL1B	IL17A	TNFRSF1A	NOD2	TLR4	IL18	TNFSF11	TGFB1	IL2	IL1A	IL4	VEGFA	TLR2	SLC11A1	PADI2	TNIP1	FOXP3	CD40	NLRP3	CD28	STAT3	JUN	HMGB1	CXCL10	CD80	REL	MMP12	MAFB	IL11	RIPK1	CXCR3	FOS	NFKBIA	CD86
GO:BP	second-messenger-mediated signaling	GO:0019932	1.55e-07	6.80945	322	361	28	18123	TNF	CXCL8	TNFSF11	SYK	VEGFA	CCR5	CCR6	VCAM1	CCL3	SELE	CCR1	CCL20	CXCR3	CCR2	NOS2	CXCR4	CCRL2	BST1	CX3CR1	LRRK2	CXCR5	CD4	INS	BTK	CD36	PDE4A	PDE4D	P2RX7
GO:BP	endothelial cell apoptotic process	GO:0072577	1.57e-07	6.80371	69	361	14	18123	IL10	TNF	MIR132	CCL2	IL4	ICAM1	FASLG	CD40	IL13	CD40LG	TNFAIP3	ANGPT1	TEK	ITGA4
GO:BP	regulation of vesicle-mediated transport	GO:0060627	1.72e-07	6.76322	544	361	37	18123	TNF	IL2RB	MIR155	IL1B	IFNG	NOD2	CCL2	SYK	TGFB1	IL15	IL4	VEGFA	TLR2	SLC11A1	IL13	FCGR2B	SELE	MBL2	HMGB1	ITGB2	PRTN3	ANGPT1	CCR2	C4A	ITGAM	HFE	ANXA1	LRRK2	BLK	C4B	SFTPD	CD36	AAK1	PRKCB	ITGAV	BACE	TF
GO:BP	nitrogen compound metabolic process	GO:0006807	1.87e-07	6.72761	10148	361	261	18123	PTPN22	IL6	IL10	HLA-DRB1	TNF	STAT4	CIITA	MIF	IRF5	SLC22A4	MIR146A	NFKBIL1	MIR155	LACC1	MIR132	IL1B	PADI4	MMP3	IL17A	TNFRSF1A	PTPN2	IFNG	NOD2	CD247	NLRP1	TLR4	IL18	CCL2	ACP5	TNFRSF1B	TNFSF11	MMP1	SYK	TGFB1	IL2	IL15	FAS	IL1A	IL4	MEFV	IL23R
GO:BP	epithelial cell migration	GO:0010631	1.91e-07	6.71852	371	361	30	18123	TNF	MIR146A	MIR155	MIR132	MIR150	IFNG	IL4	VEGFA	PTGS2	CCR6	MMP9	CD40	HMGB1	ITGB2	ADAM17	GPI	FSTL1	ANGPT1	TEK	PIK3CG	APOH	ANXA1	TGFB2	SRF	CALCA	PIK3CD	SIRT1	ROCK2	TWEAK	HSPB1
GO:BP	positive regulation of epithelial cell migration	GO:0010634	2.04e-07	6.69058	181	361	21	18123	MIR146A	MIR132	MIR150	IFNG	VEGFA	PTGS2	CCR6	MMP9	CD40	HMGB1	ADAM17	GPI	ANGPT1	TEK	PIK3CG	ANXA1	TGFB2	PIK3CD	SIRT1	ROCK2	HSPB1
GO:BP	foam cell differentiation	GO:0090077	2.06e-07	6.68656	37	361	11	18123	CRP	IL18	CSF2	CSF1	NFKBIA	PLA2G2A	NFKB1	STAT1	CD36	PPARA	ITGAV
GO:BP	macrophage derived foam cell differentiation	GO:0010742	2.06e-07	6.68656	37	361	11	18123	CRP	IL18	CSF2	CSF1	NFKBIA	PLA2G2A	NFKB1	STAT1	CD36	PPARA	ITGAV
GO:BP	cellular response to growth factor stimulus	GO:0071363	2.12e-07	6.67348	741	361	44	18123	IL10	MIR146A	IL1B	CXCL8	CCL2	TNFRSF1B	TGFB1	IL4	VEGFA	CCL5	COL2A1	COMP	VCAM1	BGLAP	JUN	ADAM17	FSTL1	FOS	CAT	CD44	FLT1	HSPA5	MAPK14	NR3C1	HFE	TGFB3	ANXA1	CX3CR1	TGFB2	CILP	HAS1	HTRA1	IL12B	IL12A	CALCA	XDH	BMP6	FBN1	PPARA	PIK3CD	OPRD1
GO:BP	regulation of lipid localization	GO:1905952	2.26e-07	6.64521	182	361	21	18123	IL6	TNF	MIR146A	MIR155	IL1B	CRP	PTPN2	TNFSF11	SYK	FASLG	TNFRSF11A	NFKBIA	SPP1	NFKB1	PRKCD	CD36	BMP6	PPARA	TSPO	SIRT1	ITGAV
GO:BP	metal ion transport	GO:0030001	2.27e-07	6.64407	523	361	36	18123	PTPN22	CCL2	TGFB1	PTGS2	CCL5	CCR5	ICAM1	SLC11A1	FCRL3	FASLG	IL13	CCL3	CCR1	CXCL12	CXCL10	CXCR3	PIK3CG	CXCR4	IL16	CX3CL1	NPSR1	VDR	CD4	CALCA	TLR9	G6PD	PLA2G1B	CD19	OPRD1	PDE4D	TSPO	PDE4B	PRKCB	BDKRB1	P2RX7	ITGAV
GO:BP	epithelium migration	GO:0090132	2.33e-07	6.63279	374	361	30	18123	TNF	MIR146A	MIR155	MIR132	MIR150	IFNG	IL4	VEGFA	PTGS2	CCR6	MMP9	CD40	HMGB1	ITGB2	ADAM17	GPI	FSTL1	ANGPT1	TEK	PIK3CG	APOH	ANXA1	TGFB2	SRF	CALCA	PIK3CD	SIRT1	ROCK2	TWEAK	HSPB1
GO:BP	epithelial cell apoptotic process	GO:1904019	2.44e-07	6.61185	130	361	18	18123	IL6	IL10	TNF	MIR132	CCL2	IL4	ICAM1	FASLG	CD40	IL13	CD40LG	TNFAIP3	ANGPT1	TEK	PIK3CG	PPARA	PLA2G1B	ITGA4
GO:BP	regulation of protein kinase B signaling	GO:0051896	2.76e-07	6.55859	264	361	25	18123	TNF	MIR146A	MIR132	IL18	TNFSF11	VEGFA	CCL3	CD28	CD80	CD86	ANGPT1	TEK	CHI3L1	PIK3CG	OSM	CX3CR1	CX3CL1	INS	CSF3	ICOS	XDH	PPARA	PIK3CD	CD19	SIRT1
GO:BP	positive regulation of acute inflammatory response	GO:0002675	2.82e-07	6.54907	29	361	10	18123	IL6	TNF	IL1B	TNFSF11	PTGS2	TNFRSF11A	IL6ST	PIK3CG	OSM	BTK
GO:BP	response to reactive oxygen species	GO:0000302	3.1e-07	6.5087	224	361	23	18123	IL6	IL10	MIR155	MMP9	MMP2	TNFAIP3	JUN	RIPK1	HSPD1	FOS	MPO	HP	CAT	MAPK8	ANXA1	LRRK2	IL18BP	PRKCD	STAT1	BTK	CD36	DHFR	SIRT1
GO:BP	lymphocyte costimulation	GO:0031294	3.16e-07	6.49981	60	361	13	18123	CTLA4	IL4	TNFSF13B	PDCD1	CD40LG	CD28	CD80	CD86	MAP3K8	BTLA	ICOS	TNFRSF13C	KLRK1
GO:BP	tissue migration	GO:0090130	3.44e-07	6.46405	380	361	30	18123	TNF	MIR146A	MIR155	MIR132	MIR150	IFNG	IL4	VEGFA	PTGS2	CCR6	MMP9	CD40	HMGB1	ITGB2	ADAM17	GPI	FSTL1	ANGPT1	TEK	PIK3CG	APOH	ANXA1	TGFB2	SRF	CALCA	PIK3CD	SIRT1	ROCK2	TWEAK	HSPB1
GO:BP	negative regulation of interleukin-1 production	GO:0032692	3.52e-07	6.45386	49	361	12	18123	IL10	MIR155	MIR132	ACP5	MEFV	NLRP3	TNFAIP3	CARD8	CX3CR1	CX3CL1	NLRP12	IL1R2
GO:BP	negative regulation of intracellular signal transduction	GO:1902532	3.55e-07	6.45006	558	361	37	18123	PTPN22	MIF	MIR146A	MIR132	IL1B	PTPN2	TLR4	PTGS2	MMP9	TNIP1	NLRP3	CXCL12	TNFAIP3	RIPK1	CD44	MAPK14	CARD8	DDX39B	TIMP2	LRRK2	TGFB2	ENO1	SYVN1	PRKCD	MUC1	INS	STAT1	NLRP12	XDH	HMGCR	PPARA	PDE4D	BDKRB2	SIRT1	MCL1	P2RX7	HSPB1
GO:BP	regulation of phosphatidylinositol 3-kinase signaling	GO:0014066	3.59e-07	6.44442	133	361	18	18123	TNF	IL18	VEGFA	CCL5	RELN	CD28	CAT	ANGPT1	TEK	FLT1	PIK3CG	OSM	TGFB2	RASGRP1	INS	CSF3	PIK3CD	SIRT1
GO:BP	positive regulation of peptidase activity	GO:0010952	3.68e-07	6.43443	206	361	22	18123	TNF	NLRP1	SYK	FAS	MEFV	S100A9	FASLG	NLRP3	STAT3	HMGB1	RIPK1	HSPD1	S100A8	CARD8	CASP10	CR1	NLRP12	XDH	MAPK12	SIRT1	CASP1	ROCK2
GO:BP	calcium-mediated signaling	GO:0019722	3.68e-07	6.43443	206	361	22	18123	TNF	CXCL8	TNFSF11	SYK	CCR5	CCR6	VCAM1	CCL3	SELE	CCR1	CCL20	CXCR3	CCR2	CXCR4	CCRL2	BST1	CX3CR1	LRRK2	CXCR5	CD4	BTK	P2RX7
GO:BP	regulatory T cell differentiation	GO:0045066	3.89e-07	6.40972	39	361	11	18123	HLA-DRB1	IL2RA	MIR155	CTLA4	IFNG	TGFB1	IL2	FOXP3	CD28	HLA-DRA	CR1
GO:BP	membrane protein proteolysis	GO:0033619	3.95e-07	6.40353	61	361	13	18123	IL10	TNF	IL1B	IFNG	TNFRSF1B	TIMP1	ADAM17	PRTN3	TIMP2	ERAP1	NFKB1	MMP7	BACE
GO:BP	positive regulation of proteolysis	GO:0045862	4.16e-07	6.38101	383	361	30	18123	TNF	IL1B	IFNG	NLRP1	TNFRSF1B	SYK	FAS	MEFV	S100A9	FASLG	TNIP1	NLRP3	STAT3	HMGB1	RIPK1	HSPD1	S100A8	CARD8	LRRK2	ENO1	MMP14	CASP10	CR1	IL33	NLRP12	XDH	MAPK12	SIRT1	CASP1	ROCK2
GO:BP	T cell lineage commitment	GO:0002360	4.16e-07	6.38068	30	361	10	18123	IL6	IL23R	IL6R	IL23A	FOXP3	STAT3	IL7	CTSL	IL12B	RAG2
GO:BP	positive regulation of endopeptidase activity	GO:0010950	4.18e-07	6.37932	188	361	21	18123	TNF	NLRP1	SYK	FAS	MEFV	S100A9	FASLG	NLRP3	STAT3	HMGB1	RIPK1	HSPD1	S100A8	CARD8	CASP10	CR1	NLRP12	XDH	SIRT1	CASP1	ROCK2
GO:BP	negative regulation of mononuclear cell proliferation	GO:0032945	4.46e-07	6.35092	88	361	15	18123	IL10	HLA-DRB1	IL2RA	CRP	CTLA4	TGFB1	IL2	FOXP3	FCGR2B	CD80	CD86	BLK	SFTPD	CR1	BTK
GO:BP	natural killer cell activation	GO:0030101	4.46e-07	6.35092	88	361	15	18123	PTPN22	CD244	IL18	IL2	IL15	IL23R	IL23A	ITGB2	IFNB1	IL18R1	IL12B	IL12A	RASGRP1	PIK3CD	KLRK1
GO:BP	negative regulation of cell differentiation	GO:0045596	4.48e-07	6.34886	701	361	42	18123	IL6	TNF	MIR146A	MIR155	IL1B	CRP	CTLA4	PTPN2	IFNG	TLR4	IL18	TGFB1	IL2	IL4	VEGFA	MMP9	FOXP3	IL13	FCGR2B	CCL3	STAT3	HMGB1	CXCL10	MAFB	NFKBIA	PTH	IFNB1	SPP1	ANXA1	TGFB2	LTF	CALCA	CR1	STAT1	FRZB	XDH	FBN1	G6PD	PPARA	TSPO	SIRT1
GO:BP	macrophage chemotaxis	GO:0048246	5.27e-07	6.2778	40	361	11	18123	MIF	CCL2	SAA1	CCL5	CSF1	CCL3	CSF1R	CX3CL1	C5	SFTPD	C5AR1
GO:BP	cellular response to abiotic stimulus	GO:0071214	5.49e-07	6.26072	340	361	28	18123	CIITA	IL1B	MMP3	TNFRSF1A	TLR4	MMP1	TGFB1	FAS	PTGS2	MMP9	MMP2	TIMP1	CD40	IL13	RELB	HSPA5	MAPK14	MAPK8	NFKB1	PRKCD	MMP7	BMP6	AKR1B1	TSPO	BDKRB2	SIRT1	CASP1	LTBR
GO:BP	cellular response to environmental stimulus	GO:0104004	5.49e-07	6.26072	340	361	28	18123	CIITA	IL1B	MMP3	TNFRSF1A	TLR4	MMP1	TGFB1	FAS	PTGS2	MMP9	MMP2	TIMP1	CD40	IL13	RELB	HSPA5	MAPK14	MAPK8	NFKB1	PRKCD	MMP7	BMP6	AKR1B1	TSPO	BDKRB2	SIRT1	CASP1	LTBR
GO:BP	positive regulation of protein kinase B signaling	GO:0051897	6.2e-07	6.20789	192	361	21	18123	TNF	MIR132	IL18	TNFSF11	VEGFA	CCL3	CD28	CD80	CD86	ANGPT1	TEK	CHI3L1	PIK3CG	OSM	CX3CR1	CX3CL1	INS	CSF3	ICOS	PIK3CD	CD19
GO:BP	temperature homeostasis	GO:0001659	6.83e-07	6.16571	174	361	20	18123	TNF	IL1B	TLR4	IL18	TNFSF11	SYK	IL15	IL1A	IL4	VEGFA	PTGS2	TNFRSF11A	IL13	STAT3	ADAM17	CPT2	CCR2	CXCR4	IL18R1	CD36
GO:BP	somatic diversification of immune receptors via germline recombination within a single locus	GO:0002562	7.49e-07	6.12575	64	361	13	18123	IL10	IL2	IL4	CCR6	FOXP3	CD40	CD40LG	CD28	HMGB1	HSPD1	TNFSF13	TFRC	RAG2
GO:BP	positive regulation of cytokine production involved in immune response	GO:0002720	7.49e-07	6.12575	64	361	13	18123	IL6	LACC1	IL1B	NOD2	TLR4	IL18	IL4	IL1R1	NLRP3	IL18R1	HLA-A	CD36	SIRT1
GO:BP	somatic cell DNA recombination	GO:0016444	7.49e-07	6.12575	64	361	13	18123	IL10	IL2	IL4	CCR6	FOXP3	CD40	CD40LG	CD28	HMGB1	HSPD1	TNFSF13	TFRC	RAG2
GO:BP	positive regulation of MHC class II biosynthetic process	GO:0045348	8.23e-07	6.08486	11	361	7	18123	IL10	CIITA	IFNG	TLR4	IL4	IL33	SIRT1
GO:BP	positive regulation of stress-activated MAPK cascade	GO:0032874	8.36e-07	6.07774	123	361	17	18123	TNF	IL1B	NOD2	TLR4	TNFSF11	VEGFA	TRAF1	FCGR2B	HMGB1	RIPK1	MMP8	TGFB2	RASGRP1	TLR9	XDH	HMGCR	LTBR
GO:BP	regulation of macrophage derived foam cell differentiation	GO:0010743	8.63e-07	6.06421	32	361	10	18123	CRP	IL18	CSF2	CSF1	NFKBIA	PLA2G2A	NFKB1	CD36	PPARA	ITGAV
GO:BP	regulation of type 2 immune response	GO:0002828	8.63e-07	6.06421	32	361	10	18123	IL6	NOD2	IL18	IL4	NLRP3	CD86	IFNB1	CCR2	ANXA1	IL33
GO:BP	negative regulation of extrinsic apoptotic signaling pathway	GO:2001237	9.67e-07	6.0144	108	361	16	18123	TNF	IL1B	FAS	IL1A	IL4	COL2A1	ICAM1	CSF2	FASLG	TNFAIP3	RIPK1	IL7	CX3CL1	IL19	MCL1	ITGAV
GO:BP	regulation of receptor signaling pathway via JAK-STAT	GO:0046425	9.67e-07	6.0144	108	361	16	18123	IL6	IL10	TNF	MIR146A	MIR155	PTPN2	IFNG	IL4	IL23R	CCL5	IL6R	IL23A	IFNB1	IL12B	IL10RA	AKR1B1
GO:BP	regulation of cellular biosynthetic process	GO:0031326	9.73e-07	6.01171	4307	361	138	18123	IL6	IL10	HLA-DRB1	TNF	STAT4	CIITA	IRF5	MIR146A	CD244	NFKBIL1	MIR155	MIR132	IL1B	IL17A	TNFRSF1A	PTPN2	IFNG	NOD2	TLR4	CXCL8	IL18	ACP5	TNFRSF1B	TNFSF11	SYK	TGFB1	IL2	IL15	IL1A	IL4	VEGFA	TLR2	PTGS2	CCL5	ICAM1	SLC11A1	MTHFR	S100A12	CSF2	PADI2	S100A9
GO:BP	regulation of extrinsic apoptotic signaling pathway	GO:2001236	9.8e-07	6.00856	159	361	19	18123	TNF	IL1B	FAS	IL1A	IL4	COL2A1	ICAM1	CSF2	TRAF1	FASLG	TNFAIP3	RIPK1	IL7	CX3CL1	IL19	MCL1	LTBR	ITGAV	TWEAK
GO:BP	cellular response to reactive oxygen species	GO:0034614	9.8e-07	6.00856	159	361	19	18123	IL6	IL10	MIR155	MMP9	MMP2	TNFAIP3	JUN	RIPK1	FOS	MPO	MAPK8	ANXA1	LRRK2	IL18BP	PRKCD	BTK	CD36	DHFR	SIRT1
GO:BP	tissue development	GO:0009888	9.96e-07	6.00176	2093	361	83	18123	IL6	IL10	HLA-DRB1	TNF	IL1B	MIR150	TNFRSF1A	IFNG	TNFSF11	TGFB1	VEGFA	PTGS2	COL2A1	MMP13	ICAM1	MTHFR	MMP9	COMP	IL6R	MMP2	SERPINH1	CSF1	FOXP3	TIMP1	IL13	BGLAP	CCL3	CCR1	FLG	IL6ST	ITGB2	CXCL10	CTSK	ADAM17	GPI	MMP12	FSTL1	FOS	MMP8	PTH	CAT
GO:BP	regulation of cysteine-type endopeptidase activity involved in apoptotic process	GO:0043281	1.01e-06	5.99746	217	361	22	18123	TNF	NLRP1	SYK	FAS	VEGFA	PTGS2	MMP9	S100A9	FASLG	NLRP3	HMGB1	GPI	RIPK1	HSPD1	CD44	S100A8	CARD8	CASP10	NLRP12	XDH	SIRT1	CASP1
GO:BP	negative regulation of tumor necrosis factor superfamily cytokine production	GO:1903556	1.06e-06	5.97623	79	361	14	18123	PTPN22	IL10	NFKBIL1	MIR132	NOD2	TLR4	ACP5	IL4	FOXP3	TNFAIP3	IL37	CX3CL1	LTF	TSPO
GO:BP	positive regulation of stress-activated protein kinase signaling cascade	GO:0070304	1.08e-06	5.96592	125	361	17	18123	TNF	IL1B	NOD2	TLR4	TNFSF11	VEGFA	TRAF1	FCGR2B	HMGB1	RIPK1	MMP8	TGFB2	RASGRP1	TLR9	XDH	HMGCR	LTBR
GO:BP	MHC class II biosynthetic process	GO:0045342	1.08e-06	5.96495	17	361	8	18123	IL10	CIITA	IFNG	TLR4	IL4	SLC11A1	IL33	SIRT1
GO:BP	regulation of cellular extravasation	GO:0002691	1.22e-06	5.91513	33	361	10	18123	MIR146A	IL1R1	ICAM1	SELE	CXCL12	CCR2	ELANE	BST1	JAM3	ITGA4
GO:BP	cellular response to mechanical stimulus	GO:0071260	1.26e-06	5.90051	80	361	14	18123	IL1B	TNFRSF1A	TLR4	TGFB1	FAS	PTGS2	CD40	IL13	MAPK8	NFKB1	MMP7	BMP6	CASP1	LTBR
GO:BP	positive regulation of RNA metabolic process	GO:0051254	1.27e-06	5.89595	1775	361	74	18123	IL6	IL10	HLA-DRB1	TNF	STAT4	CIITA	IRF5	IL1B	IL17A	TNFRSF1A	NOD2	TLR4	IL18	TNFRSF1B	TNFSF11	TGFB1	IL2	IL1A	IL4	VEGFA	TLR2	SLC11A1	PADI2	TNIP1	FOXP3	CD40	NLRP3	CD28	STAT3	JUN	HMGB1	CXCL10	CD80	REL	MMP12	MAFB	IL11	RIPK1	CXCR3	FOS	NFKBIA
GO:BP	regulation of ion transport	GO:0043269	1.42e-06	5.84852	728	361	42	18123	PTPN22	IL1B	IFNG	CCL2	TNFSF11	SYK	TGFB1	PTGS2	CCL5	ICAM1	FCRL3	MMP9	RELN	TNFRSF11A	IL13	CCL3	CCR1	CXCL12	CXCL10	RIPK1	CXCR3	CCR2	PIK3CG	CXCR4	HFE	IL16	CX3CL1	NPSR1	CD4	CALCA	TLR9	G6PD	PLA2G1B	CD19	OPRD1	PDE4D	TSPO	PDE4B	CTSS	BDKRB1	P2RX7
GO:BP	negative regulation of molecular function	GO:0044092	1.46e-06	5.83657	1228	361	58	18123	PTPN22	IL10	TNF	NFKBIL1	MIR155	MIR132	IL1B	PTPN2	IFNG	NOD2	VEGFA	PTGS2	MMP9	SERPINH1	FOXP3	TIMP1	IL13	NLRP3	TNFAIP3	JUN	GPI	HP	NFKBIA	CAT	CCR2	CD44	IL7	MAPK8	C4A	CARD8	HFE	ANXA5	TIMP2	ANXA1	LRRK2	TGFB2	NFKB1	GNAQ	IL18BP	PRKCD	IRAK1
GO:BP	cellular response to endogenous stimulus	GO:0071495	1.58e-06	5.80127	1467	361	65	18123	PTPN22	TNF	MIR146A	IL1B	PTPN2	NOD2	TLR4	CXCL8	CCL2	TGFB1	IL4	PTGS2	CCL5	COL2A1	ICAM1	COMP	MMP2	VCAM1	PADI2	BGLAP	FCGR2B	STAT3	JUN	ADAM17	FSTL1	FOS	PTH	CD44	PIK3CG	HSPA5	CTSL	NR4A2	NR3C1	HFE	TGFB3	ANXA1	CX3CR1	LRRK2	TGFB2	FOLR2	CTSB
GO:BP	response to drug	GO:0042493	1.69e-06	5.77217	406	361	30	18123	IL10	LTA	IL1B	TGFB1	TNFRSF11B	PTGS2	ICAM1	MTHFR	BGLAP	STAT3	JUN	ADAM17	HSPD1	FOS	PTH	SLC19A1	CAT	NOS2	HSPA5	DHODH	TFRC	CXCR4	TIMP2	ANXA1	TGFB2	STAT1	PDE4A	TSPO	PDE4B	PNP
GO:BP	negative regulation of NF-kappaB transcription factor activity	GO:0032088	1.85e-06	5.7333	97	361	15	18123	IL10	NFKBIL1	MIR155	NOD2	FOXP3	NLRP3	TNFAIP3	NFKBIA	CAT	CARD8	IRAK1	TLR9	NLRP12	ADORA3	SIRT1
GO:BP	response to fungus	GO:0009620	1.88e-06	5.72639	56	361	12	18123	IL17A	TLR4	SYK	TGFB1	S100A12	S100A9	MPO	S100A8	ELANE	CTSG	LTF	BTK
GO:BP	positive regulation of small molecule metabolic process	GO:0062013	1.9e-06	5.72012	147	361	18	18123	TNF	CD244	IL1B	PTPN2	IFNG	IL4	PTGS2	STAT3	HMGB1	PTH	NOS2	ANXA1	ENO1	INS	BMP6	PPARA	SIRT1	P2RX7
GO:BP	CD4-positive, alpha-beta T cell cytokine production	GO:0035743	1.92e-06	5.71725	18	361	8	18123	IL6	IL1B	IL18	IL4	IL1R1	NLRP3	IFNB1	IL18R1
GO:BP	endothelial cell migration	GO:0043542	2.16e-06	5.66501	291	361	25	18123	TNF	MIR146A	MIR155	MIR132	MIR150	VEGFA	PTGS2	CD40	HMGB1	ITGB2	ADAM17	GPI	FSTL1	ANGPT1	TEK	PIK3CG	APOH	ANXA1	SRF	CALCA	PIK3CD	SIRT1	ROCK2	TWEAK	HSPB1
GO:BP	peptidyl-serine phosphorylation	GO:0018105	2.19e-06	5.66038	314	361	26	18123	IL6	TNF	MIF	MIR132	IFNG	SYK	VEGFA	PTGS2	IL11	RIPK1	IFNB1	ANGPT1	CD44	MAPK14	OSM	MAPK8	TFRC	LRRK2	PRKCD	CSF3	MAPK12	OPRD1	PDE4D	BDKRB2	PRKCB	ROCK2
GO:BP	defense response to virus	GO:0051607	2.21e-06	5.65538	269	361	24	18123	PTPN22	IL6	IRF5	MIR155	IFNG	NLRP1	IL15	IL4	IL23R	TLR2	IL23A	FOXP3	CD40	TNFAIP3	CXCL10	MMP12	IFNB1	IL21	MICB	HTRA1	IL12B	STAT1	TLR9	IL33
GO:BP	defense response to symbiont	GO:0140546	2.21e-06	5.65538	269	361	24	18123	PTPN22	IL6	IRF5	MIR155	IFNG	NLRP1	IL15	IL4	IL23R	TLR2	IL23A	FOXP3	CD40	TNFAIP3	CXCL10	MMP12	IFNB1	IL21	MICB	HTRA1	IL12B	STAT1	TLR9	IL33
GO:BP	regulation of intrinsic apoptotic signaling pathway	GO:2001242	2.28e-06	5.64219	167	361	19	18123	MIF	MIR132	PTPN2	PTGS2	MMP9	S100A9	CXCL12	CD44	S100A8	LRRK2	IL19	ENO1	SYVN1	MUC1	INS	BDKRB2	SIRT1	MCL1	HSPB1
GO:BP	detection of biotic stimulus	GO:0009595	2.33e-06	5.63313	35	361	10	18123	HLA-DRB1	HLA-B	NOD2	TLR4	TLR2	NLRP3	TLR1	HLA-A	C4B	TSPO
GO:BP	dendritic cell chemotaxis	GO:0002407	2.35e-06	5.62809	26	361	9	18123	CCL5	CCR5	CCR6	CCR1	HMGB1	CCR2	PIK3CG	CXCR4	IL12A
GO:BP	regulation of protein transport	GO:0051223	2.4e-06	5.62042	570	361	36	18123	PTPN22	IL6	HLA-DRB1	TNF	MIR146A	IL1B	IFNG	TLR4	TGFB1	IL1A	TLR2	PTGS2	SAA1	CCL5	IL13	ITGB2	ANGPT1	NOS2	MAPK14	MAPK8	ITGAM	TGFB3	ANXA1	LRRK2	ALOX5	TGFB2	PRKCD	BLK	IL12B	IL12A	GZMB	INS	CD36	BMP6	HMGCR	PLA2G1B
GO:BP	positive regulation of receptor signaling pathway via JAK-STAT	GO:0046427	2.74e-06	5.56302	46	361	11	18123	IL6	IL10	TNF	IL4	IL23R	CCL5	IL6R	IL23A	IL12B	IL10RA	AKR1B1
GO:BP	cell-cell signaling	GO:0007267	2.82e-06	5.54991	1735	361	72	18123	IL6	HLA-DRB1	TNF	LTA	IL1B	IL17A	IFNG	IL1RN	IL18	CCL2	TNFRSF1B	TNFSF11	SYK	IL2	IL15	TLR2	PTGS2	CCL5	CCR5	S100A9	FASLG	RELN	FOXP3	TNFRSF11A	CCL3	CCR1	CXCL12	TNFAIP3	STAT3	ITGB2	CXCL10	CCL20	IL11	TNFAIP6	PTH	CXCL5	CCR2	TEK	NOS2	S100A8	IL7
GO:BP	negative regulation of intrinsic apoptotic signaling pathway	GO:2001243	2.87e-06	5.54271	100	361	15	18123	MIF	MIR132	PTGS2	MMP9	CXCL12	CD44	LRRK2	ENO1	SYVN1	MUC1	INS	BDKRB2	SIRT1	MCL1	HSPB1
GO:BP	T cell costimulation	GO:0031295	2.89e-06	5.5386	58	361	12	18123	CTLA4	TNFSF13B	PDCD1	CD40LG	CD28	CD80	CD86	MAP3K8	BTLA	ICOS	TNFRSF13C	KLRK1
GO:BP	antigen processing and presentation of endogenous peptide antigen	GO:0002483	3.25e-06	5.48747	19	361	8	18123	HLA-DRB1	HLA-B	HLA-C	HLA-DRA	HFE	ERAP1	HLA-A	TAP2
GO:BP	negative regulation of interleukin-6 production	GO:0032715	3.5e-06	5.45594	72	361	13	18123	PTPN22	IL10	TNF	MIR146A	MIR155	MIR132	TLR4	FOXP3	TNFAIP3	IL37	CX3CL1	TLR9	NLRP12
GO:BP	somatic diversification of immune receptors	GO:0002200	3.5e-06	5.45594	72	361	13	18123	IL10	IL2	IL4	CCR6	FOXP3	CD40	CD40LG	CD28	HMGB1	HSPD1	TNFSF13	TFRC	RAG2
GO:BP	regulation of receptor signaling pathway via STAT	GO:1904892	3.69e-06	5.43244	118	361	16	18123	IL6	IL10	TNF	MIR146A	MIR155	PTPN2	IFNG	IL4	IL23R	CCL5	IL6R	IL23A	IFNB1	IL12B	IL10RA	AKR1B1
GO:BP	regulation of RNA biosynthetic process	GO:2001141	3.82e-06	5.41746	3541	361	118	18123	IL6	IL10	HLA-DRB1	TNF	STAT4	CIITA	IRF5	NFKBIL1	MIR155	IL1B	IL17A	TNFRSF1A	PTPN2	IFNG	NOD2	TLR4	IL18	TNFRSF1B	TNFSF11	SYK	TGFB1	IL2	IL1A	IL4	VEGFA	TLR2	ICAM1	SLC11A1	MTHFR	S100A12	CSF2	PADI2	S100A9	TRAF1	FASLG	TNIP1	RELN	FOXP3	TNFRSF11A	CD40	CD40LG
GO:BP	regulation of macromolecule biosynthetic process	GO:0010556	3.93e-06	5.40603	4134	361	132	18123	IL6	IL10	HLA-DRB1	TNF	STAT4	CIITA	IRF5	MIR146A	NFKBIL1	MIR155	MIR132	IL1B	IL17A	TNFRSF1A	PTPN2	IFNG	NOD2	TLR4	IL18	CCL2	TNFRSF1B	TNFSF11	SYK	TGFB1	IL2	IL15	IL1A	IL4	VEGFA	TLR2	CCL5	ICAM1	SLC11A1	MTHFR	S100A12	CSF2	PADI2	S100A9	TRAF1	FASLG	TNIP1
GO:BP	negative regulation of lymphocyte proliferation	GO:0050672	3.98e-06	5.40058	87	361	14	18123	IL10	HLA-DRB1	IL2RA	CTLA4	TGFB1	IL2	FOXP3	FCGR2B	CD80	CD86	BLK	SFTPD	CR1	BTK
GO:BP	positive regulation of epithelial cell proliferation	GO:0050679	4.2e-06	5.37624	213	361	21	18123	IL10	MIR146A	MIR132	NOD2	TLR4	TGFB1	VEGFA	CXCL12	TNFAIP3	STAT3	HMGB1	ADAM17	MMP12	TEK	HTRA1	BMP6	PIK3CD	ITGA4	SIRT1	C5AR1	TWEAK
GO:BP	somatic recombination of immunoglobulin genes involved in immune response	GO:0002204	4.47e-06	5.34967	48	361	11	18123	IL10	IL2	IL4	CCR6	FOXP3	CD40	CD40LG	CD28	HSPD1	TNFSF13	TFRC
GO:BP	somatic diversification of immunoglobulins involved in immune response	GO:0002208	4.47e-06	5.34967	48	361	11	18123	IL10	IL2	IL4	CCR6	FOXP3	CD40	CD40LG	CD28	HSPD1	TNFSF13	TFRC
GO:BP	isotype switching	GO:0045190	4.47e-06	5.34967	48	361	11	18123	IL10	IL2	IL4	CCR6	FOXP3	CD40	CD40LG	CD28	HSPD1	TNFSF13	TFRC
GO:BP	dendritic cell differentiation	GO:0097028	4.47e-06	5.34967	48	361	11	18123	MIR155	HLA-B	TGFB1	IL4	CSF2	FCGR2B	HMGB1	PRTN3	RELB	BLK	LTBR
GO:BP	positive regulation of cysteine-type endopeptidase activity	GO:2001056	4.53e-06	5.34344	155	361	18	18123	TNF	NLRP1	SYK	FAS	MEFV	S100A9	FASLG	NLRP3	HMGB1	RIPK1	HSPD1	S100A8	CARD8	CASP10	NLRP12	XDH	SIRT1	CASP1
GO:BP	activation of MAPK activity	GO:0000187	4.53e-06	5.34344	155	361	18	18123	TNF	IL1B	NOD2	TLR4	TNFSF11	SYK	SAA1	CD40LG	RIPK1	MAPK14	CXCR4	TGFB3	LRRK2	IRAK1	C5	PLA2G1B	C5AR1	TF
GO:BP	cellular response to nitrogen compound	GO:1901699	4.68e-06	5.32989	728	361	41	18123	PTPN22	TNF	CIITA	MIR146A	IL1B	MMP3	PTPN2	NOD2	TLR4	TGFB1	PTGS2	ICAM1	MMP2	VCAM1	BGLAP	FCGR2B	STAT3	IFNB1	PIK3CG	HSPA5	NR4A2	LRRK2	FOLR2	NFKB1	GNAQ	PRKCD	INS	STAT1	CD36	FBN1	AKR1B1	PLA2G1B	ESRRA	PDE4D	ITGA4	SIRT1	PDE4B	PRKCB	ROCK2	P2RX7	BACE
GO:BP	positive regulation of reactive oxygen species metabolic process	GO:2000379	4.98e-06	5.30246	74	361	13	18123	MIR155	CRP	TLR4	SYK	ITGB2	RIPK1	MMP8	MAPK14	ITGAM	PRKCD	CD36	XDH	TSPO
GO:BP	antigen processing and presentation of exogenous peptide antigen	GO:0002478	5.05e-06	5.29707	175	361	19	18123	HLA-DRB1	HLA-B	HLA-DQB1	HLA-DPB1	FCGR2B	HLA-DMA	HLA-C	HLA-DRA	HLA-DMB	CTSL	HLA-DOA	HLA-DRB5	HLA-A	TAP2	PSMB9	CD36	CTSS	ITGAV	CTSF
GO:BP	positive regulation of cysteine-type endopeptidase activity involved in apoptotic process	GO:0043280	5.14e-06	5.28891	138	361	17	18123	TNF	NLRP1	SYK	FAS	S100A9	FASLG	NLRP3	HMGB1	RIPK1	HSPD1	S100A8	CARD8	CASP10	NLRP12	XDH	SIRT1	CASP1
GO:BP	positive regulation of endothelial cell migration	GO:0010595	5.14e-06	5.28891	138	361	17	18123	MIR146A	MIR132	MIR150	VEGFA	PTGS2	CD40	HMGB1	ADAM17	GPI	ANGPT1	TEK	PIK3CG	ANXA1	PIK3CD	SIRT1	ROCK2	HSPB1
GO:BP	positive regulation of immunoglobulin mediated immune response	GO:0002891	5.68e-06	5.24543	38	361	10	18123	TNF	LTA	NOD2	IL2	IL4	CD40	CD28	TNFSF13	TFRC	BTK
GO:BP	positive T cell selection	GO:0043368	5.68e-06	5.24543	38	361	10	18123	IL6	PTPN2	IL23R	IL6R	IL23A	FOXP3	STAT3	CTSL	SRF	IL12B
GO:BP	positive regulation of B cell mediated immunity	GO:0002714	5.68e-06	5.24543	38	361	10	18123	TNF	LTA	NOD2	IL2	IL4	CD40	CD28	TNFSF13	TFRC	BTK
GO:BP	regulation of epithelial cell migration	GO:0010632	6.11e-06	5.21407	306	361	25	18123	TNF	MIR146A	MIR155	MIR132	MIR150	IFNG	IL4	VEGFA	PTGS2	CCR6	MMP9	CD40	HMGB1	ADAM17	GPI	ANGPT1	TEK	PIK3CG	APOH	ANXA1	TGFB2	PIK3CD	SIRT1	ROCK2	HSPB1
GO:BP	regulation of cellular response to oxidative stress	GO:1900407	6.29e-06	5.20102	90	361	14	18123	IL10	MIR155	MIR132	MMP3	TLR4	RIPK1	LRRK2	ALOX5	INS	CD36	DHFR	SIRT1	MCL1	HSPB1
GO:BP	regulation of lymphocyte migration	GO:2000401	6.52e-06	5.18546	62	361	12	18123	CCL2	CCL5	CCR6	PADI2	CCL3	CXCL12	CXCL10	ADAM17	CCL20	CCR2	ITGA4	KLRK1
GO:BP	vascular endothelial growth factor production	GO:0010573	6.52e-06	5.18546	62	361	12	18123	IL6	TNF	MIR146A	MIR132	IL1B	IL1A	PTGS2	IL6R	IL6ST	CCR2	C5	C5AR1
GO:BP	myeloid cell homeostasis	GO:0002262	6.85e-06	5.16404	159	361	18	18123	IL6	PTPN2	VEGFA	FOXP3	STAT3	HMGB1	ADAM17	GPI	MAFB	CCR2	MAPK14	ANXA1	JAM3	SRF	STAT1	G6PD	PIK3CD	PDE4B
GO:BP	regulation of transcription, DNA-templated	GO:0006355	6.95e-06	5.15781	3534	361	117	18123	IL6	IL10	HLA-DRB1	TNF	STAT4	CIITA	IRF5	NFKBIL1	MIR155	IL1B	IL17A	TNFRSF1A	PTPN2	IFNG	NOD2	TLR4	IL18	TNFSF11	SYK	TGFB1	IL2	IL1A	IL4	VEGFA	TLR2	ICAM1	SLC11A1	MTHFR	S100A12	CSF2	PADI2	S100A9	TRAF1	FASLG	TNIP1	RELN	FOXP3	TNFRSF11A	CD40	CD40LG	NLRP3
GO:BP	positive regulation of receptor signaling pathway via STAT	GO:1904894	7.13e-06	5.14683	50	361	11	18123	IL6	IL10	TNF	IL4	IL23R	CCL5	IL6R	IL23A	IL12B	IL10RA	AKR1B1
GO:BP	T-helper 17 cell differentiation	GO:0072539	7.16e-06	5.14516	29	361	9	18123	IL6	IL2	IL4	IL23R	IL6R	IL23A	FOXP3	STAT3	IL12B
GO:BP	regulation of nucleic acid-templated transcription	GO:1903506	7.2e-06	5.14294	3536	361	117	18123	IL6	IL10	HLA-DRB1	TNF	STAT4	CIITA	IRF5	NFKBIL1	MIR155	IL1B	IL17A	TNFRSF1A	PTPN2	IFNG	NOD2	TLR4	IL18	TNFSF11	SYK	TGFB1	IL2	IL1A	IL4	VEGFA	TLR2	ICAM1	SLC11A1	MTHFR	S100A12	CSF2	PADI2	S100A9	TRAF1	FASLG	TNIP1	RELN	FOXP3	TNFRSF11A	CD40	CD40LG	NLRP3
GO:BP	regulation of establishment of protein localization	GO:0070201	7.52e-06	5.12364	595	361	36	18123	PTPN22	IL6	HLA-DRB1	TNF	MIR146A	IL1B	IFNG	TLR4	TGFB1	IL1A	TLR2	PTGS2	SAA1	CCL5	IL13	ITGB2	ANGPT1	NOS2	MAPK14	MAPK8	ITGAM	TGFB3	ANXA1	LRRK2	ALOX5	TGFB2	PRKCD	BLK	IL12B	IL12A	GZMB	INS	CD36	BMP6	HMGCR	PLA2G1B
GO:BP	negative regulation of tumor necrosis factor production	GO:0032720	8.29e-06	5.08139	77	361	13	18123	PTPN22	IL10	NFKBIL1	MIR132	NOD2	TLR4	ACP5	IL4	FOXP3	TNFAIP3	IL37	CX3CL1	TSPO
GO:BP	phosphatidylinositol 3-kinase signaling	GO:0014065	8.39e-06	5.07643	161	361	18	18123	TNF	IL18	VEGFA	CCL5	RELN	CD28	CAT	ANGPT1	TEK	FLT1	PIK3CG	OSM	TGFB2	RASGRP1	INS	CSF3	PIK3CD	SIRT1
GO:BP	CD4-positive, alpha-beta T cell lineage commitment	GO:0043373	8.46e-06	5.07249	21	361	8	18123	IL6	IL23R	IL6R	IL23A	FOXP3	STAT3	CTSL	IL12B
GO:BP	positive regulation of alpha-beta T cell proliferation	GO:0046641	8.46e-06	5.07249	21	361	8	18123	PTPN22	IL18	SYK	IL23A	CD28	CCR2	HLA-A	IL12B
GO:BP	biological process involved in interaction with host	GO:0051701	8.55e-06	5.06806	243	361	22	18123	HLA-DRB1	CIITA	CXCL8	TLR2	CCR5	ICAM1	TNIP1	CD80	RIPK1	CD86	CTSL	TFRC	CXCR4	DDX39B	ENO1	CTSB	CTSG	CR2	CD4	SIGLEC1	CR1	ITGAV
GO:BP	organic cyclic compound biosynthetic process	GO:1901362	8.98e-06	5.04681	4446	361	138	18123	IL6	IL10	HLA-DRB1	TNF	STAT4	CIITA	IRF5	NFKBIL1	MIR155	IL1B	IL17A	TNFRSF1A	PTPN2	IFNG	NOD2	TLR4	IL18	TNFRSF1B	TNFSF11	SYK	TGFB1	IL2	IL1A	IL4	VEGFA	TLR2	PTGS2	ICAM1	SLC11A1	MTHFR	S100A12	CSF2	PADI2	S100A9	TRAF1	FASLG	TNIP1	RELN	FOXP3	TNFRSF11A	CD40
GO:BP	response to radiation	GO:0009314	9.39e-06	5.02729	463	361	31	18123	MMP3	MMP1	TGFB1	PTGS2	ICAM1	MMP9	MMP2	VCAM1	FOXP3	TNFRSF11A	TIMP1	CXCL12	JUN	CXCL10	FOS	CAT	HSPA5	MAPK14	MAPK8	ELANE	PPP1CB	PPP1CC	ANXA1	GNAQ	PRKCD	IL12B	IL12A	HMGCR	TYR	SIRT1	BACE
GO:BP	T cell receptor signaling pathway	GO:0050852	9.57e-06	5.01927	202	361	20	18123	PTPN22	HLA-DRB1	CTLA4	PTPN2	CD247	HLA-DPB1	FOXP3	CD28	HLA-DRA	BTNL2	HLA-DRB5	SH2D1A	HLA-A	NFKB1	CD4	WAS	PSMB9	PIK3CD	PDE4D	PDE4B
GO:BP	viral life cycle	GO:0019058	9.59e-06	5.01841	386	361	28	18123	HLA-DRB1	TNF	CIITA	MIR155	CXCL8	CCL2	CCL5	CCR5	ICAM1	TNIP1	CD28	CD80	CD86	IFNB1	CTSL	TFRC	CXCR4	DEK	IL32	CTSB	CR2	CD4	SIGLEC1	LTF	CR1	PPARA	ROCK2	ITGAV
GO:BP	peptidyl-serine modification	GO:0018209	9.76e-06	5.01066	337	361	26	18123	IL6	TNF	MIF	MIR132	IFNG	SYK	VEGFA	PTGS2	IL11	RIPK1	IFNB1	ANGPT1	CD44	MAPK14	OSM	MAPK8	TFRC	LRRK2	PRKCD	CSF3	MAPK12	OPRD1	PDE4D	BDKRB2	PRKCB	ROCK2
GO:BP	regulation of biomineral tissue development	GO:0070167	9.79e-06	5.00937	93	361	14	18123	TGFB1	COMP	BGLAP	CCL3	CCR1	PTH	ANKH	TGFB3	ALOX5	LTF	BMP6	S1PR1	ROCK2	P2RX7
GO:BP	positive regulation of calcium ion transport	GO:0051928	9.8e-06	5.00869	126	361	16	18123	CCL2	CCL5	IL13	CCL3	CCR1	CXCL12	CXCL10	CXCR3	CX3CL1	NPSR1	G6PD	PLA2G1B	CD19	TSPO	BDKRB1	P2RX7
GO:BP	regulation of interferon-alpha production	GO:0032647	1e-05	4.9979	30	361	9	18123	PTPN22	IL10	IRF5	TLR4	HMGB1	MMP12	HSPD1	STAT1	TLR9
GO:BP	interferon-alpha production	GO:0032607	1e-05	4.9979	30	361	9	18123	PTPN22	IL10	IRF5	TLR4	HMGB1	MMP12	HSPD1	STAT1	TLR9
GO:BP	regulation of B cell differentiation	GO:0045577	1e-05	4.9979	30	361	9	18123	IL10	SYK	IL2	FCRL3	IL7	MMP14	CR1	TLR9	BTK
GO:BP	antigen processing and presentation of exogenous antigen	GO:0019884	1.07e-05	4.97119	183	361	19	18123	HLA-DRB1	HLA-B	HLA-DQB1	HLA-DPB1	FCGR2B	HLA-DMA	HLA-C	HLA-DRA	HLA-DMB	CTSL	HLA-DOA	HLA-DRB5	HLA-A	TAP2	PSMB9	CD36	CTSS	ITGAV	CTSF
GO:BP	ion transport	GO:0006811	1.08e-05	4.96582	1610	361	67	18123	PTPN22	SLC22A4	IL1B	IFNG	CCL2	TNFSF11	SYK	TGFB1	PTGS2	CCL5	CCR5	ICAM1	SLC11A1	FCRL3	MMP9	CSF2	FASLG	RELN	TNFRSF11A	IL13	CCL3	CCR1	CXCL12	CXCL10	RIPK1	CXCR3	SLC19A1	CCR2	NOS2	STEAP4	PIK3CG	TFRC	CXCR4	PLA2G2A	HFE	ANKH	ANXA1	IL16	CX3CL1	FOLR2	NPSR1
GO:BP	regulation of natural killer cell proliferation	GO:0032817	1.09e-05	4.96335	9	361	6	18123	PTPN22	IL18	IL15	IL23R	IL23A	IL12B
GO:BP	biomineral tissue development	GO:0031214	1.13e-05	4.94755	164	361	18	18123	TGFB1	PTGS2	MMP13	COMP	BGLAP	CCL3	CCR1	PTH	SPP1	ANKH	TGFB3	ALOX5	LTF	BMP6	PPARA	S1PR1	ROCK2	P2RX7
GO:BP	regulation of protein secretion	GO:0050708	1.22e-05	4.91479	293	361	24	18123	IL6	HLA-DRB1	TNF	MIR146A	IL1B	IFNG	TLR4	IL1A	TLR2	SAA1	CCL5	IL13	NOS2	TGFB3	ANXA1	ALOX5	TGFB2	BLK	IL12B	IL12A	INS	BMP6	HMGCR	PLA2G1B
GO:BP	regulation of peptidyl-serine phosphorylation	GO:0033135	1.23e-05	4.91022	146	361	17	18123	IL6	TNF	MIF	MIR132	IFNG	VEGFA	PTGS2	IL11	IFNB1	ANGPT1	CD44	OSM	TFRC	CSF3	OPRD1	PDE4D	BDKRB2
GO:BP	cellular macromolecule metabolic process	GO:0044260	1.26e-05	4.90036	8430	361	222	18123	PTPN22	IL6	IL10	HLA-DRB1	TNF	STAT4	CIITA	MIF	IRF5	MIR146A	NFKBIL1	MIR155	MIR132	IL1B	PADI4	IL17A	TNFRSF1A	PTPN2	IFNG	NOD2	CD247	NLRP1	TLR4	CXCL8	IL18	CCL2	TNFRSF1B	TNFSF11	MMP1	SYK	TGFB1	IL2	IL15	FAS	IL1A	IL4	MEFV	IL23R	VEGFA	TLR2	PTGS2
GO:BP	regulation of biomineralization	GO:0110149	1.3e-05	4.88572	95	361	14	18123	TGFB1	COMP	BGLAP	CCL3	CCR1	PTH	ANKH	TGFB3	ALOX5	LTF	BMP6	S1PR1	ROCK2	P2RX7
GO:BP	positive regulation of T-helper cell differentiation	GO:0045624	1.31e-05	4.88377	22	361	8	18123	IL18	IL23R	IL23A	NLRP3	CD80	CD86	ANXA1	IL12B
GO:BP	negative regulation of lipid storage	GO:0010888	1.31e-05	4.88377	22	361	8	18123	IL6	TNF	MIR146A	CRP	PTPN2	NFKBIA	PPARA	ITGAV
GO:BP	regulation of toll-like receptor signaling pathway	GO:0034121	1.35e-05	4.8705	80	361	13	18123	PTPN22	MIR146A	NFKBIL1	NOD2	TLR4	TLR2	FCRL3	TNFAIP3	HMGB1	TLR1	LTF	TLR9	CD36
GO:BP	primary metabolic process	GO:0044238	1.36e-05	4.86663	10642	361	264	18123	PTPN22	IL6	IL10	HLA-DRB1	TNF	STAT4	CIITA	MIF	IRF5	SLC22A4	MIR146A	CD244	NFKBIL1	MIR155	LACC1	MIR132	IL1B	PADI4	MMP3	IL17A	TNFRSF1A	PTPN2	IFNG	NOD2	CD247	NLRP1	IL1RN	TLR4	IL18	CCL2	TNFRSF1B	TNFSF11	MMP1	SYK	TGFB1	IL2	IL15	FAS	IL1A	IL4	MEFV
GO:BP	biomineralization	GO:0110148	1.37e-05	4.86325	166	361	18	18123	TGFB1	PTGS2	MMP13	COMP	BGLAP	CCL3	CCR1	PTH	SPP1	ANKH	TGFB3	ALOX5	LTF	BMP6	PPARA	S1PR1	ROCK2	P2RX7
GO:BP	leukocyte tethering or rolling	GO:0050901	1.39e-05	4.8566	31	361	9	18123	TNF	VCAM1	SELE	CXCL12	CCR2	ELANE	CX3CR1	SELL	ITGA4
GO:BP	response to vitamin	GO:0033273	1.5e-05	4.82507	96	361	14	18123	TGFB1	IL15	PTGS2	MTHFR	CD40	BGLAP	CXCL10	PTH	CAT	SPP1	FOLR2	VDR	TSPO	TYR
GO:BP	neuron apoptotic process	GO:0051402	1.56e-05	4.80757	251	361	22	18123	IL10	TNF	NLRP1	CCL2	FAS	FASLG	CCL3	JUN	GPI	HSPD1	ANGPT1	HSPA5	NR4A2	ITGAM	TGFB3	CX3CR1	CX3CL1	TGFB2	G6PD	MCL1	C5AR1	BACE
GO:BP	antimicrobial humoral immune response mediated by antimicrobial peptide	GO:0061844	1.58e-05	4.80231	81	361	13	18123	IL17A	NOD2	CXCL8	S100A12	S100A9	CXCL10	CXCL1	CXCL5	CXCL2	ELANE	CXCL6	LTF	PLA2G1B
GO:BP	intrinsic apoptotic signaling pathway	GO:0097193	1.59e-05	4.79911	297	361	24	18123	TNF	MIF	MIR132	TNFRSF1A	PTPN2	TNFRSF1B	PTGS2	MMP9	S100A9	CXCL12	CD44	S100A8	LRRK2	IL19	ENO1	SYVN1	PRKCD	MUC1	INS	MAEL	BDKRB2	SIRT1	MCL1	HSPB1
GO:BP	somatic recombination of immunoglobulin gene segments	GO:0016447	1.7e-05	4.76909	54	361	11	18123	IL10	IL2	IL4	CCR6	FOXP3	CD40	CD40LG	CD28	HSPD1	TNFSF13	TFRC
GO:BP	positive regulation of response to biotic stimulus	GO:0002833	1.8e-05	4.74413	253	361	22	18123	HLA-DRB1	IL17A	NOD2	TLR4	SYK	CCL5	HMGB1	MMP12	HSPD1	IFNB1	RELB	IL21	SH2D1A	NFKB1	PRKCD	IL12B	IL12A	RASGRP1	MUC1	PSMB9	BMP6	KLRK1
GO:BP	positive regulation of macrophage activation	GO:0043032	1.9e-05	4.72082	32	361	9	18123	IL10	MIR155	TLR4	IL13	CCL3	HSPD1	MMP8	LRRK2	IL33
GO:BP	alpha-beta T cell lineage commitment	GO:0002363	1.97e-05	4.7057	23	361	8	18123	IL6	IL23R	IL6R	IL23A	FOXP3	STAT3	CTSL	IL12B
GO:BP	positive chemotaxis	GO:0050918	1.98e-05	4.70431	68	361	12	18123	MIF	CXCL8	VEGFA	CCL5	CCL3	CXCL12	HMGB1	CXCL10	ANGPT1	IL16	CX3CL1	S1PR1
GO:BP	regulation of macrophage migration	GO:1905521	2.11e-05	4.67583	43	361	10	18123	MIF	CCL5	CSF1	CCL3	CSF1R	CX3CR1	CX3CL1	MMP14	C5	C5AR1
GO:BP	regulation of defense response to virus by host	GO:0050691	2.11e-05	4.67583	43	361	10	18123	PTPN22	IL15	IL4	IL23R	IL23A	TNFAIP3	MMP12	MICB	IL12B	STAT1
GO:BP	regulation of leukocyte apoptotic process	GO:2000106	2.14e-05	4.66895	83	361	13	18123	IL10	MIR155	NOD2	IL2	CCL5	PDCD1	CXCL12	ADAM17	ANXA1	BLK	BTK	PIK3CD	SIRT1
GO:BP	negative regulation of endothelial cell proliferation	GO:0001937	2.14e-05	4.66895	83	361	13	18123	TNF	MIR146A	MIR155	MIR132	CCL2	CXCR3	FLT1	APOH	ALOX5	IL12B	IL12A	STAT1	XDH
GO:BP	regulation of response to oxidative stress	GO:1902882	2.25e-05	4.64766	99	361	14	18123	IL10	MIR155	MIR132	MMP3	TLR4	RIPK1	LRRK2	ALOX5	INS	CD36	DHFR	SIRT1	MCL1	HSPB1
GO:BP	regulation of stress-activated MAPK cascade	GO:0032872	2.37e-05	4.62544	192	361	19	18123	PTPN22	TNF	IL1B	NOD2	TLR4	TNFSF11	FAS	VEGFA	TRAF1	FCGR2B	HMGB1	RIPK1	MMP8	TGFB2	RASGRP1	TLR9	XDH	HMGCR	LTBR
GO:BP	regulation of type I interferon production	GO:0032479	2.42e-05	4.61683	134	361	16	18123	PTPN22	IL10	IRF5	TLR4	SYK	TLR2	TNFAIP3	HMGB1	REL	MMP12	HSPD1	RELB	NFKB1	IRAK1	STAT1	TLR9
GO:BP	type I interferon production	GO:0032606	2.42e-05	4.61683	134	361	16	18123	PTPN22	IL10	IRF5	TLR4	SYK	TLR2	TNFAIP3	HMGB1	REL	MMP12	HSPD1	RELB	NFKB1	IRAK1	STAT1	TLR9
GO:BP	regulation of lipid storage	GO:0010883	2.55e-05	4.59267	56	361	11	18123	IL6	TNF	MIR146A	CRP	PTPN2	NFKBIA	NFKB1	CD36	PPARA	SIRT1	ITGAV
GO:BP	T-helper 17 type immune response	GO:0072538	2.57e-05	4.59015	33	361	9	18123	IL6	IL2	IL4	IL23R	IL6R	IL23A	FOXP3	STAT3	IL12B
GO:BP	regulation of MHC class II biosynthetic process	GO:0045346	2.62e-05	4.58235	16	361	7	18123	IL10	CIITA	IFNG	TLR4	IL4	IL33	SIRT1
GO:BP	natural killer cell chemotaxis	GO:0035747	2.67e-05	4.57276	10	361	6	18123	CCL2	CCL5	CCL3	PIK3CG	PIK3CD	KLRK1
GO:BP	positive regulation of interferon-alpha production	GO:0032727	2.9e-05	4.53718	24	361	8	18123	PTPN22	IRF5	TLR4	HMGB1	MMP12	HSPD1	STAT1	TLR9
GO:BP	CD4-positive or CD8-positive, alpha-beta T cell lineage commitment	GO:0043369	2.9e-05	4.53718	24	361	8	18123	IL6	IL23R	IL6R	IL23A	FOXP3	STAT3	CTSL	IL12B
GO:BP	positive regulation of T cell cytokine production	GO:0002726	2.9e-05	4.53718	24	361	8	18123	IL6	IL1B	IL18	IL4	IL1R1	NLRP3	IL18R1	HLA-A
GO:BP	detection of external biotic stimulus	GO:0098581	2.9e-05	4.53718	24	361	8	18123	HLA-DRB1	HLA-B	NOD2	TLR4	TLR2	TLR1	HLA-A	C4B
GO:BP	regulation of stress-activated protein kinase signaling cascade	GO:0070302	3.06e-05	4.51473	195	361	19	18123	PTPN22	TNF	IL1B	NOD2	TLR4	TNFSF11	FAS	VEGFA	TRAF1	FCGR2B	HMGB1	RIPK1	MMP8	TGFB2	RASGRP1	TLR9	XDH	HMGCR	LTBR
GO:BP	glial cell proliferation	GO:0014009	3.11e-05	4.50729	57	361	11	18123	IL6	TNF	MIR146A	LTA	IL1B	CSF1	CSF1R	PPP1CC	CX3CL1	IL33	TSPO
GO:BP	regulation of defense response to virus	GO:0050688	3.29e-05	4.48255	71	361	12	18123	PTPN22	IL15	IL4	IL23R	IL23A	FOXP3	TNFAIP3	MMP12	MICB	HTRA1	IL12B	STAT1
GO:BP	JNK cascade	GO:0007254	3.32e-05	4.47831	196	361	19	18123	PTPN22	TNF	IL1B	NOD2	TLR4	TNFSF11	SYK	TRAF1	FCGR2B	CD40LG	HMGB1	RIPK1	MMP8	MAPK8	IRAK1	RASGRP1	TLR9	LTBR	TF
GO:BP	toll-like receptor 4 signaling pathway	GO:0034142	3.39e-05	4.47009	45	361	10	18123	PTPN22	MIR146A	TLR4	TNFAIP3	HMGB1	ITGB2	NFKBIA	ITGAM	IRAK1	LTF
GO:BP	regulation of superoxide metabolic process	GO:0090322	3.43e-05	4.46425	34	361	9	18123	CRP	ACP5	SYK	ITGB2	ITGAM	BST1	PRKCD	CD36	DHFR
GO:BP	heterocycle biosynthetic process	GO:0018130	3.56e-05	4.44908	4275	361	132	18123	IL6	IL10	HLA-DRB1	TNF	STAT4	CIITA	IRF5	NFKBIL1	MIR155	IL1B	IL17A	TNFRSF1A	PTPN2	IFNG	NOD2	TLR4	IL18	TNFRSF1B	TNFSF11	SYK	TGFB1	IL2	IL1A	IL4	VEGFA	TLR2	PTGS2	ICAM1	SLC11A1	MTHFR	S100A12	CSF2	PADI2	S100A9	TRAF1	FASLG	TNIP1	RELN	FOXP3	TNFRSF11A	CD40
GO:BP	regulation of cellular macromolecule biosynthetic process	GO:2000112	3.58e-05	4.44667	4102	361	128	18123	IL6	IL10	HLA-DRB1	TNF	STAT4	CIITA	IRF5	MIR146A	NFKBIL1	MIR155	MIR132	IL1B	IL17A	TNFRSF1A	PTPN2	IFNG	NOD2	TLR4	IL18	TNFSF11	SYK	TGFB1	IL2	IL15	IL1A	IL4	VEGFA	TLR2	CCL5	ICAM1	SLC11A1	MTHFR	S100A12	CSF2	PADI2	S100A9	TRAF1	FASLG	TNIP1	RELN	FOXP3
GO:BP	cellular metabolic process	GO:0044237	3.58e-05	4.44632	10941	361	268	18123	PTPN22	IL6	IL10	HLA-DRB1	TNF	STAT4	CIITA	MIF	IRF5	SLC22A4	MIR146A	CD244	NFKBIL1	MIR155	LACC1	MIR132	IL1B	PADI4	CRP	MMP3	IL17A	TNFRSF1A	PTPN2	IFNG	NOD2	CD247	NLRP1	TLR4	CXCL8	IL18	CCL2	ACP5	TNFRSF1B	TNFSF11	MMP1	SYK	TGFB1	IL2	IL15	FAS	IL1A
GO:BP	phosphatidylinositol-mediated signaling	GO:0048015	3.61e-05	4.44213	197	361	19	18123	TNF	IL18	VEGFA	CCL5	RELN	CD28	CAT	ANGPT1	TEK	FLT1	PIK3CG	OSM	CSF1R	TGFB2	RASGRP1	INS	CSF3	PIK3CD	SIRT1
GO:BP	regulation of RNA metabolic process	GO:0051252	3.71e-05	4.4302	3847	361	122	18123	IL6	IL10	HLA-DRB1	TNF	STAT4	CIITA	IRF5	NFKBIL1	MIR155	IL1B	IL17A	TNFRSF1A	PTPN2	IFNG	NOD2	TLR4	IL18	TNFRSF1B	TNFSF11	SYK	TGFB1	IL2	IL1A	IL4	VEGFA	TLR2	ICAM1	SLC11A1	MTHFR	S100A12	CSF2	PADI2	S100A9	TRAF1	FASLG	TNIP1	RELN	FOXP3	TNFRSF11A	CD40	CD40LG
GO:BP	positive regulation of JNK cascade	GO:0046330	3.86e-05	4.41355	87	361	13	18123	TNF	IL1B	NOD2	TLR4	TNFSF11	TRAF1	FCGR2B	HMGB1	RIPK1	MMP8	RASGRP1	TLR9	LTBR
GO:BP	signal transduction in absence of ligand	GO:0038034	3.88e-05	4.41114	72	361	12	18123	TNF	IL1B	IL2	FAS	IL1A	IL4	COL2A1	CSF2	IL7	CX3CL1	MCL1	ITGAV
GO:BP	extrinsic apoptotic signaling pathway in absence of ligand	GO:0097192	3.88e-05	4.41114	72	361	12	18123	TNF	IL1B	IL2	FAS	IL1A	IL4	COL2A1	CSF2	IL7	CX3CL1	MCL1	ITGAV
GO:BP	aromatic compound biosynthetic process	GO:0019438	4.13e-05	4.38406	4285	361	132	18123	IL6	IL10	HLA-DRB1	TNF	STAT4	CIITA	IRF5	NFKBIL1	MIR155	IL1B	IL17A	TNFRSF1A	PTPN2	IFNG	NOD2	TLR4	IL18	TNFRSF1B	TNFSF11	SYK	TGFB1	IL2	IL1A	IL4	VEGFA	TLR2	PTGS2	ICAM1	SLC11A1	MTHFR	S100A12	CSF2	PADI2	S100A9	TRAF1	FASLG	TNIP1	RELN	FOXP3	TNFRSF11A	CD40
GO:BP	regulation of inflammatory response to antigenic stimulus	GO:0002861	4.13e-05	4.38381	220	361	20	18123	IL6	IL10	HLA-DRB1	TNF	LTA	NOD2	CD247	SYK	FCGR2A	FCGR3A	FCGR2B	CD28	ADAM17	PTH	MAPK14	NPSR1	IL12B	CALCA	BTK	PTGDR
GO:BP	negative regulation of cytokine production involved in immune response	GO:0002719	4.2e-05	4.37725	25	361	8	18123	IL10	TNF	FOXP3	IFNB1	ANGPT1	HFE	TGFB3	TGFB2
GO:BP	positive regulation of type 2 immune response	GO:0002830	4.37e-05	4.35937	17	361	7	18123	IL6	NOD2	IL18	IL4	NLRP3	CD86	IL33
GO:BP	RNA biosynthetic process	GO:0032774	4.46e-05	4.3508	3731	361	119	18123	IL6	IL10	HLA-DRB1	TNF	STAT4	CIITA	IRF5	NFKBIL1	MIR155	IL1B	IL17A	TNFRSF1A	PTPN2	IFNG	NOD2	TLR4	IL18	TNFRSF1B	TNFSF11	SYK	TGFB1	IL2	IL1A	IL4	VEGFA	TLR2	ICAM1	SLC11A1	MTHFR	S100A12	CSF2	PADI2	S100A9	TRAF1	FASLG	TNIP1	RELN	FOXP3	TNFRSF11A	CD40	CD40LG
GO:BP	regulation of T cell mediated cytotoxicity	GO:0001914	4.54e-05	4.34279	35	361	9	18123	HLA-DRB1	HLA-B	IL23R	IL23A	FCGR2B	HLA-DRA	HLA-A	IL12B	IL12A
GO:BP	cell adhesion mediated by integrin	GO:0033627	4.56e-05	4.34091	73	361	12	18123	SYK	CCL5	ICAM1	ITGB2	ADAM17	PIK3CG	TGFB2	JAM3	MUC1	FBN1	ITGA4	ITGAV
GO:BP	protein localization to extracellular region	GO:0071692	4.64e-05	4.33363	389	361	27	18123	IL6	HLA-DRB1	TNF	MIR146A	IL1B	IFNG	IL1RN	TLR4	IL1A	TLR2	SAA1	CCL5	COMP	IL13	NOS2	TGFB3	ANXA1	ALOX5	TGFB2	BLK	IL12B	IL12A	INS	BMP6	FBN1	HMGCR	PLA2G1B
GO:BP	interleukin-1-mediated signaling pathway	GO:0070498	4.88e-05	4.31171	105	361	14	18123	IL6	MIR146A	MIR155	IL1B	NOD2	IL1RN	IL1A	IL1R1	NFKBIA	MAP3K8	NFKB1	IRAK1	PSMB9	IL1R2
GO:BP	inositol lipid-mediated signaling	GO:0048017	5.02e-05	4.29971	201	361	19	18123	TNF	IL18	VEGFA	CCL5	RELN	CD28	CAT	ANGPT1	TEK	FLT1	PIK3CG	OSM	CSF1R	TGFB2	RASGRP1	INS	CSF3	PIK3CD	SIRT1
GO:BP	cellular response to organonitrogen compound	GO:0071417	5.27e-05	4.27829	671	361	37	18123	PTPN22	TNF	MIR146A	IL1B	PTPN2	NOD2	TLR4	TGFB1	PTGS2	ICAM1	MMP2	VCAM1	BGLAP	FCGR2B	STAT3	PIK3CG	HSPA5	NR4A2	LRRK2	FOLR2	NFKB1	PRKCD	INS	STAT1	CD36	FBN1	AKR1B1	PLA2G1B	ESRRA	PDE4D	ITGA4	SIRT1	PDE4B	PRKCB	ROCK2	P2RX7	BACE
GO:BP	regulation of bone mineralization	GO:0030500	5.35e-05	4.27183	74	361	12	18123	COMP	BGLAP	CCL3	CCR1	PTH	ANKH	TGFB3	ALOX5	LTF	BMP6	S1PR1	P2RX7
GO:BP	fever generation	GO:0001660	5.79e-05	4.23768	11	361	6	18123	TNF	IL1B	TNFSF11	IL1A	PTGS2	TNFRSF11A
GO:BP	NK T cell activation	GO:0051132	5.79e-05	4.23768	11	361	6	18123	IL18	IL15	IL23R	IL23A	IL12B	IL12A
GO:BP	natural killer cell proliferation	GO:0001787	5.79e-05	4.23768	11	361	6	18123	PTPN22	IL18	IL15	IL23R	IL23A	IL12B
GO:BP	MyD88-dependent toll-like receptor signaling pathway	GO:0002755	5.95e-05	4.22549	36	361	9	18123	TLR4	TLR2	TNIP1	HSPD1	TLR1	IRAK1	TLR9	BTK	CD36
GO:BP	positive regulation of T cell mediated cytotoxicity	GO:0001916	5.96e-05	4.22512	26	361	8	18123	HLA-DRB1	HLA-B	IL23R	IL23A	HLA-DRA	HLA-A	IL12B	IL12A
GO:BP	antigen processing and presentation of endogenous antigen	GO:0019883	5.96e-05	4.22512	26	361	8	18123	HLA-DRB1	HLA-B	HLA-C	HLA-DRA	HFE	ERAP1	HLA-A	TAP2
GO:BP	regulation of lymphocyte chemotaxis	GO:1901623	5.96e-05	4.22512	26	361	8	18123	CCL2	CCL5	PADI2	CCL3	CXCL10	ADAM17	CCR2	KLRK1
GO:BP	positive regulation of tissue remodeling	GO:0034105	5.96e-05	4.22512	26	361	8	18123	MIR155	IL18	IL2	IL15	IL23A	IL21	IL12B	ROCK2
GO:BP	negative regulation of response to biotic stimulus	GO:0002832	6.24e-05	4.20491	107	361	14	18123	NFKBIL1	MIR155	HLA-B	PTPN2	FOXP3	TNFAIP3	MMP12	MICB	CARD8	HLA-A	HTRA1	LTF	CR1	INS
GO:BP	transcription, DNA-templated	GO:0006351	6.55e-05	4.18388	3713	361	118	18123	IL6	IL10	HLA-DRB1	TNF	STAT4	CIITA	IRF5	NFKBIL1	MIR155	IL1B	IL17A	TNFRSF1A	PTPN2	IFNG	NOD2	TLR4	IL18	TNFSF11	SYK	TGFB1	IL2	IL1A	IL4	VEGFA	TLR2	ICAM1	SLC11A1	MTHFR	S100A12	CSF2	PADI2	S100A9	TRAF1	FASLG	TNIP1	RELN	FOXP3	TNFRSF11A	CD40	CD40LG	NLRP3
GO:BP	reactive oxygen species biosynthetic process	GO:1903409	6.56e-05	4.18296	61	361	11	18123	MIR155	TLR4	STAT3	HSPD1	MMP8	MPO	ALOX5	CCN6	INS	CD36	PPARA
GO:BP	somatic diversification of immunoglobulins	GO:0016445	6.56e-05	4.18296	61	361	11	18123	IL10	IL2	IL4	CCR6	FOXP3	CD40	CD40LG	CD28	HSPD1	TNFSF13	TFRC
GO:BP	nucleic acid-templated transcription	GO:0097659	6.76e-05	4.1703	3715	361	118	18123	IL6	IL10	HLA-DRB1	TNF	STAT4	CIITA	IRF5	NFKBIL1	MIR155	IL1B	IL17A	TNFRSF1A	PTPN2	IFNG	NOD2	TLR4	IL18	TNFSF11	SYK	TGFB1	IL2	IL1A	IL4	VEGFA	TLR2	ICAM1	SLC11A1	MTHFR	S100A12	CSF2	PADI2	S100A9	TRAF1	FASLG	TNIP1	RELN	FOXP3	TNFRSF11A	CD40	CD40LG	NLRP3
GO:BP	positive regulation of regulatory T cell differentiation	GO:0045591	7.03e-05	4.15296	18	361	7	18123	HLA-DRB1	IFNG	TGFB1	IL2	FOXP3	HLA-DRA	CR1
GO:BP	activation of cysteine-type endopeptidase activity involved in apoptotic process	GO:0006919	7.7e-05	4.11363	92	361	13	18123	TNF	NLRP1	FAS	S100A9	FASLG	RIPK1	HSPD1	S100A8	CARD8	CASP10	NLRP12	XDH	CASP1
GO:BP	response to vitamin D	GO:0033280	7.73e-05	4.11208	37	361	9	18123	TGFB1	IL15	PTGS2	BGLAP	CXCL10	PTH	SPP1	VDR	TYR
GO:BP	positive regulation of peptidyl-serine phosphorylation	GO:0033138	7.93e-05	4.10053	109	361	14	18123	IL6	TNF	MIF	IFNG	VEGFA	PTGS2	IL11	IFNB1	ANGPT1	CD44	OSM	TFRC	CSF3	OPRD1
GO:BP	positive regulation of macrophage migration	GO:1905523	8.32e-05	4.08007	27	361	8	18123	CCL5	CSF1	CCL3	CSF1R	CX3CR1	CX3CL1	MMP14	C5AR1
GO:BP	positive regulation of ion transport	GO:0043270	9.33e-05	4.03003	301	361	23	18123	IL1B	IFNG	CCL2	TNFSF11	CCL5	RELN	TNFRSF11A	IL13	CCL3	CCR1	CXCL12	CXCL10	CXCR3	CCR2	CX3CL1	NPSR1	G6PD	PLA2G1B	CD19	TSPO	CTSS	BDKRB1	P2RX7
GO:BP	amyloid-beta clearance	GO:0097242	9.95e-05	4.00233	38	361	9	18123	TNF	IFNG	IL4	ITGB2	ITGAM	SRF	CD36	HMGCR	C5AR1
GO:BP	regulation of reactive oxygen species biosynthetic process	GO:1903426	9.98e-05	4.00068	50	361	10	18123	MIR155	TLR4	STAT3	HSPD1	MMP8	ALOX5	CCN6	INS	CD36	PPARA
GO:BP	neutrophil homeostasis	GO:0001780	0.00010943	3.96086	19	361	7	18123	IL6	HMGB1	CCR2	ANXA1	JAM3	PIK3CD	PDE4B
GO:BP	detection of other organism	GO:0098543	0.00010943	3.96086	19	361	7	18123	HLA-DRB1	HLA-B	NOD2	TLR4	TLR2	TLR1	HLA-A
GO:BP	response to glucocorticoid	GO:0051384	0.000110963	3.95482	149	361	16	18123	IL6	IL10	TNF	IL1RN	TGFB1	PTGS2	ICAM1	BGLAP	HMGB1	HSPD1	FOS	NR3C1	ANXA1	IL22	BMP6	TAT
GO:BP	positive regulation of blood vessel endothelial cell migration	GO:0043536	0.000114129	3.9426	79	361	12	18123	MIR146A	MIR132	MIR150	VEGFA	PTGS2	CD40	HMGB1	ADAM17	ANGPT1	ANXA1	SIRT1	HSPB1
GO:BP	positive regulation of activated T cell proliferation	GO:0042104	0.000114418	3.94151	28	361	8	18123	IL2RA	MIR155	IL18	IL2	IL23R	IL23A	HMGB1	IL12B
GO:BP	T cell chemotaxis	GO:0010818	0.000114418	3.94151	28	361	8	18123	CCL5	CCL3	CXCL10	ADAM17	CXCR3	CCR2	PIK3CG	PIK3CD
GO:BP	positive regulation of vascular endothelial growth factor production	GO:0010575	0.000114418	3.94151	28	361	8	18123	IL6	MIR132	IL1B	IL1A	PTGS2	IL6ST	C5	C5AR1
GO:BP	regulation of protein localization	GO:0032880	0.000118738	3.92541	912	361	44	18123	PTPN22	IL6	HLA-DRB1	TNF	MIR146A	MIR155	IL1B	IFNG	CD247	TLR4	TGFB1	IL1A	VEGFA	TLR2	PTGS2	SAA1	CCL5	IL13	ITGB2	ANGPT1	NOS2	MAPK14	MAPK8	TFRC	ITGAM	HFE	TGFB3	ANXA1	LRRK2	ALOX5	TGFB2	MMP14	PRKCD	BLK	IL12B	IL12A	GZMB	INS	CD36	BMP6	AAK1
GO:BP	protein secretion	GO:0009306	0.000120124	3.92037	381	361	26	18123	IL6	HLA-DRB1	TNF	MIR146A	IL1B	IFNG	IL1RN	TLR4	IL1A	TLR2	SAA1	CCL5	COMP	IL13	NOS2	TGFB3	ANXA1	ALOX5	TGFB2	BLK	IL12B	IL12A	INS	BMP6	HMGCR	PLA2G1B
GO:BP	cellular response to peptide	GO:1901653	0.000124504	3.90482	408	361	27	18123	PTPN22	MIR146A	IL1B	PTPN2	NOD2	TLR4	TGFB1	ICAM1	VCAM1	BGLAP	FCGR2B	STAT3	NR4A2	NFKB1	PRKCD	INS	STAT1	CD36	FBN1	AKR1B1	PLA2G1B	ESRRA	ITGA4	SIRT1	PRKCB	ROCK2	BACE
GO:BP	regulation of cellular component organization	GO:0051128	0.00012469	3.90417	2439	361	86	18123	IL6	IL10	TNF	MIR155	IL1B	MMP3	IL17A	TNFRSF1A	IFNG	TLR4	TNFRSF1B	MMP1	SYK	TGFB1	IL2	IL1A	IL4	MEFV	VEGFA	TLR2	ICAM1	MTHFR	MMP9	CSF2	PADI2	IL1RAPL2	S100A9	FASLG	RELN	FOXP3	FCGR2B	SELE	CD28	CXCL12	HMGB1	CXCL10	ADAM17	ANGPT1	TEK	CD44	S100A8
GO:BP	positive regulation of endothelial cell proliferation	GO:0001938	0.000126283	3.89866	113	361	14	18123	IL10	MIR146A	MIR132	VEGFA	CXCL12	STAT3	HMGB1	ADAM17	TEK	BMP6	PIK3CD	ITGA4	SIRT1	TWEAK
GO:BP	establishment of protein localization to extracellular region	GO:0035592	0.000126583	3.89763	382	361	26	18123	IL6	HLA-DRB1	TNF	MIR146A	IL1B	IFNG	IL1RN	TLR4	IL1A	TLR2	SAA1	CCL5	COMP	IL13	NOS2	TGFB3	ANXA1	ALOX5	TGFB2	BLK	IL12B	IL12A	INS	BMP6	HMGCR	PLA2G1B
GO:BP	alpha-beta T cell proliferation	GO:0046633	0.000127053	3.89601	39	361	9	18123	PTPN22	IL18	SYK	IL15	IL23A	CD28	CCR2	HLA-A	IL12B
GO:BP	negative regulation of interleukin-8 production	GO:0032717	0.000127053	3.89601	39	361	9	18123	PTPN22	IL10	MIR146A	MIR155	MIR132	IL6R	ELANE	ANXA1	TLR9
GO:BP	lipid localization	GO:0010876	0.000136586	3.86459	464	361	29	18123	IL6	TNF	MIR146A	MIR155	IL1B	CRP	PTPN2	TNFSF11	SYK	FASLG	TNFRSF11A	CPT2	NFKBIA	NOS2	APOH	SPP1	PLA2G2A	ANXA1	NFKB1	PRKCD	CD36	BMP6	PPARA	PLA2G1B	TSPO	BDKRB2	SIRT1	P2RX7	ITGAV
GO:BP	negative regulation of neuron death	GO:1901215	0.000137753	3.8609	214	361	19	18123	IL10	CCL2	TNFRSF1B	CSF1	IL13	STAT3	REL	GPI	HSPD1	ANGPT1	NR4A2	TGFB3	CX3CR1	LRRK2	CX3CL1	CSF3	PPARA	SIRT1	C5AR1
GO:BP	positive regulation of fever generation	GO:0031622	0.000140921	3.85103	7	361	5	18123	TNF	IL1B	TNFSF11	PTGS2	TNFRSF11A
GO:BP	positive regulation of activation of Janus kinase activity	GO:0010536	0.000140921	3.85103	7	361	5	18123	IL23R	CCL5	IL6R	IL23A	IL12B
GO:BP	regulation of calcidiol 1-monooxygenase activity	GO:0060558	0.000140921	3.85103	7	361	5	18123	TNF	IL1B	IFNG	NFKB1	VDR
GO:BP	positive regulation of natural killer cell proliferation	GO:0032819	0.000140921	3.85103	7	361	5	18123	IL18	IL15	IL23R	IL23A	IL12B
GO:BP	positive regulation of NK T cell activation	GO:0051135	0.000140921	3.85103	7	361	5	18123	IL18	IL23R	IL23A	IL12B	IL12A
GO:BP	response to steroid hormone	GO:0048545	0.000147948	3.82989	385	361	26	18123	IL6	IL10	TNF	IL1RN	TGFB1	TLR2	PTGS2	ICAM1	PADI2	BGLAP	HMGB1	GPI	HSPD1	FOS	SPP1	NR3C1	TGFB3	ANXA1	TGFB2	IL22	BMP6	PPARA	ESRRA	TSPO	TAT	SIRT1
GO:BP	tolerance induction	GO:0002507	0.000155279	3.80889	29	361	8	18123	IL2RA	HLA-B	TGFB1	FOXP3	TNFAIP3	HMGB1	BLK	ICOS
GO:BP	positive regulation of leukocyte apoptotic process	GO:2000108	0.000155279	3.80889	29	361	8	18123	IL10	MIR155	CCL5	PDCD1	ANXA1	BLK	PIK3CD	SIRT1
GO:BP	myeloid cell apoptotic process	GO:0033028	0.000155279	3.80889	29	361	8	18123	IL6	NOD2	ADAM17	CTSL	APOH	ANXA1	PIK3CD	SIRT1
GO:BP	nucleobase-containing compound biosynthetic process	GO:0034654	0.000157638	3.80234	4202	361	128	18123	IL6	IL10	HLA-DRB1	TNF	STAT4	CIITA	IRF5	NFKBIL1	MIR155	IL1B	IL17A	TNFRSF1A	PTPN2	IFNG	NOD2	TLR4	IL18	TNFRSF1B	TNFSF11	SYK	TGFB1	IL2	IL1A	IL4	VEGFA	TLR2	PTGS2	ICAM1	SLC11A1	MTHFR	S100A12	CSF2	PADI2	S100A9	TRAF1	FASLG	TNIP1	RELN	FOXP3	TNFRSF11A	CD40
GO:BP	receptor-mediated endocytosis	GO:0006898	0.000160288	3.7951	335	361	24	18123	CXCL8	SYK	IL4	VEGFA	SAA1	FCGR2B	SELE	ITGB2	ALB	HP	ANGPT1	CTSL	TFRC	ITGAM	HFE	SIGLEC1	SFTPD	CALCA	CD36	AAK1	GAK	ITGA4	ITGAV	TF
GO:BP	positive regulation of secretion by cell	GO:1903532	0.000164396	3.78411	286	361	22	18123	HLA-DRB1	IL1B	IFNG	TLR4	TNFSF11	SYK	IL1A	IL4	TLR2	TNFRSF11A	IL13	CXCL12	ITGB2	ITGAM	SPP1	HFE	TGFB3	TGFB2	BLK	INS	BMP6	PLA2G1B
GO:BP	response to muramyl dipeptide	GO:0032495	0.000165484	3.78124	20	361	7	18123	PTPN22	IRF5	NOD2	NLRP1	TNFAIP3	NFKBIA	MAPK14
GO:BP	bone mineralization	GO:0030282	0.00017663	3.75294	116	361	14	18123	PTGS2	MMP13	COMP	BGLAP	CCL3	CCR1	PTH	ANKH	TGFB3	ALOX5	LTF	BMP6	S1PR1	P2RX7
GO:BP	regulation of nucleobase-containing compound metabolic process	GO:0019219	0.000177141	3.75168	4123	361	126	18123	IL6	IL10	HLA-DRB1	TNF	STAT4	CIITA	IRF5	MIR146A	NFKBIL1	MIR155	LACC1	IL1B	IL17A	TNFRSF1A	PTPN2	IFNG	NOD2	TLR4	IL18	TNFRSF1B	TNFSF11	SYK	TGFB1	IL2	IL1A	IL4	VEGFA	TLR2	ICAM1	SLC11A1	MTHFR	S100A12	CSF2	PADI2	S100A9	TRAF1	FASLG	TNIP1	RELN	FOXP3	TNFRSF11A
GO:BP	positive regulation of neuron death	GO:1901216	0.000188121	3.72556	99	361	13	18123	TNF	IFNG	TLR4	FASLG	FCGR2B	CCL3	JUN	ITGB2	FOS	ITGAM	TGFB2	MCL1	BACE
GO:BP	biological process involved in interaction with symbiont	GO:0051702	0.000188121	3.72556	99	361	13	18123	MIR155	CRP	CCL5	CCL3	MBL2	JUN	HSPD1	CSF1R	ELANE	CXCL6	CTSG	SFTPD	LTF
GO:BP	small molecule biosynthetic process	GO:0044283	0.000190188	3.72082	675	361	36	18123	TNF	MIF	CD244	MIR132	IL1B	PTPN2	IFNG	SYK	PTGS2	MTHFR	GPI	PTGS1	MPO	PTH	OLAH	DHODH	ANXA1	ALOX5	ENO1	NFKB1	MVK	INS	XDH	BMP6	AKR1B1	HMGCR	G6PD	PPARA	PDE4A	PLA2G1B	DHFR	PDE4D	SIRT1	PDE4B	PNP	EBP
GO:BP	regulation of neuron apoptotic process	GO:0043523	0.000198967	3.70122	219	361	19	18123	IL10	TNF	CCL2	FASLG	CCL3	JUN	GPI	HSPD1	ANGPT1	NR4A2	ITGAM	TGFB3	CX3CR1	CX3CL1	TGFB2	G6PD	MCL1	C5AR1	BACE
GO:BP	antigen processing and presentation of endogenous peptide antigen via MHC class I	GO:0019885	0.000207732	3.6825	13	361	6	18123	HLA-B	HLA-C	HFE	ERAP1	HLA-A	TAP2
GO:BP	regulation of neutrophil activation	GO:1902563	0.000207732	3.6825	13	361	6	18123	MIR155	SYK	FCGR2B	ITGB2	ITGAM	PLA2G2A
GO:BP	entry into host	GO:0044409	0.000211926	3.67381	156	361	16	18123	HLA-DRB1	CIITA	CXCL8	CCR5	ICAM1	CD80	CD86	CTSL	TFRC	CXCR4	CTSB	CR2	CD4	SIGLEC1	CR1	ITGAV
GO:BP	positive regulation of secretion	GO:0051047	0.00021426	3.66906	315	361	23	18123	HLA-DRB1	IL1B	IFNG	TLR4	TNFSF11	SYK	IL1A	IL4	TLR2	TNFRSF11A	IL13	CXCL12	ITGB2	S100A8	ITGAM	SPP1	HFE	TGFB3	TGFB2	BLK	INS	BMP6	PLA2G1B
GO:BP	female pregnancy	GO:0007565	0.00021507	3.66742	198	361	18	18123	IL1B	TGFB1	VEGFA	PTGS2	MMP9	MMP2	TIMP1	FOS	SLC19A1	DHODH	SPP1	HFE	TGFB3	CTSB	VDR	CALCA	MMP7	AKR1B1
GO:BP	regulation of endothelial cell migration	GO:0010594	0.000232196	3.63414	244	361	20	18123	TNF	MIR146A	MIR155	MIR132	MIR150	VEGFA	PTGS2	CD40	HMGB1	ADAM17	GPI	ANGPT1	TEK	PIK3CG	APOH	ANXA1	PIK3CD	SIRT1	ROCK2	HSPB1
GO:BP	positive regulation of humoral immune response	GO:0002922	0.000243994	3.61262	21	361	7	18123	TNF	LTA	IL1B	IL17A	NOD2	FCGR2B	CR1
GO:BP	regulation of antigen processing and presentation	GO:0002577	0.000243994	3.61262	21	361	7	18123	HLA-DQB1	NOD2	SLC11A1	FCGR2B	HLA-DOA	HFE	WAS
GO:BP	inflammatory cell apoptotic process	GO:0006925	0.000243994	3.61262	21	361	7	18123	IL6	NOD2	FASLG	CTSL	ANXA1	PIK3CD	SIRT1
GO:BP	positive regulation of gliogenesis	GO:0014015	0.000248277	3.60506	69	361	11	18123	IL6	TNF	LTA	IL1B	TNFRSF1B	TGFB1	TLR2	IL6ST	CXCR4	PPP1CC	TSPO
GO:BP	T cell mediated cytotoxicity	GO:0001913	0.000253609	3.59584	42	361	9	18123	HLA-DRB1	HLA-B	IL23R	IL23A	FCGR2B	HLA-DRA	HLA-A	IL12B	IL12A
GO:BP	defense response to fungus	GO:0050832	0.000253609	3.59584	42	361	9	18123	IL17A	TGFB1	S100A12	S100A9	MPO	S100A8	ELANE	CTSG	LTF
GO:BP	negative regulation of interleukin-1 beta production	GO:0032691	0.000253609	3.59584	42	361	9	18123	MIR155	MIR132	ACP5	MEFV	NLRP3	TNFAIP3	CARD8	CX3CR1	CX3CL1
GO:BP	regulation of myeloid leukocyte mediated immunity	GO:0002886	0.000260219	3.58466	55	361	10	18123	SYK	IL4	IL13	FCGR2B	ITGB2	CCR2	ITGAM	CXCL6	BLK	BTK
GO:BP	positive regulation of type I interferon production	GO:0032481	0.000263416	3.57936	85	361	12	18123	PTPN22	IRF5	TLR4	SYK	TLR2	HMGB1	MMP12	HSPD1	NFKB1	IRAK1	STAT1	TLR9
GO:BP	cellular response to organic cyclic compound	GO:0071407	0.000268759	3.57064	624	361	34	18123	IL10	TNF	CIITA	IL1B	NOD2	IL18	CCL2	TGFB1	IL15	PTGS2	CCL5	ICAM1	PADI2	BGLAP	CCL3	STAT3	IFNB1	PIK3CG	HSPA5	SPP1	NR3C1	ANXA1	LRRK2	FOLR2	NFKB1	VDR	STAT1	PPARA	ESRRA	PDE4D	SIRT1	PDE4B	ROCK2	P2RX7
GO:BP	cation transport	GO:0006812	0.000278574	3.55506	1210	361	52	18123	PTPN22	SLC22A4	IFNG	CCL2	SYK	TGFB1	PTGS2	CCL5	CCR5	ICAM1	SLC11A1	FCRL3	MMP9	CSF2	FASLG	RELN	IL13	CCL3	CCR1	CXCL12	CXCL10	CXCR3	CCR2	STEAP4	PIK3CG	TFRC	CXCR4	HFE	IL16	CX3CL1	NPSR1	VDR	CD4	LTF	CALCA	TLR9	BTK	G6PD	PLA2G1B	CD19	OPRD1
GO:BP	superoxide metabolic process	GO:0006801	0.000289374	3.53854	70	361	11	18123	CRP	ACP5	SYK	ITGB2	MPO	NOS2	ITGAM	BST1	PRKCD	CD36	DHFR
GO:BP	lipid storage	GO:0019915	0.000300713	3.52185	86	361	12	18123	IL6	TNF	MIR146A	IL1B	CRP	PTPN2	NFKBIA	NFKB1	CD36	PPARA	SIRT1	ITGAV
GO:BP	glial cell migration	GO:0008347	0.000311234	3.50691	56	361	10	18123	CCL2	CSF1	RELN	CCL3	CCR2	CX3CR1	CX3CL1	TGFB2	MMP14	TSPO
GO:BP	sensory perception of pain	GO:0019233	0.000340125	3.46836	104	361	13	18123	IL10	CCL2	PTGS2	CCL3	CXCL12	CCR2	CXCR4	IL12B	CALCA	OPRD1	BDKRB1	P2RX7	BACE
GO:BP	peptide antigen assembly with MHC class II protein complex	GO:0002503	0.000352012	3.45344	4	361	4	18123	HLA-DRB1	HLA-DMA	HLA-DRA	HLA-DMB
GO:BP	negative regulation of chronic inflammatory response	GO:0002677	0.000352012	3.45344	4	361	4	18123	IL10	IL4	FOXP3	TNFAIP3
GO:BP	MHC class II protein complex assembly	GO:0002399	0.000352012	3.45344	4	361	4	18123	HLA-DRB1	HLA-DMA	HLA-DRA	HLA-DMB
GO:BP	T-helper 17 cell lineage commitment	GO:0072540	0.000357439	3.4468	14	361	6	18123	IL6	IL23R	IL6R	IL23A	STAT3	IL12B
GO:BP	isotype switching to IgG isotypes	GO:0048291	0.000357439	3.4468	14	361	6	18123	IL2	IL4	FOXP3	CD40	CD28	HSPD1
GO:BP	angiogenesis involved in wound healing	GO:0060055	0.000361166	3.44229	32	361	8	18123	TNF	MIR155	VEGFA	TNFAIP3	CXCR4	CX3CL1	ALOX5	SRF
GO:BP	positive regulation of response to cytokine stimulus	GO:0060760	0.000370838	3.43082	57	361	10	18123	TLR4	IL1R1	TLR2	CSF1	ADAM17	MMP12	RIPK1	IL7	CXCR4	CASP1
GO:BP	icosanoid biosynthetic process	GO:0046456	0.000370838	3.43082	57	361	10	18123	MIF	MIR132	IL1B	SYK	PTGS2	PTGS1	ANXA1	ALOX5	PLA2G1B	SIRT1
GO:BP	response to interleukin-6	GO:0070741	0.000370838	3.43082	57	361	10	18123	IL6	PTPN2	ICAM1	IL6R	STAT3	IL6ST	RIPK1	CHI3L1	NFKB1	STAT1
GO:BP	modulation of process of other organism involved in symbiotic interaction	GO:0051817	0.000371264	3.43032	123	361	14	18123	MIR155	CRP	TLR2	CCL5	TNIP1	CCL3	JUN	RIPK1	CSF1R	ENO1	CTSG	CD4	SFTPD	LTF
GO:BP	negative regulation of transport	GO:0051051	0.000382423	3.41746	487	361	29	18123	TNF	MIR146A	IL1B	TNFRSF1A	TNFRSF1B	TGFB1	TLR2	PTGS2	ICAM1	MMP9	FCGR2B	HMGB1	PRTN3	IL11	ANGPT1	CCR2	OSM	ANXA1	LRRK2	NFKB1	IL12B	IL12A	CALCA	INS	TLR9	CD36	HMGCR	PRKCB	ITGAV
GO:BP	viral entry into host cell	GO:0046718	0.000398432	3.39965	143	361	15	18123	HLA-DRB1	CIITA	CCR5	ICAM1	CD80	CD86	CTSL	TFRC	CXCR4	CTSB	CR2	CD4	SIGLEC1	CR1	ITGAV
GO:BP	cellular component disassembly	GO:0022411	0.000434507	3.362	577	361	32	18123	IL6	TNF	MIR146A	MMP3	MMP1	MMP13	MMP9	MMP2	PADI2	TIMP1	HMGB1	CTSK	MMP12	MMP8	CD44	ADAMTS4	CTSL	ELANE	ITGAM	TIMP2	TGFB3	CX3CR1	CX3CL1	CLEC16A	CTSG	MMP14	HTRA1	MMP7	GAK	TSPO	CTSS	PRKCB
GO:BP	endothelium development	GO:0003158	0.000436825	3.35969	144	361	15	18123	TNF	IL1B	MIR150	TNFRSF1A	VEGFA	ICAM1	FOXP3	CXCL10	FSTL1	CXCR4	XDH	BMP6	S1PR1	PDE4D	ROCK2
GO:BP	regulation of vascular endothelial growth factor production	GO:0010574	0.000440243	3.35631	58	361	10	18123	IL6	MIR146A	MIR132	IL1B	IL1A	PTGS2	IL6ST	CCR2	C5	C5AR1
GO:BP	negative regulation of lymphocyte differentiation	GO:0045620	0.000440243	3.35631	58	361	10	18123	MIR155	CTLA4	PTPN2	IL2	IL4	FOXP3	HMGB1	IFNB1	ANXA1	CR1
GO:BP	regulation of body fluid levels	GO:0050878	0.000441974	3.3546	519	361	30	18123	IL6	SLC22A4	TLR4	SYK	VEGFA	SAA1	COMP	CD40	CD40LG	FLG	GPI	PRTN3	IFNB1	PIK3CG	MAPK14	APOH	DHODH	ANXA5	GNAQ	PRKCD	SRF	VDR	BLK	WAS	CD36	XDH	AKR1B1	PRKCB	P2RX7	HSPB1
GO:BP	regulation of interleukin-4 production	GO:0032673	0.000468517	3.32927	33	361	8	18123	HLA-DRB1	SYK	FOXP3	CD40LG	NLRP3	CD28	CD86	IL33
GO:BP	interleukin-4 production	GO:0032633	0.000468517	3.32927	33	361	8	18123	HLA-DRB1	SYK	FOXP3	CD40LG	NLRP3	CD28	CD86	IL33
GO:BP	regulation of activated T cell proliferation	GO:0046006	0.000478156	3.32043	45	361	9	18123	IL2RA	MIR155	IL18	IL2	IL23R	IL23A	FOXP3	HMGB1	IL12B
GO:BP	positive regulation of nitric oxide biosynthetic process	GO:0045429	0.000478156	3.32043	45	361	9	18123	TNF	IL1B	IFNG	TLR4	PTGS2	ICAM1	ITGB2	MMP8	CD36
GO:BP	positive regulation of natural killer cell activation	GO:0032816	0.000497039	3.30361	23	361	7	18123	IL18	IL15	IL23R	IL23A	IL12B	IL12A	RASGRP1
GO:BP	endothelial cell differentiation	GO:0045446	0.000502394	3.29896	126	361	14	18123	TNF	IL1B	MIR150	TNFRSF1A	VEGFA	ICAM1	FOXP3	FSTL1	CXCR4	XDH	BMP6	S1PR1	PDE4D	ROCK2
GO:BP	regulation of epithelial cell differentiation	GO:0030856	0.000502461	3.2989	166	361	16	18123	TNF	IL1B	MIR150	TNFRSF1A	IFNG	VEGFA	MMP9	IL13	CTSK	CTSL	VDR	STAT1	FRZB	XDH	BMP6	ROCK2
GO:BP	biosynthetic process	GO:0009058	0.000527646	3.27766	6391	361	174	18123	IL6	IL10	HLA-DRB1	TNF	STAT4	CIITA	MIF	IRF5	MIR146A	CD244	NFKBIL1	MIR155	MIR132	IL1B	IL17A	TNFRSF1A	PTPN2	IFNG	NOD2	TLR4	CXCL8	IL18	CCL2	ACP5	TNFRSF1B	TNFSF11	SYK	TGFB1	IL2	IL15	IL1A	IL4	VEGFA	TLR2	PTGS2	CCL5	ICAM1	SLC11A1	MTHFR	IL6R	S100A12
GO:BP	positive regulation of nitric oxide metabolic process	GO:1904407	0.000584119	3.2335	46	361	9	18123	TNF	IL1B	IFNG	TLR4	PTGS2	ICAM1	ITGB2	MMP8	CD36
GO:BP	activation of Janus kinase activity	GO:0042976	0.000585751	3.23229	15	361	6	18123	IL4	IL23R	CCL5	IL6R	IL23A	IL12B
GO:BP	positive regulation of B cell differentiation	GO:0045579	0.000585751	3.23229	15	361	6	18123	IL10	SYK	IL2	IL7	MMP14	BTK
GO:BP	response to corticosteroid	GO:0031960	0.000592438	3.22736	168	361	16	18123	IL6	IL10	TNF	IL1RN	TGFB1	PTGS2	ICAM1	BGLAP	HMGB1	HSPD1	FOS	NR3C1	ANXA1	IL22	BMP6	TAT
GO:BP	heterotypic cell-cell adhesion	GO:0034113	0.000614007	3.21183	60	361	10	18123	IL10	TNF	IL1B	IL1RN	VCAM1	ITGB2	CD44	JAM3	ITGA4	ITGAV
GO:BP	regulation of pattern recognition receptor signaling pathway	GO:0062207	0.000662083	3.17909	110	361	13	18123	PTPN22	MIR146A	NFKBIL1	NOD2	TLR4	TLR2	FCRL3	TNFAIP3	HMGB1	TLR1	LTF	TLR9	CD36
GO:BP	regulation of membrane protein ectodomain proteolysis	GO:0051043	0.000689749	3.16131	24	361	7	18123	IL10	TNF	IL1B	IFNG	TNFRSF1B	TIMP1	TIMP2
GO:BP	regulation of lipopolysaccharide-mediated signaling pathway	GO:0031664	0.000689749	3.16131	24	361	7	18123	NFKBIL1	TNFAIP3	CARD8	CX3CL1	LTF	CD36	BMP6
GO:BP	icosanoid secretion	GO:0032309	0.000709893	3.14881	47	361	9	18123	IL1B	TNFSF11	SYK	TNFRSF11A	NOS2	PLA2G2A	ANXA1	PLA2G1B	BDKRB2
GO:BP	negative regulation of B cell activation	GO:0050869	0.000767058	3.11517	35	361	8	18123	IL10	CTLA4	FOXP3	FCGR2B	TNFAIP3	BLK	CR1	BTK
GO:BP	negative regulation of signal transduction in absence of ligand	GO:1901099	0.000767058	3.11517	35	361	8	18123	TNF	IL1B	IL1A	COL2A1	CSF2	IL7	CX3CL1	MCL1
GO:BP	regulation of isotype switching	GO:0045191	0.000767058	3.11517	35	361	8	18123	IL10	IL2	IL4	FOXP3	CD40	CD28	TNFSF13	TFRC
GO:BP	negative regulation of extrinsic apoptotic signaling pathway in absence of ligand	GO:2001240	0.000767058	3.11517	35	361	8	18123	TNF	IL1B	IL1A	COL2A1	CSF2	IL7	CX3CL1	MCL1
GO:BP	response to hydrogen peroxide	GO:0042542	0.000813802	3.08948	151	361	15	18123	IL6	IL10	MIR155	TNFAIP3	JUN	RIPK1	HSPD1	HP	CAT	ANXA1	LRRK2	IL18BP	PRKCD	STAT1	SIRT1
GO:BP	regulation of activation of Janus kinase activity	GO:0010533	0.00081809	3.0872	9	361	5	18123	IL23R	CCL5	IL6R	IL23A	IL12B
GO:BP	regulation of NK T cell activation	GO:0051133	0.00081809	3.0872	9	361	5	18123	IL18	IL23R	IL23A	IL12B	IL12A
GO:BP	interleukin-23-mediated signaling pathway	GO:0038155	0.00081809	3.0872	9	361	5	18123	STAT4	IL23R	IL23A	STAT3	IL12B
GO:BP	regulation of fever generation	GO:0031620	0.00081809	3.0872	9	361	5	18123	TNF	IL1B	TNFSF11	PTGS2	TNFRSF11A
GO:BP	positive regulation of memory T cell differentiation	GO:0043382	0.00081809	3.0872	9	361	5	18123	HLA-DRB1	IL23R	IL23A	HLA-DRA	IL12B
GO:BP	positive regulation of innate immune response	GO:0045089	0.000852779	3.06916	217	361	18	18123	NOD2	TLR4	SYK	CCL5	HMGB1	MMP12	IFNB1	RELB	IL21	SH2D1A	NFKB1	PRKCD	IL12B	IL12A	RASGRP1	MUC1	PSMB9	KLRK1
GO:BP	T cell differentiation in thymus	GO:0033077	0.000902361	3.04462	78	361	11	18123	IL1B	PTPN2	IL1A	CCR6	FOXP3	CD28	ADAM17	MAFB	SRF	RASGRP1	RAG2
GO:BP	nucleotide-binding oligomerization domain containing 2 signaling pathway	GO:0070431	0.000921505	3.0355	16	361	6	18123	PTPN22	LACC1	NOD2	TLR4	TNFAIP3	NFKBIA
GO:BP	regulation of hormone levels	GO:0010817	0.000950101	3.02223	538	361	30	18123	IL6	HLA-DRB1	TNF	IL1B	IFNG	IL1RN	TNFSF11	CCL5	TTR	CTSK	IL11	NOS2	OSM	CTSL	SPP1	HFE	ANXA1	ALOX5	CTSB	CTSG	NFKB1	PLB1	BLK	INS	BTK	BMP6	AKR1B1	HMGCR	TSPO	SGPL1
GO:BP	regulation of alpha-beta T cell proliferation	GO:0046640	0.000969218	3.01358	36	361	8	18123	PTPN22	IL18	SYK	IL23A	CD28	CCR2	HLA-A	IL12B
GO:BP	regulation of natural killer cell activation	GO:0032814	0.000969218	3.01358	36	361	8	18123	PTPN22	IL18	IL15	IL23R	IL23A	IL12B	IL12A	RASGRP1
GO:BP	mast cell activation	GO:0045576	0.000987097	3.00564	63	361	10	18123	SYK	IL4	S100A12	IL13	PIK3CG	BLK	RASGRP1	BTK	PIK3CD	PTGDR
GO:BP	regulation of cellular localization	GO:0060341	0.000993593	3.00279	851	361	40	18123	PTPN22	HLA-DRB1	TNF	MIR155	IL1B	IFNG	CD247	SYK	TGFB1	IL4	VEGFA	PTGS2	IL13	ITGB2	CXCL10	CXCR3	ANGPT1	MAPK14	MAPK8	TFRC	ITGAM	HFE	PPP1CC	LRRK2	CX3CL1	MMP14	NPSR1	PRKCD	BLK	CALCA	GZMB	INS	CD36	HMGCR	PLA2G1B	CD19	PDE4D	ROCK2	BDKRB1	P2RX7
GO:BP	negative regulation of adaptive immune response based on somatic recombination of immune receptors built from immunoglobulin superfamily domains	GO:0002823	0.00103339	2.98574	49	361	9	18123	NOD2	IL2	IL4	FOXP3	FCGR2B	IFNB1	HFE	CR1	IL33
GO:BP	negative regulation of T cell differentiation	GO:0045581	0.00103339	2.98574	49	361	9	18123	MIR155	CTLA4	PTPN2	IL2	IL4	FOXP3	HMGB1	IFNB1	ANXA1
GO:BP	activated T cell proliferation	GO:0050798	0.00103339	2.98574	49	361	9	18123	IL2RA	MIR155	IL18	IL2	IL23R	IL23A	FOXP3	HMGB1	IL12B
GO:BP	mast cell degranulation	GO:0043303	0.00103339	2.98574	49	361	9	18123	SYK	IL4	IL13	PIK3CG	BLK	RASGRP1	BTK	PIK3CD	PTGDR
GO:BP	regulation of JNK cascade	GO:0046328	0.00107909	2.96694	134	361	14	18123	PTPN22	TNF	IL1B	NOD2	TLR4	TNFSF11	TRAF1	FCGR2B	HMGB1	RIPK1	MMP8	RASGRP1	TLR9	LTBR
GO:BP	regulation of tumor necrosis factor-mediated signaling pathway	GO:0010803	0.0011494	2.93953	64	361	10	18123	TNF	TNFRSF1A	PTPN2	SYK	TRAF1	TNFAIP3	ADAM17	RIPK1	CARD8	CASP1
GO:BP	antigen processing and presentation of exogenous peptide antigen via MHC class II	GO:0019886	0.00115203	2.93854	97	361	12	18123	HLA-DRB1	HLA-DQB1	HLA-DPB1	FCGR2B	HLA-DMA	HLA-DRA	HLA-DMB	CTSL	HLA-DOA	HLA-DRB5	CTSS	CTSF
GO:BP	positive regulation of lymphocyte migration	GO:2000403	0.00121528	2.91532	37	361	8	18123	CCL5	CCL3	CXCL12	CXCL10	ADAM17	CCL20	CCR2	ITGA4
GO:BP	regulation of oxidoreductase activity	GO:0051341	0.00123398	2.90869	116	361	13	18123	TNF	MIR132	IL1B	IFNG	NOD2	IL1A	IL13	HP	LRRK2	NFKB1	VDR	INS	DHFR
GO:BP	regulation of pri-miRNA transcription by RNA polymerase II	GO:1902893	0.00123831	2.90717	50	361	9	18123	IL10	TNF	STAT3	JUN	FOS	NR3C1	TGFB2	SRF	PPARA
GO:BP	mast cell activation involved in immune response	GO:0002279	0.00123831	2.90717	50	361	9	18123	SYK	IL4	IL13	PIK3CG	BLK	RASGRP1	BTK	PIK3CD	PTGDR
GO:BP	positive regulation of interleukin-4 production	GO:0032753	0.00126666	2.89734	26	361	7	18123	SYK	FOXP3	CD40LG	NLRP3	CD28	CD86	IL33
GO:BP	maintenance of location in cell	GO:0051651	0.00127541	2.89435	223	361	18	18123	TGFB1	CCR5	S100A9	FASLG	IL13	CCL3	CXCL10	ALB	CXCR3	S100A8	HSPA5	CX3CL1	NPSR1	CD4	CD19	PDE4D	TSPO	BDKRB1
GO:BP	negative regulation of epithelial cell proliferation	GO:0050680	0.00130213	2.88535	178	361	16	18123	TNF	MIR146A	MIR155	MIR132	CCL2	TGFB1	CXCR3	FLT1	APOH	ALOX5	TGFB2	VDR	IL12B	IL12A	STAT1	XDH
GO:BP	natural killer cell mediated cytotoxicity	GO:0042267	0.0013346	2.87465	65	361	10	18123	HLA-B	IL18	IL21	SH2D1A	HLA-A	IL12B	IL12A	RASGRP1	GZMB	KLRK1
GO:BP	toll-like receptor 2 signaling pathway	GO:0034134	0.0014003	2.85378	17	361	6	18123	NOD2	TLR2	TNFAIP3	HMGB1	TLR1	IRAK1
GO:BP	detection of bacterium	GO:0016045	0.0014003	2.85378	17	361	6	18123	HLA-DRB1	HLA-B	NOD2	TLR2	TLR1	HLA-A
GO:BP	negative regulation of catabolic process	GO:0009895	0.00141888	2.84805	324	361	22	18123	PTPN22	IL10	TNF	MIR146A	IL1B	SLC11A1	TIMP1	STAT3	HP	NOS2	PIK3CG	MAPK14	HFE	TIMP2	LRRK2	CLEC16A	INS	IL10RA	HMGCR	PPARA	TSPO	MCL1
GO:BP	response to peptide hormone	GO:0043434	0.00142872	2.84505	461	361	27	18123	IL10	STAT4	IL1B	PTPN2	TGFB1	TLR2	PTGS2	ICAM1	TIMP1	BGLAP	CXCL12	STAT3	CAT	TEK	NR4A2	ANXA1	NFKB1	PRKCD	INS	STAT1	FBN1	PPARA	PLA2G1B	ESRRA	SIRT1	PRKCB	ROCK2
GO:BP	regulation of granulocyte chemotaxis	GO:0071622	0.00147752	2.83047	51	361	9	18123	NOD2	CXCL8	IL4	CCL5	CSF1	CSF1R	BST1	JAM3	C5AR1
GO:BP	mast cell mediated immunity	GO:0002448	0.00147752	2.83047	51	361	9	18123	SYK	IL4	IL13	PIK3CG	BLK	RASGRP1	BTK	PIK3CD	PTGDR
GO:BP	pri-miRNA transcription by RNA polymerase II	GO:0061614	0.00147752	2.83047	51	361	9	18123	IL10	TNF	STAT3	JUN	FOS	NR3C1	TGFB2	SRF	PPARA
GO:BP	movement in host environment	GO:0052126	0.00151388	2.81991	180	361	16	18123	HLA-DRB1	CIITA	CXCL8	CCR5	ICAM1	CD80	CD86	CTSL	TFRC	CXCR4	CTSB	CR2	CD4	SIGLEC1	CR1	ITGAV
GO:BP	negative regulation of locomotion	GO:0040013	0.00165296	2.78174	408	361	25	18123	TNF	MIF	MIR146A	MIR155	MIR132	PTPN2	CCL2	IL4	MACIR	PADI2	TIMP1	CXCL12	STAT3	HMGB1	APOH	ELANE	CX3CR1	CX3CL1	HAS1	SRF	WAS	C5	IL33	ADORA3	KLRK1
GO:BP	multi-multicellular organism process	GO:0044706	0.0016549	2.78123	227	361	18	18123	IL1B	TGFB1	VEGFA	PTGS2	MMP9	MMP2	TIMP1	FOS	SLC19A1	DHODH	SPP1	HFE	TGFB3	CTSB	VDR	CALCA	MMP7	AKR1B1
GO:BP	negative regulation of cellular protein metabolic process	GO:0032269	0.001674	2.77624	1141	361	48	18123	PTPN22	IL10	TNF	MIR146A	MIR155	MIR132	IL1B	PTPN2	IFNG	IL2	VEGFA	PTGS2	MMP9	SERPINH1	FOXP3	TIMP1	TNFAIP3	STAT3	GPI	ANGPT1	CD44	C4A	CARD8	HFE	TIMP2	LRRK2	NFKB1	GNAQ	PRKCD	C5	C4B	LTF	GZMB	CR1	INS	NLRP12	XDH	HMGCR	G6PD	DHFR	PDE4D
GO:BP	enzyme linked receptor protein signaling pathway	GO:0007167	0.00171038	2.76691	1107	361	47	18123	MIR146A	IL1B	PTPN2	SYK	TGFB1	VEGFA	MMP9	COMP	MMP2	CSF1	FASLG	STAT3	IL6ST	JUN	ADAM17	FSTL1	FOS	ANGPT1	TEK	FLT1	HSPA5	MAPK14	CSF1R	HFE	TGFB3	TGFB2	CILP	HTRA1	PRKCD	CD4	BLK	IL12B	IL12A	INS	XDH	BMP6	FBN1	PPARA	PIK3CD	BDKRB2	SIRT1
GO:BP	regulation of CD4-positive, CD25-positive, alpha-beta regulatory T cell differentiation	GO:0032829	0.00173232	2.76137	5	361	4	18123	HLA-DRB1	IFNG	FOXP3	HLA-DRA
GO:BP	positive regulation of CD4-positive, CD25-positive, alpha-beta regulatory T cell differentiation	GO:0032831	0.00173232	2.76137	5	361	4	18123	HLA-DRB1	IFNG	FOXP3	HLA-DRA
GO:BP	regulation of cellular response to macrophage colony-stimulating factor stimulus	GO:1903972	0.00173232	2.76137	5	361	4	18123	PTPN2	TLR4	TLR2	CSF1
GO:BP	regulation of response to macrophage colony-stimulating factor	GO:1903969	0.00173232	2.76137	5	361	4	18123	PTPN2	TLR4	TLR2	CSF1
GO:BP	positive regulation of interleukin-23 production	GO:0032747	0.00173232	2.76137	5	361	4	18123	IL17A	IFNG	CSF2	IL17RA
GO:BP	prostaglandin metabolic process	GO:0006693	0.0017557	2.75555	52	361	9	18123	MIF	MIR132	IL1B	TNFRSF1A	PTGS2	PTGS1	ANXA1	AKR1B1	SIRT1
GO:BP	prostanoid metabolic process	GO:0006692	0.0017557	2.75555	52	361	9	18123	MIF	MIR132	IL1B	TNFRSF1A	PTGS2	PTGS1	ANXA1	AKR1B1	SIRT1
GO:BP	purinergic nucleotide receptor signaling pathway	GO:0035590	0.0017557	2.75555	52	361	9	18123	PSTPIP1	IL1B	IL18	MEFV	NLRP3	CTSG	ADORA3	CASP1	P2RX7
GO:BP	hemostasis	GO:0007599	0.00178374	2.74867	355	361	23	18123	IL6	TLR4	SYK	SAA1	COMP	CD40	CD40LG	GPI	PRTN3	IFNB1	PIK3CG	MAPK14	APOH	ANXA5	GNAQ	PRKCD	SRF	BLK	WAS	CD36	PRKCB	P2RX7	HSPB1
GO:BP	antigen processing and presentation of peptide antigen via MHC class II	GO:0002495	0.00179376	2.74624	101	361	12	18123	HLA-DRB1	HLA-DQB1	HLA-DPB1	FCGR2B	HLA-DMA	HLA-DRA	HLA-DMB	CTSL	HLA-DOA	HLA-DRB5	CTSS	CTSF
GO:BP	cellular nitrogen compound biosynthetic process	GO:0044271	0.00179888	2.745	5054	361	143	18123	IL6	IL10	HLA-DRB1	TNF	STAT4	CIITA	IRF5	MIR146A	NFKBIL1	MIR155	MIR132	IL1B	IL17A	TNFRSF1A	PTPN2	IFNG	NOD2	TLR4	IL18	ACP5	TNFRSF1B	TNFSF11	SYK	TGFB1	IL2	IL1A	IL4	VEGFA	TLR2	PTGS2	CCL5	ICAM1	SLC11A1	MTHFR	S100A12	CSF2	PADI2	S100A9	TRAF1	FASLG	TNIP1
GO:BP	negative regulation of protein metabolic process	GO:0051248	0.00187437	2.72714	1216	361	50	18123	PTPN22	IL10	TNF	MIR146A	MIR155	MIR132	IL1B	PTPN2	IFNG	IL2	VEGFA	PTGS2	MMP9	SERPINH1	FOXP3	TIMP1	TNFAIP3	STAT3	GPI	ANGPT1	CD44	NOS2	C4A	CARD8	HFE	TIMP2	LRRK2	NFKB1	GNAQ	PRKCD	C5	C4B	LTF	GZMB	CR1	INS	NLRP12	XDH	HMGCR	G6PD	DHFR
GO:BP	cellular response to extracellular stimulus	GO:0031668	0.00199338	2.70041	279	361	20	18123	IL15	FAS	ICAM1	VCAM1	BGLAP	JUN	ALB	FOS	HSPA5	MAPK8	NR4A2	HFE	LRRK2	CLEC16A	FOLR2	SRF	VDR	PPARA	ITGA4	SIRT1
GO:BP	response to ethanol	GO:0045471	0.00201262	2.69624	141	361	14	18123	IL2	ICAM1	VCAM1	IL13	BGLAP	NLRP3	STAT3	PTH	CAT	S100A8	CSF3	HMGCR	G6PD	PPARA
GO:BP	negative regulation of angiogenesis	GO:0016525	0.00201603	2.6955	162	361	15	18123	TNF	MIR146A	MIR155	FASLG	CXCL10	CXCR3	CCR2	TEK	APOH	CX3CR1	ALOX5	TGFB2	CCN6	STAT1	ROCK2
GO:BP	natural killer cell mediated immunity	GO:0002228	0.00205577	2.68702	68	361	10	18123	HLA-B	IL18	IL21	SH2D1A	HLA-A	IL12B	IL12A	RASGRP1	GZMB	KLRK1
GO:BP	lymph node development	GO:0048535	0.00206529	2.68502	18	361	6	18123	LTA	TGFB1	IL15	TNFRSF11A	LTB	CXCR5
GO:BP	T-helper cell lineage commitment	GO:0002295	0.00206529	2.68502	18	361	6	18123	IL6	IL23R	IL6R	IL23A	STAT3	IL12B
GO:BP	heat generation	GO:0031649	0.00206529	2.68502	18	361	6	18123	TNF	IL1B	TNFSF11	IL1A	PTGS2	TNFRSF11A
GO:BP	bone development	GO:0060348	0.00207099	2.68382	207	361	17	18123	ACP5	TNFSF11	TGFB1	COL2A1	MMP13	COMP	SERPINH1	BGLAP	PTH	TEK	MAPK14	TGFB3	MMP14	SRF	LTF	BMP6	FBN1
GO:BP	apoptotic cell clearance	GO:0043277	0.00207806	2.68234	53	361	9	18123	MIR155	CCL2	HMGB1	CCR2	C4A	ANXA1	C4B	CD36	ITGAV
GO:BP	cellular response to interleukin-6	GO:0071354	0.00207806	2.68234	53	361	9	18123	IL6	PTPN2	ICAM1	IL6R	STAT3	IL6ST	RIPK1	NFKB1	STAT1
GO:BP	connective tissue development	GO:0061448	0.00210013	2.67775	255	361	19	18123	TGFB1	COL2A1	MMP13	COMP	IL6R	SERPINH1	CSF1	TIMP1	CTSK	PTH	CD44	CHI3L1	MAPK14	ACAN	SRF	FRZB	BMP6	ESRRA	SIRT1
GO:BP	platelet activation	GO:0030168	0.00218077	2.66139	163	361	15	18123	IL6	TLR4	SYK	SAA1	COMP	CD40	CD40LG	PIK3CG	MAPK14	GNAQ	PRKCD	SRF	BLK	PRKCB	HSPB1
GO:BP	negative regulation of osteoclast differentiation	GO:0045671	0.00220304	2.65698	28	361	7	18123	TLR4	IL4	CCL3	MAFB	LTF	CALCA	FBN1
GO:BP	positive regulation of pri-miRNA transcription by RNA polymerase II	GO:1902895	0.00229779	2.63869	40	361	8	18123	IL10	TNF	STAT3	JUN	FOS	NR3C1	TGFB2	SRF
GO:BP	negative regulation of blood vessel morphogenesis	GO:2000181	0.00235752	2.62755	164	361	15	18123	TNF	MIR146A	MIR155	FASLG	CXCL10	CXCR3	CCR2	TEK	APOH	CX3CR1	ALOX5	TGFB2	CCN6	STAT1	ROCK2
GO:BP	positive regulation of neurogenesis	GO:0050769	0.00241861	2.61643	233	361	18	18123	IL6	TNF	LTA	IL1B	IFNG	TNFRSF1B	TGFB1	VEGFA	TLR2	RELN	CXCL12	IL6ST	CXCR4	PPP1CC	CX3CR1	CX3CL1	SRF	TSPO
GO:BP	negative regulation of adaptive immune response	GO:0002820	0.00245033	2.61077	54	361	9	18123	NOD2	IL2	IL4	FOXP3	FCGR2B	IFNB1	HFE	CR1	IL33
GO:BP	antigen processing and presentation of peptide or polysaccharide antigen via MHC class II	GO:0002504	0.00246562	2.60807	104	361	12	18123	HLA-DRB1	HLA-DQB1	HLA-DPB1	FCGR2B	HLA-DMA	HLA-DRA	HLA-DMB	CTSL	HLA-DOA	HLA-DRB5	CTSS	CTSF
GO:BP	negative regulation of vasculature development	GO:1901343	0.00254704	2.59396	165	361	15	18123	TNF	MIR146A	MIR155	FASLG	CXCL10	CXCR3	CCR2	TEK	APOH	CX3CR1	ALOX5	TGFB2	CCN6	STAT1	ROCK2
GO:BP	regulation of natural killer cell mediated cytotoxicity	GO:0042269	0.00280566	2.55196	41	361	8	18123	HLA-B	IL21	SH2D1A	HLA-A	IL12B	IL12A	RASGRP1	KLRK1
GO:BP	negative regulation of leukocyte mediated immunity	GO:0002704	0.00287883	2.54078	55	361	9	18123	HLA-B	NOD2	FOXP3	FCGR2B	IFNB1	CCR2	HFE	HLA-A	CR1
GO:BP	regulation of apoptotic cell clearance	GO:2000425	0.00290242	2.53724	11	361	5	18123	MIR155	CCL2	HMGB1	C4A	C4B
GO:BP	interleukin-35-mediated signaling pathway	GO:0070757	0.00290242	2.53724	11	361	5	18123	STAT4	STAT3	IL6ST	IL12A	STAT1
GO:BP	positive regulation of heat generation	GO:0031652	0.00290242	2.53724	11	361	5	18123	TNF	IL1B	TNFSF11	PTGS2	TNFRSF11A
GO:BP	cellular response to UV-A	GO:0071492	0.00290242	2.53724	11	361	5	18123	MMP3	MMP1	MMP9	MMP2	TIMP1
GO:BP	cell-matrix adhesion	GO:0007160	0.0029097	2.53615	236	361	18	18123	VEGFA	VCAM1	CSF1	ITGB2	MMP12	TEK	CD44	ITGAL	BST1	CX3CL1	MMP14	JAM3	SRF	SIGLEC1	CD36	ITGA4	ROCK2	ITGAV
GO:BP	calcium ion transport into cytosol	GO:0060402	0.00296768	2.52758	167	361	15	18123	TGFB1	CCR5	FASLG	IL13	CCL3	CXCL10	CXCR3	CX3CL1	NPSR1	CALCA	PLA2G1B	CD19	PDE4D	BDKRB1	P2RX7
GO:BP	positive regulation of macrophage derived foam cell differentiation	GO:0010744	0.002968	2.52754	19	361	6	18123	IL18	CSF2	CSF1	PLA2G2A	NFKB1	CD36
GO:BP	regulation of T-helper 17 cell differentiation	GO:2000319	0.002968	2.52754	19	361	6	18123	IL2	IL4	IL23R	IL23A	FOXP3	IL12B
GO:BP	regulation of cell development	GO:0060284	0.00305446	2.51507	509	361	28	18123	IL6	TNF	MIR146A	LTA	IL1B	TNFRSF1A	IFNG	TNFRSF1B	TNFSF11	TGFB1	VEGFA	TLR2	RELN	CXCL12	IL6ST	CXCR4	SPP1	PPP1CC	CX3CR1	LRRK2	CX3CL1	SRF	LTF	INS	FRZB	FBN1	TSPO	ROCK2
GO:BP	negative regulation of T cell proliferation	GO:0042130	0.00309631	2.50916	71	361	10	18123	IL10	HLA-DRB1	IL2RA	CTLA4	TGFB1	FOXP3	CD80	CD86	SFTPD	CR1
GO:BP	circulatory system process	GO:0003013	0.00319614	2.49537	632	361	32	18123	CRP	IL2	VEGFA	PTGS2	ICAM1	COMP	CXCL12	CXCL10	PTGS1	SLC19A1	ANGPT1	TEK	NOS2	PIK3CG	TFRC	CXCR4	ERAP1	TGFB2	CTSG	CALCA	INS	STAT1	CD36	BMP6	PPARA	ABCG2	PDE4D	BDKRB2	ADORA3	PDE4B	ROCK2	BDKRB1
GO:BP	regulation of gliogenesis	GO:0014013	0.00335151	2.47476	107	361	12	18123	IL6	TNF	MIR146A	LTA	IL1B	TNFRSF1B	TGFB1	TLR2	IL6ST	CXCR4	PPP1CC	TSPO
GO:BP	icosanoid transport	GO:0071715	0.0033705	2.47231	56	361	9	18123	IL1B	TNFSF11	SYK	TNFRSF11A	NOS2	PLA2G2A	ANXA1	PLA2G1B	BDKRB2
GO:BP	positive regulation of calcium ion transport into cytosol	GO:0010524	0.0033705	2.47231	56	361	9	18123	IL13	CXCL10	CXCR3	CX3CL1	NPSR1	PLA2G1B	CD19	BDKRB1	P2RX7
GO:BP	icosanoid metabolic process	GO:0006690	0.00350334	2.45552	127	361	13	18123	MIF	MIR132	IL1B	TNFRSF1A	SYK	TLR2	PTGS2	PTGS1	ANXA1	ALOX5	AKR1B1	PLA2G1B	SIRT1
GO:BP	positive regulation of T cell migration	GO:2000406	0.00366006	2.43651	30	361	7	18123	CCL5	CXCL12	CXCL10	ADAM17	CCL20	CCR2	ITGA4
GO:BP	myeloid dendritic cell activation	GO:0001773	0.00366006	2.43651	30	361	7	18123	IL10	TGFB1	IL4	CSF2	HMGB1	RELB	LTBR
GO:BP	regulation of calcium ion transport into cytosol	GO:0010522	0.00370383	2.43135	108	361	12	18123	TGFB1	IL13	CXCL10	CXCR3	CX3CL1	NPSR1	CALCA	PLA2G1B	CD19	PDE4D	BDKRB1	P2RX7
GO:BP	regulation of lipid transport	GO:0032368	0.00391752	2.40699	149	361	14	18123	IL1B	TNFSF11	SYK	FASLG	TNFRSF11A	NFKBIA	SPP1	NFKB1	PRKCD	BMP6	PPARA	TSPO	SIRT1	ITGAV
GO:BP	cartilage development	GO:0051216	0.00410315	2.38688	194	361	16	18123	TGFB1	COL2A1	MMP13	COMP	SERPINH1	TIMP1	CTSK	PTH	CD44	CHI3L1	MAPK14	ACAN	SRF	FRZB	BMP6	ESRRA
GO:BP	regulation of T cell migration	GO:2000404	0.00411266	2.38588	43	361	8	18123	CCL5	CCR6	CXCL12	CXCL10	ADAM17	CCL20	CCR2	ITGA4
GO:BP	positive regulation of bone resorption	GO:0045780	0.00416908	2.37996	20	361	6	18123	TNFSF11	SYK	TNFRSF11A	TFRC	SPP1	TF
GO:BP	positive regulation of monocyte chemotaxis	GO:0090026	0.00416908	2.37996	20	361	6	18123	CCL5	CCR1	CXCL12	HMGB1	CXCL10	CCR2
GO:BP	I-kappaB phosphorylation	GO:0007252	0.00416908	2.37996	20	361	6	18123	TNF	TLR4	TLR2	CX3CR1	CX3CL1	TLR9
GO:BP	positive regulation of apoptotic signaling pathway	GO:2001235	0.00456644	2.34042	130	361	13	18123	TNF	PTPN2	FAS	S100A9	RIPK1	IFNB1	S100A8	IL19	PRKCD	SIRT1	MCL1	LTBR	TWEAK
GO:BP	lymphocyte apoptotic process	GO:0070227	0.00456904	2.34018	74	361	10	18123	IL10	IL2RA	IL2	FAS	CCL5	FASLG	PDCD1	RIPK1	BLK	BTK
GO:BP	response to UV	GO:0009411	0.0045945	2.33776	151	361	14	18123	MMP3	MMP1	PTGS2	MMP9	MMP2	TIMP1	CAT	MAPK8	ELANE	PRKCD	IL12B	IL12A	TYR	SIRT1
GO:BP	negative regulation of cell motility	GO:2000146	0.00476569	2.32187	376	361	23	18123	TNF	MIF	MIR146A	MIR155	MIR132	CCL2	IL4	MACIR	PADI2	TIMP1	CXCL12	STAT3	HMGB1	APOH	CX3CR1	CX3CL1	HAS1	SRF	WAS	C5	IL33	ADORA3	KLRK1
GO:BP	regulation of interleukin-18 production	GO:0032661	0.00489432	2.31031	12	361	5	18123	IL10	NOD2	TLR2	TLR9	NLRP12
GO:BP	interleukin-18 production	GO:0032621	0.00489432	2.31031	12	361	5	18123	IL10	NOD2	TLR2	TLR9	NLRP12
GO:BP	regulation of memory T cell differentiation	GO:0043380	0.00489432	2.31031	12	361	5	18123	HLA-DRB1	IL23R	IL23A	HLA-DRA	IL12B
GO:BP	detection of molecule of bacterial origin	GO:0032490	0.00489432	2.31031	12	361	5	18123	NOD2	TLR4	TLR2	TLR1	C4B
GO:BP	response to macrophage colony-stimulating factor	GO:0036005	0.00489432	2.31031	12	361	5	18123	PTPN2	TLR4	TLR2	CSF1	CSF1R
GO:BP	interleukin-2-mediated signaling pathway	GO:0038110	0.00489432	2.31031	12	361	5	18123	IL2RA	IL2RB	PTPN2	SYK	IL2
GO:BP	cellular response to macrophage colony-stimulating factor stimulus	GO:0036006	0.00489432	2.31031	12	361	5	18123	PTPN2	TLR4	TLR2	CSF1	CSF1R
GO:BP	regulation of extrinsic apoptotic signaling pathway in absence of ligand	GO:2001239	0.00494007	2.30627	44	361	8	18123	TNF	IL1B	IL1A	COL2A1	CSF2	IL7	CX3CL1	MCL1
GO:BP	catabolic process	GO:0009056	0.00494201	2.3061	2779	361	89	18123	PTPN22	IL6	IL10	TNF	MIR146A	IL1B	MMP3	IFNG	NOD2	TNFRSF1B	MMP1	IL4	MEFV	MMP13	SLC11A1	MMP9	MMP2	S100A9	TIMP1	TNFAIP3	STAT3	HMGB1	CTSK	ALB	GPI	MMP12	PRTN3	RIPK1	CPT2	MMP8	MPO	HP	TNFSF13	CAT	CD44	NOS2	CHI3L1	S100A8	PIK3CG	HSPA5	MAPK14
GO:BP	response to metal ion	GO:0010038	0.00498417	2.30241	377	361	23	18123	IL1A	TNFRSF11B	PTGS2	ICAM1	MMP9	VCAM1	BGLAP	JUN	GPI	FOS	PTH	CAT	S100A8	HSPA5	MAPK8	HFE	LRRK2	BMP6	G6PD	TSPO	TAT	BACE	TF
GO:BP	negative regulation of catalytic activity	GO:0043086	0.00508228	2.29394	841	361	38	18123	PTPN22	TNF	MIR132	IL1B	PTPN2	IFNG	VEGFA	PTGS2	MMP9	SERPINH1	TIMP1	IL13	TNFAIP3	GPI	HP	CCR2	CD44	IL7	C4A	CARD8	ANXA5	TIMP2	ANXA1	LRRK2	TGFB2	NFKB1	GNAQ	PRKCD	C5	C4B	LTF	CR1	INS	HMGCR	SIRT1	ROCK2	KLRK1	HSPB1
GO:BP	regulation of T-helper 1 cell cytokine production	GO:2000554	0.00511509	2.29115	6	361	4	18123	IL1B	IL18	IL1R1	IL18R1
GO:BP	peptide antigen assembly with MHC protein complex	GO:0002501	0.00511509	2.29115	6	361	4	18123	HLA-DRB1	HLA-DMA	HLA-DRA	HLA-DMB
GO:BP	positive regulation of T-helper 1 cell cytokine production	GO:2000556	0.00511509	2.29115	6	361	4	18123	IL1B	IL18	IL1R1	IL18R1
GO:BP	T-helper 1 cell cytokine production	GO:0035744	0.00511509	2.29115	6	361	4	18123	IL1B	IL18	IL1R1	IL18R1
GO:BP	blood coagulation	GO:0007596	0.0053595	2.27088	351	361	22	18123	IL6	TLR4	SYK	SAA1	COMP	CD40	CD40LG	PRTN3	IFNB1	PIK3CG	MAPK14	APOH	ANXA5	GNAQ	PRKCD	SRF	BLK	WAS	CD36	PRKCB	P2RX7	HSPB1
GO:BP	multi-organism process	GO:0051704	0.00553537	2.25685	1155	361	47	18123	NFKBIL1	IL1B	TGFB1	VEGFA	PTGS2	CCR5	CCR6	MMP9	MMP2	TIMP1	TNFAIP3	STAT3	FOS	TNFAIP6	SLC19A1	CTSL	DHODH	CXCR4	CARD8	SPP1	HFE	TGFB3	LRRK2	CX3CL1	FOLR2	CTSB	JAM3	VDR	CD4	PLB1	SIGLEC1	IL12B	LTF	CALCA	MMP7	CD36	BMP6	TDRD7	TDRD6	TDRD1	DDX25
GO:BP	regulation of natural killer cell mediated immunity	GO:0002715	0.00590481	2.22879	45	361	8	18123	HLA-B	IL21	SH2D1A	HLA-A	IL12B	IL12A	RASGRP1	KLRK1
GO:BP	cellular response to amyloid-beta	GO:1904646	0.00590481	2.22879	45	361	8	18123	MIR146A	TLR4	ICAM1	VCAM1	FCGR2B	CD36	ITGA4	BACE
GO:BP	negative regulation of interferon-gamma production	GO:0032689	0.00590481	2.22879	45	361	8	18123	IL10	HLA-DRB1	NOD2	TLR4	FOXP3	HMGB1	CR1	IL33
GO:BP	hormone transport	GO:0009914	0.00622368	2.20595	327	361	21	18123	IL6	HLA-DRB1	TNF	IL1B	IFNG	IL1RN	TNFSF11	CCL5	TTR	IL11	NOS2	OSM	SPP1	HFE	ANXA1	ALOX5	BLK	INS	BTK	BMP6	HMGCR
GO:BP	positive regulation of lipid metabolic process	GO:0045834	0.00626941	2.20277	155	361	14	18123	TNF	IL1B	TNFRSF1A	IFNG	NOD2	PTGS2	TEK	FLT1	ANXA1	PRKCD	INS	BMP6	PPARA	CD19
GO:BP	regulation of humoral immune response	GO:0002920	0.00642563	2.19208	134	361	13	18123	TNF	LTA	IL1B	IL17A	NOD2	FCGR2B	C4A	CR2	C5	C4B	CR1	CD19	C5AR1
GO:BP	killing of cells of other organism	GO:0031640	0.00661717	2.17933	77	361	10	18123	IFNG	SYK	S100A12	MBL2	NOS2	ELANE	CXCL6	CTSG	LTF	P2RX7
GO:BP	negative regulation of cellular component movement	GO:0051271	0.0067888	2.16821	384	361	23	18123	TNF	MIF	MIR146A	MIR155	MIR132	CCL2	IL4	MACIR	PADI2	TIMP1	CXCL12	STAT3	HMGB1	APOH	CX3CR1	CX3CL1	HAS1	SRF	WAS	C5	IL33	ADORA3	KLRK1
GO:BP	positive regulation of protein transport	GO:0051222	0.00685014	2.1643	329	361	21	18123	PTPN22	HLA-DRB1	TNF	IL1B	IFNG	TLR4	IL1A	TLR2	PTGS2	IL13	ITGB2	MAPK14	MAPK8	ITGAM	TGFB3	TGFB2	PRKCD	BLK	GZMB	BMP6	PLA2G1B
GO:BP	negative regulation of lymphocyte mediated immunity	GO:0002707	0.00702495	2.15336	46	361	8	18123	HLA-B	NOD2	FOXP3	FCGR2B	IFNB1	HFE	HLA-A	CR1
GO:BP	regulation of leukocyte degranulation	GO:0043300	0.00702495	2.15336	46	361	8	18123	SYK	IL4	IL13	FCGR2B	ITGB2	CCR2	ITGAM	BLK
GO:BP	prostanoid biosynthetic process	GO:0046457	0.00729541	2.13695	33	361	7	18123	MIF	MIR132	IL1B	PTGS2	PTGS1	ANXA1	SIRT1
GO:BP	prostaglandin biosynthetic process	GO:0001516	0.00729541	2.13695	33	361	7	18123	MIF	MIR132	IL1B	PTGS2	PTGS1	ANXA1	SIRT1
GO:BP	coagulation	GO:0050817	0.00738825	2.13146	358	361	22	18123	IL6	TLR4	SYK	SAA1	COMP	CD40	CD40LG	PRTN3	IFNB1	PIK3CG	MAPK14	APOH	ANXA5	GNAQ	PRKCD	SRF	BLK	WAS	CD36	PRKCB	P2RX7	HSPB1
GO:BP	regulation of oxidative stress-induced cell death	GO:1903201	0.00745759	2.1274	78	361	10	18123	IL10	MIR155	MMP3	TLR4	RIPK1	LRRK2	INS	SIRT1	MCL1	HSPB1
GO:BP	negative regulation of interleukin-10 production	GO:0032693	0.00775937	2.11017	22	361	6	18123	IL23R	IL23A	FOXP3	FCGR2B	MMP8	IL12B
GO:BP	regulation of T-helper 17 type immune response	GO:2000316	0.00775937	2.11017	22	361	6	18123	IL2	IL4	IL23R	IL23A	FOXP3	IL12B
GO:BP	regulation of killing of cells of other organism	GO:0051709	0.00775937	2.11017	22	361	6	18123	IFNG	SYK	NOS2	CXCL6	CTSG	P2RX7
GO:BP	immune response to tumor cell	GO:0002418	0.00775937	2.11017	22	361	6	18123	HLA-DRB1	HMGB1	HSPD1	HLA-A	IL12B	IL12A
GO:BP	positive regulation of glial cell proliferation	GO:0060252	0.00775937	2.11017	22	361	6	18123	IL6	TNF	LTA	IL1B	PPP1CC	TSPO
GO:BP	positive regulation of glial cell migration	GO:1903977	0.00782343	2.1066	13	361	5	18123	CSF1	CCL3	CCR2	CX3CR1	CX3CL1
GO:BP	cellular response to interleukin-2	GO:0071352	0.00782343	2.1066	13	361	5	18123	IL2RA	IL2RB	PTPN2	SYK	IL2
GO:BP	regulation of humoral immune response mediated by circulating immunoglobulin	GO:0002923	0.00782343	2.1066	13	361	5	18123	TNF	LTA	NOD2	FCGR2B	CR1
GO:BP	memory T cell differentiation	GO:0043379	0.00782343	2.1066	13	361	5	18123	HLA-DRB1	IL23R	IL23A	HLA-DRA	IL12B
GO:BP	interleukin-1 alpha production	GO:0032610	0.00782343	2.1066	13	361	5	18123	IL16	CX3CL1	CALCA	CASP1	IL1R2
GO:BP	regulation of isotype switching to IgG isotypes	GO:0048302	0.00782343	2.1066	13	361	5	18123	IL2	IL4	FOXP3	CD40	CD28
GO:BP	regulation of interleukin-1 alpha production	GO:0032650	0.00782343	2.1066	13	361	5	18123	IL16	CX3CL1	CALCA	CASP1	IL1R2
GO:BP	negative regulation of cell migration	GO:0030336	0.00808455	2.09234	360	361	22	18123	TNF	MIF	MIR146A	MIR155	MIR132	CCL2	IL4	MACIR	PADI2	TIMP1	CXCL12	STAT3	HMGB1	APOH	CX3CR1	CX3CL1	HAS1	SRF	C5	IL33	ADORA3	KLRK1
GO:BP	bone morphogenesis	GO:0060349	0.00823537	2.08432	97	361	11	18123	ACP5	TGFB1	COL2A1	MMP13	COMP	SERPINH1	TEK	TGFB3	MMP14	LTF	BMP6
GO:BP	fatty acid transport	GO:0015908	0.00823537	2.08432	97	361	11	18123	IL1B	TNFSF11	SYK	TNFRSF11A	CPT2	PLA2G2A	ANXA1	CD36	PPARA	PLA2G1B	BDKRB2
GO:BP	response to toxic substance	GO:0009636	0.00828288	2.08182	254	361	18	18123	TLR2	PTGS2	CCL5	S100A9	CCL3	ALB	PTGS1	FOS	MPO	HP	CAT	SRF	CD36	ABCG2	DHFR	OPRD1	TXNRD1	SLC6A14
GO:BP	negative regulation of leukocyte migration	GO:0002686	0.00832035	2.07986	47	361	8	18123	MIF	MIR146A	CCL2	PADI2	CXCL12	C5	IL33	KLRK1
GO:BP	positive regulation of nucleotide metabolic process	GO:0045981	0.00832035	2.07986	47	361	8	18123	IFNG	IL4	STAT3	NOS2	ENO1	INS	PPARA	P2RX7
GO:BP	positive regulation of purine nucleotide metabolic process	GO:1900544	0.00832035	2.07986	47	361	8	18123	IFNG	IL4	STAT3	NOS2	ENO1	INS	PPARA	P2RX7
GO:BP	rhythmic process	GO:0048511	0.00867815	2.06157	307	361	20	18123	CSF2	TNFRSF11A	JUN	NOS2	RELB	HSPA5	MAPK8	PPP1CB	PPP1CC	TGFB3	ANXA1	TGFB2	HAS1	GNAQ	MMP7	PIWIL2	PPARA	SIRT1	ROCK2	SGPL1
GO:BP	negative regulation of inflammatory response to antigenic stimulus	GO:0002862	0.00897032	2.04719	206	361	16	18123	IL6	IL10	HLA-DRB1	NOD2	CD247	SYK	FCGR2A	FCGR3A	FCGR2B	ADAM17	PTH	MAPK14	NPSR1	IL12B	CALCA	PTGDR
GO:BP	mature B cell differentiation	GO:0002335	0.0090307	2.04428	34	361	7	18123	IL6	IL10	IL2	FCGR2B	IL21	CR1	CD19
GO:BP	interleukin-6-mediated signaling pathway	GO:0070102	0.0090307	2.04428	34	361	7	18123	IL6	PTPN2	IL6R	STAT3	IL6ST	RIPK1	STAT1
GO:BP	response to alcohol	GO:0097305	0.00924591	2.03405	256	361	18	18123	IL2	CCR5	ICAM1	VCAM1	FOXP3	IL13	BGLAP	CCL3	NLRP3	STAT3	FOS	PTH	CAT	S100A8	CSF3	HMGCR	G6PD	PPARA
GO:BP	negative regulation of cellular metabolic process	GO:0031324	0.010022	1.99905	2785	361	88	18123	PTPN22	IL6	IL10	TNF	CIITA	MIR146A	MIR155	MIR132	IL1B	MMP3	PTPN2	IFNG	ACP5	TGFB1	IL2	IL4	VEGFA	PTGS2	SLC11A1	MTHFR	MMP9	SERPINH1	CSF2	FASLG	FOXP3	TIMP1	TNFAIP3	STAT3	JUN	HMGB1	ITGB2	GPI	MMP12	HSPD1	HP	ANGPT1	CD44	RELB	PIK3CG	MAPK14	C4A
GO:BP	cell death in response to oxidative stress	GO:0036473	0.0100726	1.99686	99	361	11	18123	IL10	MIR155	MMP3	TLR4	RIPK1	LRRK2	PRKCD	INS	SIRT1	MCL1	HSPB1
GO:BP	regulation of superoxide anion generation	GO:0032928	0.0103225	1.98621	23	361	6	18123	CRP	ACP5	SYK	ITGB2	ITGAM	PRKCD
GO:BP	vascular wound healing	GO:0061042	0.0103225	1.98621	23	361	6	18123	TNF	MIR155	VEGFA	TNFAIP3	CXCR4	ALOX5
GO:BP	positive regulation of carbohydrate metabolic process	GO:0045913	0.010559	1.97638	81	361	10	18123	CD244	PTPN2	IFNG	HMGB1	PTH	NFKB1	INS	PPARA	SIRT1	P2RX7
GO:BP	cellular response to vascular endothelial growth factor stimulus	GO:0035924	0.010559	1.97638	81	361	10	18123	VEGFA	VCAM1	FLT1	MAPK14	ANXA1	IL12B	IL12A	XDH	PIK3CD	HSPB1
GO:BP	regulation of blood vessel endothelial cell migration	GO:0043535	0.0113289	1.94581	163	361	14	18123	TNF	MIR146A	MIR155	MIR132	MIR150	VEGFA	PTGS2	CD40	HMGB1	ADAM17	ANGPT1	ANXA1	SIRT1	HSPB1
GO:BP	NK T cell proliferation	GO:0001866	0.0117473	1.93006	7	361	4	18123	IL18	IL15	IL23A	IL12B
GO:BP	astrocyte cell migration	GO:0043615	0.0117473	1.93006	7	361	4	18123	CCL2	CCL3	CCR2	MMP14
GO:BP	positive regulation of microglial cell migration	GO:1904141	0.0117473	1.93006	7	361	4	18123	CSF1	CCL3	CX3CR1	CX3CL1
GO:BP	MHC protein complex assembly	GO:0002396	0.0117473	1.93006	7	361	4	18123	HLA-DRB1	HLA-DMA	HLA-DRA	HLA-DMB
GO:BP	immunological memory formation process	GO:0090715	0.0119712	1.92186	14	361	5	18123	HLA-DRB1	IL23R	IL23A	HLA-DRA	IL12B
GO:BP	regulation of heat generation	GO:0031650	0.0119712	1.92186	14	361	5	18123	TNF	IL1B	TNFSF11	PTGS2	TNFRSF11A
GO:BP	negative regulation of immunoglobulin production	GO:0002638	0.0119712	1.92186	14	361	5	18123	FCRL3	FOXP3	FCGR2B	CR1	IL33
GO:BP	regulation of prostaglandin biosynthetic process	GO:0031392	0.0119712	1.92186	14	361	5	18123	MIR132	IL1B	PTGS2	ANXA1	SIRT1
GO:BP	response to UV-A	GO:0070141	0.0119712	1.92186	14	361	5	18123	MMP3	MMP1	MMP9	MMP2	TIMP1
GO:BP	response to interleukin-2	GO:0070669	0.0119712	1.92186	14	361	5	18123	IL2RA	IL2RB	PTPN2	SYK	IL2
GO:BP	regulation of leukocyte tethering or rolling	GO:1903236	0.0119712	1.92186	14	361	5	18123	SELE	CXCL12	CCR2	ELANE	ITGA4
GO:BP	dendritic cell antigen processing and presentation	GO:0002468	0.0119712	1.92186	14	361	5	18123	HLA-DRB1	NOD2	SLC11A1	FCGR2B	HLA-DRA
GO:BP	positive regulation of cellular component organization	GO:0051130	0.0120686	1.91834	1189	361	47	18123	IL6	TNF	IL1B	MMP3	IL17A	IFNG	TLR4	MMP1	SYK	TGFB1	IL1A	IL4	VEGFA	ICAM1	MMP9	CSF2	S100A9	FASLG	RELN	FOXP3	SELE	CD28	CXCL12	ANGPT1	TEK	HSPA5	MAPK14	MAPK8	TFRC	HFE	TGFB3	ANXA1	LRRK2	CX3CL1	TGFB2	SRF	WAS	MUC1	GZMB	INS	CSF3
GO:BP	blood vessel endothelial cell migration	GO:0043534	0.0121357	1.91594	187	361	15	18123	TNF	MIR146A	MIR155	MIR132	MIR150	VEGFA	PTGS2	CD40	HMGB1	ADAM17	ANGPT1	ANXA1	SRF	SIRT1	HSPB1
GO:BP	cellular response to toxic substance	GO:0097237	0.0123308	1.90901	121	361	12	18123	PTGS2	S100A9	ALB	PTGS1	MPO	HP	CAT	CD36	ABCG2	DHFR	OPRD1	TXNRD1
GO:BP	blood circulation	GO:0008015	0.012571	1.90063	548	361	28	18123	CRP	IL2	VEGFA	PTGS2	ICAM1	COMP	CXCL12	CXCL10	PTGS1	ANGPT1	TEK	NOS2	PIK3CG	CXCR4	ERAP1	TGFB2	CTSG	CALCA	INS	STAT1	BMP6	PPARA	PDE4D	BDKRB2	ADORA3	PDE4B	ROCK2	BDKRB1
GO:BP	negative regulation of DNA-binding transcription factor activity	GO:0043433	0.0129531	1.88763	188	361	15	18123	IL10	NFKBIL1	MIR155	NOD2	FOXP3	NLRP3	TNFAIP3	NFKBIA	CAT	CARD8	IRAK1	TLR9	NLRP12	ADORA3	SIRT1
GO:BP	regulation of calcium ion transmembrane transport	GO:1903169	0.0130581	1.88412	165	361	14	18123	PTPN22	TGFB1	IL13	CXCL10	CXCR3	PIK3CG	CX3CL1	NPSR1	TLR9	G6PD	CD19	PDE4D	PDE4B	BDKRB1
GO:BP	positive regulation of cytokine-mediated signaling pathway	GO:0001961	0.0134853	1.87014	50	361	8	18123	IL1R1	CSF1	ADAM17	MMP12	RIPK1	IL7	CXCR4	CASP1
GO:BP	regulation of endothelial cell differentiation	GO:0045601	0.0134853	1.87014	50	361	8	18123	TNF	IL1B	MIR150	TNFRSF1A	VEGFA	XDH	BMP6	ROCK2
GO:BP	positive regulation of epithelial cell apoptotic process	GO:1904037	0.0134853	1.87014	50	361	8	18123	IL6	MIR132	CCL2	FASLG	CD40	CD40LG	PLA2G1B	ITGA4
GO:BP	negative regulation of myeloid leukocyte differentiation	GO:0002762	0.0134853	1.87014	50	361	8	18123	PTPN2	TLR4	IL4	CCL3	MAFB	LTF	CALCA	FBN1
GO:BP	positive regulation of cytokine production involved in inflammatory response	GO:1900017	0.0135335	1.86859	24	361	6	18123	IL6	TNF	IL17A	NOD2	TLR4	STAT3
GO:BP	negative regulation of endothelial cell apoptotic process	GO:2000352	0.0135412	1.86834	36	361	7	18123	IL10	IL4	ICAM1	IL13	TNFAIP3	ANGPT1	TEK
GO:BP	cellular aromatic compound metabolic process	GO:0006725	0.0136896	1.86361	5973	361	159	18123	IL6	IL10	HLA-DRB1	TNF	STAT4	CIITA	IRF5	MIR146A	NFKBIL1	MIR155	LACC1	IL1B	IL17A	TNFRSF1A	PTPN2	IFNG	NOD2	TLR4	IL18	TNFRSF1B	TNFSF11	SYK	TGFB1	IL2	IL1A	IL4	VEGFA	TLR2	PTGS2	ICAM1	SLC11A1	CCR6	MTHFR	S100A12	CSF2	PADI2	S100A9	TRAF1	FASLG	TNIP1	RELN
GO:BP	cytosolic calcium ion transport	GO:0060401	0.0138192	1.85952	189	361	15	18123	TGFB1	CCR5	FASLG	IL13	CCL3	CXCL10	CXCR3	CX3CL1	NPSR1	CALCA	PLA2G1B	CD19	PDE4D	BDKRB1	P2RX7
GO:BP	hormone secretion	GO:0046879	0.014032	1.85288	317	361	20	18123	IL6	HLA-DRB1	TNF	IL1B	IFNG	IL1RN	TNFSF11	CCL5	IL11	NOS2	OSM	SPP1	HFE	ANXA1	ALOX5	BLK	INS	BTK	BMP6	HMGCR
GO:BP	signal release	GO:0023061	0.0140708	1.85168	490	361	26	18123	IL6	HLA-DRB1	TNF	IL1B	IFNG	IL1RN	TNFSF11	SYK	CCL5	TNFRSF11A	CXCL12	IL11	NOS2	OSM	SPP1	HFE	ANXA1	LRRK2	ALOX5	BLK	INS	BTK	BMP6	HMGCR	PRKCB	BACE
GO:BP	regulation of cellular catabolic process	GO:0031329	0.0141092	1.8505	913	361	39	18123	PTPN22	IL6	IL10	TNF	MIR146A	IL1B	IFNG	NOD2	TNFRSF1B	IL4	MEFV	SLC11A1	TIMP1	TNFAIP3	STAT3	HMGB1	HP	TNFSF13	PIK3CG	MAPK14	MAPK8	PPP1CB	HFE	TIMP2	LRRK2	CLEC16A	PRKCD	PSMB9	INS	IL33	IL10RA	PPARA	TSPO	SIRT1	CASP1	MCL1	ROCK2	P2RX7	HSPB1
GO:BP	cold-induced thermogenesis	GO:0106106	0.0142996	1.84468	144	361	13	18123	TLR4	IL18	SYK	IL15	IL4	VEGFA	IL13	ADAM17	CPT2	CCR2	CXCR4	IL18R1	CD36
GO:BP	regulation of cold-induced thermogenesis	GO:0120161	0.0142996	1.84468	144	361	13	18123	TLR4	IL18	SYK	IL15	IL4	VEGFA	IL13	ADAM17	CPT2	CCR2	CXCR4	IL18R1	CD36
GO:BP	positive regulation of establishment of protein localization	GO:1904951	0.0143343	1.84362	345	361	21	18123	PTPN22	HLA-DRB1	TNF	IL1B	IFNG	TLR4	IL1A	TLR2	PTGS2	IL13	ITGB2	MAPK14	MAPK8	ITGAM	TGFB3	TGFB2	PRKCD	BLK	GZMB	BMP6	PLA2G1B
GO:BP	release of sequestered calcium ion into cytosol	GO:0051209	0.0146244	1.83492	123	361	12	18123	TGFB1	CCR5	FASLG	IL13	CCL3	CXCL10	CXCR3	CX3CL1	NPSR1	CD19	PDE4D	BDKRB1
GO:BP	negative regulation of reactive oxygen species metabolic process	GO:2000378	0.0157193	1.80357	51	361	8	18123	MMP3	ACP5	STAT3	HSPD1	HP	INS	G6PD	PPARA
GO:BP	establishment of endothelial barrier	GO:0061028	0.0157193	1.80357	51	361	8	18123	TNF	IL1B	TNFRSF1A	VEGFA	ICAM1	FOXP3	PDE4D	ROCK2
GO:BP	negative regulation of sequestering of calcium ion	GO:0051283	0.0159056	1.79845	124	361	12	18123	TGFB1	CCR5	FASLG	IL13	CCL3	CXCL10	CXCR3	CX3CL1	NPSR1	CD19	PDE4D	BDKRB1
GO:BP	cellular response to lipoprotein particle stimulus	GO:0071402	0.0164172	1.7847	37	361	7	18123	MIR146A	MIR155	TLR4	SYK	ITGB2	ADAM17	CD36
GO:BP	organic cyclic compound metabolic process	GO:1901360	0.016495	1.78265	6227	361	164	18123	IL6	IL10	HLA-DRB1	TNF	STAT4	CIITA	IRF5	MIR146A	NFKBIL1	MIR155	LACC1	IL1B	IL17A	TNFRSF1A	PTPN2	IFNG	NOD2	TLR4	IL18	ACP5	TNFRSF1B	TNFSF11	SYK	TGFB1	IL2	IL1A	IL4	VEGFA	TLR2	PTGS2	ICAM1	SLC11A1	CCR6	MTHFR	S100A12	CSF2	PADI2	S100A9	TRAF1	FASLG	TNIP1
GO:BP	positive regulation of transmembrane transport	GO:0034764	0.0173286	1.76124	242	361	17	18123	IFNG	CCL2	RELN	IL13	CXCL10	CXCR3	PTH	CCR2	MAPK14	CX3CL1	NPSR1	INS	G6PD	CD19	CTSS	BDKRB1	P2RX7
GO:BP	organic substance transport	GO:0071702	0.0174984	1.757	2657	361	84	18123	PTPN22	IL6	HLA-DRB1	TNF	SLC22A4	MIR146A	IL1B	IFNG	IL1RN	TLR4	TNFSF11	SYK	TGFB1	IL1A	TLR2	PTGS2	SAA1	CCL5	SLC11A1	COMP	MACIR	CSF2	FASLG	TNFRSF11A	IL13	CXCL12	STAT3	ITGB2	MMP12	RIPK1	CPT2	HSPD1	NFKBIA	PTH	SLC19A1	ANGPT1	NOS2	S100A8	HSPA5	MAPK14	MAPK8
GO:BP	regulation of microglial cell activation	GO:1903978	0.0175098	1.75672	25	361	6	18123	IL6	MIR155	CCL3	MMP8	LRRK2	CX3CL1
GO:BP	regulation of myeloid cell apoptotic process	GO:0033032	0.0175098	1.75672	25	361	6	18123	NOD2	ADAM17	APOH	ANXA1	PIK3CD	SIRT1
GO:BP	negative regulation of interleukin-17 production	GO:0032700	0.0175098	1.75672	25	361	6	18123	IFNG	TLR4	TGFB1	FOXP3	IL12B	IL12A
GO:BP	positive regulation of natural killer cell mediated cytotoxicity	GO:0045954	0.0175098	1.75672	25	361	6	18123	IL21	SH2D1A	IL12B	IL12A	RASGRP1	KLRK1
GO:BP	regulation of macrophage cytokine production	GO:0010935	0.0176639	1.75291	15	361	5	18123	TLR4	TGFB3	TGFB2	CD36	SIRT1
GO:BP	T-helper 2 cell differentiation	GO:0045064	0.0176639	1.75291	15	361	5	18123	IL18	IL4	NLRP3	CD86	ANXA1
GO:BP	regulation of vascular wound healing	GO:0061043	0.0176639	1.75291	15	361	5	18123	TNF	MIR155	TNFAIP3	CXCR4	ALOX5
GO:BP	macrophage cytokine production	GO:0010934	0.0176639	1.75291	15	361	5	18123	TLR4	TGFB3	TGFB2	CD36	SIRT1
GO:BP	negative regulation of lipid localization	GO:1905953	0.0177695	1.75032	68	361	9	18123	IL6	TNF	MIR146A	CRP	PTPN2	NFKBIA	NFKB1	PPARA	ITGAV
GO:BP	regulation of antigen receptor-mediated signaling pathway	GO:0050854	0.0177695	1.75032	68	361	9	18123	PTPN22	PTPN2	FCRL3	FCGR2B	BTNL2	SH2D1A	BLK	CD19	PRKCB
GO:BP	regulation of monooxygenase activity	GO:0032768	0.0177695	1.75032	68	361	9	18123	TNF	MIR132	IL1B	IFNG	IL1A	NFKB1	VDR	INS	DHFR
GO:BP	positive regulation of calcidiol 1-monooxygenase activity	GO:0060559	0.0178169	1.74917	3	361	3	18123	TNF	IL1B	IFNG
GO:BP	positive regulation of prostaglandin-E synthase activity	GO:2000363	0.0178169	1.74917	3	361	3	18123	NOD2	ITGB2	ITGAM
GO:BP	regulation of prostaglandin-E synthase activity	GO:2000361	0.0178169	1.74917	3	361	3	18123	NOD2	ITGB2	ITGAM
GO:BP	regulation of chronic inflammatory response to antigenic stimulus	GO:0002874	0.0178169	1.74917	3	361	3	18123	IL10	TNF	LTA
GO:BP	negative regulation of lymphocyte chemotaxis	GO:1901624	0.0178169	1.74917	3	361	3	18123	CCL2	PADI2	KLRK1
GO:BP	antigen processing and presentation of endogenous peptide antigen via MHC class I via ER pathway, TAP-independent	GO:0002486	0.0178169	1.74917	3	361	3	18123	HLA-B	HLA-C	HLA-A
GO:BP	antigen processing and presentation of endogenous peptide antigen via MHC class I via ER pathway	GO:0002484	0.0178169	1.74917	3	361	3	18123	HLA-B	HLA-C	HLA-A
GO:BP	regulation of viral process	GO:0050792	0.0178229	1.74902	193	361	15	18123	HLA-DRB1	TNF	CIITA	CXCL8	CCL5	TNIP1	CD28	MBL2	IFNB1	CXCR4	IL32	CD4	LTF	STAT1	PPARA
GO:BP	positive regulation of lipid localization	GO:1905954	0.0179005	1.74713	105	361	11	18123	IL1B	TNFSF11	FASLG	TNFRSF11A	NFKBIA	SPP1	NFKB1	PRKCD	CD36	BMP6	SIRT1
GO:BP	regulation of sequestering of calcium ion	GO:0051282	0.0187666	1.72661	126	361	12	18123	TGFB1	CCR5	FASLG	IL13	CCL3	CXCL10	CXCR3	CX3CL1	NPSR1	CD19	PDE4D	BDKRB1
GO:BP	monocyte differentiation	GO:0030224	0.0197827	1.70371	38	361	7	18123	HLA-DRB1	VEGFA	CSF2	CSF1	JUN	CSF1R	CD4
GO:BP	organic substance biosynthetic process	GO:1901576	0.0207978	1.68198	6297	361	165	18123	IL6	IL10	HLA-DRB1	TNF	STAT4	CIITA	MIF	IRF5	MIR146A	CD244	NFKBIL1	MIR155	MIR132	IL1B	IL17A	TNFRSF1A	PTPN2	IFNG	NOD2	TLR4	IL18	CCL2	TNFRSF1B	TNFSF11	SYK	TGFB1	IL2	IL15	IL1A	IL4	VEGFA	TLR2	PTGS2	CCL5	ICAM1	SLC11A1	MTHFR	S100A12	CSF2	PADI2	S100A9
GO:BP	negative regulation of epithelial cell apoptotic process	GO:1904036	0.0211345	1.67501	53	361	8	18123	IL10	IL4	ICAM1	IL13	TNFAIP3	ANGPT1	TEK	PPARA
GO:BP	amide transport	GO:0042886	0.0222139	1.65337	327	361	20	18123	IL6	HLA-DRB1	TNF	IL1B	IFNG	IL1RN	TNFSF11	CCL5	SLC19A1	NOS2	S100A8	HFE	ANXA1	ALOX5	FOLR2	TAP2	BLK	INS	HMGCR	ABCG2
GO:BP	positive regulation of isotype switching	GO:0045830	0.0223828	1.65009	26	361	6	18123	IL2	IL4	CD40	CD28	TNFSF13	TFRC
GO:BP	positive regulation of lipid biosynthetic process	GO:0046889	0.0224282	1.6492	88	361	10	18123	TNF	IL1B	TNFRSF1A	IFNG	PTGS2	ANXA1	PRKCD	INS	BMP6	PPARA
GO:BP	cellular biosynthetic process	GO:0044249	0.0225586	1.64669	6210	361	163	18123	IL6	IL10	HLA-DRB1	TNF	STAT4	CIITA	MIF	IRF5	MIR146A	CD244	NFKBIL1	MIR155	MIR132	IL1B	IL17A	TNFRSF1A	PTPN2	IFNG	NOD2	TLR4	CXCL8	IL18	ACP5	TNFRSF1B	TNFSF11	SYK	TGFB1	IL2	IL15	IL1A	IL4	VEGFA	TLR2	PTGS2	CCL5	ICAM1	SLC11A1	MTHFR	S100A12	CSF2	PADI2
GO:BP	gland development	GO:0048732	0.0228151	1.64178	443	361	24	18123	IL6	IL10	TNF	TNFSF11	TGFB1	VEGFA	CSF1	TNFRSF11A	TNFAIP3	MAFB	CSF1R	DHODH	HFE	DDX39B	TGFB3	ANXA1	TGFB2	SRF	VDR	FRZB	XDH	TSPO	TYR	CELA1
GO:BP	autocrine signaling	GO:0035425	0.023125	1.63592	8	361	4	18123	S100A9	S100A8	CX3CR1	CX3CL1
GO:BP	cellular response to interleukin-21	GO:0098757	0.023125	1.63592	8	361	4	18123	STAT4	STAT3	IL21	STAT1
GO:BP	regulation of microglial cell migration	GO:1904139	0.023125	1.63592	8	361	4	18123	CSF1	CCL3	CX3CR1	CX3CL1
GO:BP	response to interleukin-21	GO:0098756	0.023125	1.63592	8	361	4	18123	STAT4	STAT3	IL21	STAT1
GO:BP	microglial cell proliferation	GO:0061518	0.023125	1.63592	8	361	4	18123	CSF1	CSF1R	CX3CL1	IL33
GO:BP	necroptotic signaling pathway	GO:0097527	0.023125	1.63592	8	361	4	18123	TNF	FAS	FASLG	RIPK1
GO:BP	regulation of natural killer cell chemotaxis	GO:2000501	0.023125	1.63592	8	361	4	18123	CCL2	CCL5	CCL3	KLRK1
GO:BP	MHC class I biosynthetic process	GO:0045341	0.023125	1.63592	8	361	4	18123	CIITA	IFNB1	IL33	NLRP12
GO:BP	multi-organism membrane fusion	GO:0044800	0.023125	1.63592	8	361	4	18123	CCR5	CTSL	CXCR4	CD4
GO:BP	CD4-positive, CD25-positive, alpha-beta regulatory T cell differentiation	GO:0002361	0.023125	1.63592	8	361	4	18123	HLA-DRB1	IFNG	FOXP3	HLA-DRA
GO:BP	membrane fusion involved in viral entry into host cell	GO:0039663	0.023125	1.63592	8	361	4	18123	CCR5	CTSL	CXCR4	CD4
GO:BP	interleukin-21-mediated signaling pathway	GO:0038114	0.023125	1.63592	8	361	4	18123	STAT4	STAT3	IL21	STAT1
GO:BP	cellular response to interleukin-18	GO:0071351	0.023125	1.63592	8	361	4	18123	IL18	ALOX5	IL18R1	IL18BP
GO:BP	fusion of virus membrane with host plasma membrane	GO:0019064	0.023125	1.63592	8	361	4	18123	CCR5	CTSL	CXCR4	CD4
GO:BP	microglial cell migration	GO:1904124	0.023125	1.63592	8	361	4	18123	CSF1	CCL3	CX3CR1	CX3CL1
GO:BP	interleukin-18-mediated signaling pathway	GO:0035655	0.023125	1.63592	8	361	4	18123	IL18	ALOX5	IL18R1	IL18BP
GO:BP	osteoclast proliferation	GO:0002158	0.023125	1.63592	8	361	4	18123	TNFSF11	CSF1	TNFAIP3	PTH
GO:BP	regulation of MHC class I biosynthetic process	GO:0045343	0.023125	1.63592	8	361	4	18123	CIITA	IFNB1	IL33	NLRP12
GO:BP	lipid transport	GO:0006869	0.0233679	1.63138	414	361	23	18123	IL1B	TNFSF11	SYK	FASLG	TNFRSF11A	CPT2	NFKBIA	NOS2	APOH	SPP1	PLA2G2A	ANXA1	NFKB1	PRKCD	CD36	BMP6	PPARA	PLA2G1B	TSPO	BDKRB2	SIRT1	P2RX7	ITGAV
GO:BP	regulation of hormone secretion	GO:0046883	0.0236509	1.62615	274	361	18	18123	IL6	HLA-DRB1	TNF	IL1B	IFNG	TNFSF11	CCL5	IL11	NOS2	OSM	SPP1	HFE	ANXA1	ALOX5	BLK	INS	BMP6	HMGCR
GO:BP	regulation of glial cell proliferation	GO:0060251	0.023701	1.62523	39	361	7	18123	IL6	TNF	MIR146A	LTA	IL1B	PPP1CC	TSPO
GO:BP	regulation of unsaturated fatty acid biosynthetic process	GO:2001279	0.0252741	1.59732	16	361	5	18123	MIR132	IL1B	PTGS2	ANXA1	SIRT1
GO:BP	sequestering of calcium ion	GO:0051208	0.0258701	1.5872	130	361	12	18123	TGFB1	CCR5	FASLG	IL13	CCL3	CXCL10	CXCR3	CX3CL1	NPSR1	CD19	PDE4D	BDKRB1
GO:BP	animal organ morphogenesis	GO:0009887	0.0258864	1.58693	1079	361	43	18123	IL6	TNF	CCL2	ACP5	TNFSF11	SYK	TGFB1	VEGFA	TNFRSF11B	COL2A1	MMP13	COMP	MMP2	SERPINH1	CSF1	FASLG	BGLAP	TNFAIP3	STAT3	MAFB	TEK	IL7	MAPK14	ACAN	CSF1R	TGFB3	LRRK2	TGFB2	MMP14	HTRA1	SRF	VDR	LTF	PSMB9	STAT1	FRZB	BMP6	FBN1	TDRD7	PPARA	S1PR1
GO:BP	endocytosis	GO:0006897	0.026539	1.57612	700	361	32	18123	PSTPIP1	CRP	CXCL8	SYK	IL4	VEGFA	SAA1	FCGR2B	SELE	MBL2	ITGB2	ALB	HP	ANGPT1	PIK3CG	CTSL	TFRC	ITGAM	HFE	LRRK2	SIGLEC1	C4B	SFTPD	CALCA	IL10RA	PRG4	CD36	AAK1	GAK	ITGA4	ITGAV	TF
GO:BP	response to purine-containing compound	GO:0014074	0.0276984	1.55755	153	361	13	18123	PTGS2	JUN	HSPD1	FOS	TEK	PIK3CG	HSPA5	DHODH	STAT1	PDE4D	TYR	CASP1	P2RX7
GO:BP	viral genome replication	GO:0019079	0.0279767	1.5532	131	361	12	18123	TNF	MIR155	CXCL8	CCL2	CCL5	TNIP1	CD28	IFNB1	DEK	LTF	PPARA	ROCK2
GO:BP	regulation of monocyte chemotaxis	GO:0090025	0.0282976	1.54825	27	361	6	18123	CCL5	CCR1	CXCL12	HMGB1	CXCL10	CCR2
GO:BP	positive regulation of endothelial cell apoptotic process	GO:2000353	0.0282976	1.54825	27	361	6	18123	MIR132	CCL2	FASLG	CD40	CD40LG	ITGA4
GO:BP	positive regulation of toll-like receptor signaling pathway	GO:0034123	0.0282976	1.54825	27	361	6	18123	PTPN22	TLR2	HMGB1	TLR1	LTF	TLR9
GO:BP	protein import into nucleus	GO:0006606	0.0297168	1.527	154	361	13	18123	PTPN22	IFNG	SYK	TGFB1	PTGS2	STAT3	MMP12	NFKBIA	ANGPT1	MAPK14	LRRK2	PRKCD	CD36
GO:BP	negative regulation of secretion by cell	GO:1903531	0.0297168	1.527	154	361	13	18123	MIR146A	IL1B	TNFRSF1A	TNFRSF1B	FCGR2B	IL11	CCR2	OSM	ANXA1	IL12B	IL12A	INS	HMGCR
GO:BP	positive regulation of cell development	GO:0010720	0.0299965	1.52293	306	361	19	18123	IL6	TNF	LTA	IL1B	IFNG	TNFRSF1B	TNFSF11	TGFB1	VEGFA	TLR2	RELN	CXCL12	IL6ST	CXCR4	PPP1CC	CX3CR1	CX3CL1	SRF	TSPO
GO:BP	regulation of phospholipase activity	GO:0010517	0.0320756	1.49382	73	361	9	18123	CCL5	SELE	CD86	PTH	FLT1	ANXA1	GNAQ	PLA2G1B	C5AR1
GO:BP	embryo implantation	GO:0007566	0.0321567	1.49273	56	361	8	18123	IL1B	VEGFA	PTGS2	MMP9	MMP2	TIMP1	SPP1	CALCA
GO:BP	anatomical structure maturation	GO:0071695	0.0324768	1.48843	228	361	16	18123	IL15	VEGFA	CCR6	MMP2	PTH	IL21	NR4A2	CX3CR1	LRRK2	CX3CL1	TGFB2	LTF	BTK	AKR1B1	G6PD	S1PR1
GO:BP	response to ketone	GO:1901654	0.0326827	1.48568	203	361	15	18123	TGFB1	TLR2	ICAM1	FOXP3	BGLAP	GPI	FOS	SPP1	NR3C1	TGFB3	TGFB2	AKR1B1	TSPO	SIRT1	ROCK2
GO:BP	positive regulation of nervous system development	GO:0051962	0.033304	1.4775	281	361	18	18123	IL6	TNF	LTA	IL1B	IFNG	TNFRSF1B	TGFB1	VEGFA	TLR2	RELN	CXCL12	IL6ST	CXCR4	PPP1CC	CX3CR1	CX3CL1	SRF	TSPO
GO:BP	nucleotide-binding oligomerization domain containing signaling pathway	GO:0070423	0.0334778	1.47524	41	361	7	18123	PTPN22	LACC1	NOD2	TLR4	TNFAIP3	NFKBIA	IRAK1
GO:BP	immunological memory process	GO:0090713	0.0352216	1.45319	17	361	5	18123	HLA-DRB1	IL23R	IL23A	HLA-DRA	IL12B
GO:BP	negative regulation of bone resorption	GO:0045779	0.0352216	1.45319	17	361	5	18123	IL6	TNFRSF11B	TNFAIP3	CALCA	P2RX7
GO:BP	regulation of establishment of endothelial barrier	GO:1903140	0.0352216	1.45319	17	361	5	18123	TNF	IL1B	TNFRSF1A	VEGFA	ROCK2
GO:BP	multi-organism cellular process	GO:0044764	0.0352216	1.45319	17	361	5	18123	CCR5	CTSL	CXCR4	CD4	SIGLEC1
GO:BP	regulation of endothelial cell development	GO:1901550	0.0352216	1.45319	17	361	5	18123	TNF	IL1B	TNFRSF1A	VEGFA	ROCK2
GO:BP	regulation of macrophage chemotaxis	GO:0010758	0.0354143	1.45082	28	361	6	18123	MIF	CCL5	CSF1	CSF1R	C5	C5AR1
GO:BP	negative regulation of chemokine production	GO:0032682	0.0354143	1.45082	28	361	6	18123	IL6	IL10	MIR146A	MIR155	MEFV	ELANE
GO:BP	mature B cell differentiation involved in immune response	GO:0002313	0.0354143	1.45082	28	361	6	18123	IL6	IL10	IL2	FCGR2B	IL21	CR1
GO:BP	cellular iron ion homeostasis	GO:0006879	0.0358842	1.4451	74	361	9	18123	IFNG	SLC11A1	STEAP4	TFRC	HFE	LTF	BMP6	ABCG2	TF
GO:BP	cellular detoxification	GO:1990748	0.0362525	1.44066	113	361	11	18123	PTGS2	S100A9	ALB	PTGS1	MPO	HP	CAT	CD36	ABCG2	DHFR	TXNRD1
GO:BP	adaptive thermogenesis	GO:1990845	0.0365689	1.43689	157	361	13	18123	TLR4	IL18	SYK	IL15	IL4	VEGFA	IL13	ADAM17	CPT2	CCR2	CXCR4	IL18R1	CD36
GO:BP	sprouting angiogenesis	GO:0002040	0.0367194	1.4351	205	361	15	18123	IL10	MIR146A	MIR155	MIR132	MIR150	VEGFA	PTGS2	HMGB1	ANGPT1	TEK	ANXA1	ALOX5	SRF	IL12B	IL12A
GO:BP	interferon-beta production	GO:0032608	0.0367647	1.43457	57	361	8	18123	PTPN22	IRF5	TLR4	TLR2	HMGB1	REL	RELB	TLR9
GO:BP	regulation of interferon-beta production	GO:0032648	0.0367647	1.43457	57	361	8	18123	PTPN22	IRF5	TLR4	TLR2	HMGB1	REL	RELB	TLR9
GO:BP	nucleotide-binding domain, leucine rich repeat containing receptor signaling pathway	GO:0035872	0.0394921	1.40349	42	361	7	18123	PTPN22	LACC1	NOD2	TLR4	TNFAIP3	NFKBIA	IRAK1
GO:BP	positive regulation of release of sequestered calcium ion into cytosol	GO:0051281	0.0394921	1.40349	42	361	7	18123	IL13	CXCL10	CXCR3	CX3CL1	NPSR1	CD19	BDKRB1
GO:BP	positive regulation of lipase activity	GO:0060193	0.0400712	1.39717	75	361	9	18123	CCL5	SELE	CD86	PTH	FLT1	APOH	GNAQ	PLA2G1B	C5AR1
GO:BP	response to organophosphorus	GO:0046683	0.0409193	1.38807	136	361	12	18123	PTGS2	JUN	HSPD1	FOS	TEK	PIK3CG	HSPA5	STAT1	PDE4D	TYR	CASP1	P2RX7
GO:BP	positive regulation of leukocyte tethering or rolling	GO:1903238	0.0409705	1.38753	9	361	4	18123	SELE	CCR2	ELANE	ITGA4
GO:BP	T cell mediated immune response to tumor cell	GO:0002424	0.0409705	1.38753	9	361	4	18123	HLA-DRB1	HMGB1	HSPD1	HLA-A
GO:BP	positive regulation of isotype switching to IgG isotypes	GO:0048304	0.0409705	1.38753	9	361	4	18123	IL2	IL4	CD40	CD28
GO:BP	negative regulation of nitrogen compound metabolic process	GO:0051172	0.0411474	1.38566	2592	361	81	18123	PTPN22	IL6	IL10	TNF	CIITA	MIR146A	MIR155	MIR132	IL1B	PTPN2	IFNG	ACP5	TGFB1	IL2	IL4	VEGFA	PTGS2	SLC11A1	MTHFR	MMP9	SERPINH1	CSF2	FASLG	FOXP3	TIMP1	TNFAIP3	STAT3	JUN	HMGB1	ITGB2	GPI	MMP12	ANGPT1	CD44	NOS2	RELB	MAPK14	C4A	ELANE	CARD8	NR4A2
GO:BP	regulation of small molecule metabolic process	GO:0062012	0.0428275	1.36828	430	361	23	18123	TNF	CD244	LACC1	MIR132	IL1B	PTPN2	IFNG	IL4	PTGS2	STAT3	HMGB1	PTH	NOS2	PPP1CB	ANXA1	ENO1	NFKB1	PSMB9	INS	BMP6	PPARA	SIRT1	P2RX7
GO:BP	regulation of B cell receptor signaling pathway	GO:0050855	0.0439081	1.35745	29	361	6	18123	PTPN22	FCRL3	FCGR2B	BLK	CD19	PRKCB
GO:BP	regulation of transmembrane transport	GO:0034762	0.0453939	1.343	620	361	29	18123	PTPN22	TNF	IL1B	IFNG	CCL2	TGFB1	MMP9	RELN	IL13	CXCL10	RIPK1	CXCR3	PTH	CCR2	PIK3CG	MAPK14	CX3CL1	NPSR1	INS	TLR9	G6PD	PLA2G1B	CD19	PDE4D	PDE4B	CTSS	PRKCB	BDKRB1	P2RX7
GO:BP	organ or tissue specific immune response	GO:0002251	0.0463715	1.33375	43	361	7	18123	IL6	NOD2	IL4	IL6R	NOS2	LTF	PLA2G1B
GO:BP	positive regulation of ATP metabolic process	GO:1903580	0.0463715	1.33375	43	361	7	18123	IFNG	IL4	STAT3	ENO1	INS	PPARA	P2RX7
GO:BP	negative regulation of interleukin-12 production	GO:0032695	0.047974	1.31899	18	361	5	18123	IL10	NOD2	ACP5	MEFV	NFKB1
GO:CC	extracellular space	GO:0005615	2.5e-47	46.6014	3595	363	194	18964	IL6	IL10	HLA-DRB1	TNF	MIF	MIR146A	MIR155	LTA	HLA-B	MIR132	IL1B	MIR150	CRP	MMP3	IL17A	TNFRSF1A	IFNG	IL1RN	CXCL8	IL18	CCL2	TNFSF11	TGFB1	IL2	IL15	FAS	IL1A	IL4	VEGFA	TNFRSF11B	SAA1	CCL5	COL2A1	MMP13	ICAM1	MMP9	COMP	IL6R	S100A12	MMP2	SERPINH1
GO:CC	cell surface	GO:0009986	1.16e-45	44.9371	896	363	99	18964	HLA-DRB1	TNF	CIITA	MIF	IL2RA	CD244	IL2RB	HLA-B	CTLA4	IL17A	TNFRSF1A	HLA-DQB1	NOD2	TLR4	TGFB1	IL15	FAS	IL1R1	IL23R	VEGFA	TLR2	CCR5	ICAM1	FCRL3	HLA-DPB1	CCR6	IL6R	VCAM1	FASLG	TNFRSF11A	CD40	IL13	FCGR3A	FCGR2B	PDCD1	CCR1	CD40LG	CD28	CXCL12	IL6ST	MBL2
GO:CC	extracellular region	GO:0005576	5.8e-44	43.2366	4564	363	214	18964	IL6	IL10	HLA-DRB1	TNF	MIF	MIR146A	MIR155	LTA	HLA-B	MIR132	IL1B	MIR150	CRP	MMP3	IL17A	TNFRSF1A	IFNG	IL1RN	CXCL8	IL18	CCL2	TNFRSF1B	TNFSF11	MMP1	TGFB1	IL2	IL15	FAS	IL1A	IL4	IL1R1	VEGFA	TNFRSF11B	SAA1	CCL5	COL2A1	MMP13	ICAM1	MMP9	COMP	IL6R
GO:CC	side of membrane	GO:0098552	3.58e-35	34.4462	622	363	74	18964	PTPN22	HLA-DRB1	TNF	IL2RA	CD244	IL2RB	HLA-B	CTLA4	IL17A	HLA-DQB1	TLR4	SYK	FAS	IL1R1	IL23R	CCR5	ICAM1	HLA-DPB1	CCR6	IL6R	VCAM1	TRAF1	FASLG	TNFRSF11A	CD40	IL13	FCGR3A	FCGR2B	PDCD1	CCR1	CD40LG	CD28	CXCL12	IL6ST	ITGB2	CXCL10	CTSK	CD80	CD79A	HLA-C	HLA-DRA
GO:CC	external side of plasma membrane	GO:0009897	3.83e-34	33.4173	409	363	61	18964	HLA-DRB1	TNF	IL2RA	CD244	IL2RB	CTLA4	IL17A	HLA-DQB1	TLR4	FAS	IL1R1	IL23R	CCR5	ICAM1	CCR6	IL6R	VCAM1	FASLG	TNFRSF11A	CD40	IL13	FCGR3A	FCGR2B	PDCD1	CCR1	CD40LG	CD28	CXCL12	IL6ST	ITGB2	CXCL10	CTSK	CD80	CD79A	CXCR3	BTNL2	CD86	CCR2	MICB	TFRC	CXCR4
GO:CC	cell periphery	GO:0071944	2.56e-31	30.5925	6178	363	230	18964	PTPN22	IL6	HLA-DRB1	TNF	MIF	SLC22A4	IL2RA	CD244	PSTPIP1	IL2RB	LTA	HLA-B	CTLA4	MMP3	IL17A	TNFRSF1A	PTPN2	HLA-DQB1	NOD2	CD247	IL1RN	TLR4	TNFRSF1B	TNFSF11	MMP1	SYK	TGFB1	FAS	IL1R1	IL23R	VEGFA	TLR2	TNFRSF11B	PTGS2	CCR5	COL2A1	MMP13	ICAM1	SLC11A1	FCRL3	HLA-DPB1
GO:CC	vesicle	GO:0031982	1.57e-23	22.8038	4058	363	167	18964	HLA-DRB1	TNF	MIF	MIR146A	IL2RB	MIR155	HLA-B	CTLA4	HLA-DQB1	NOD2	IL1RN	TLR4	TNFRSF1B	SYK	TGFB1	IL15	FAS	MEFV	VEGFA	TLR2	SAA1	CCR5	ICAM1	SLC11A1	HLA-DPB1	FCGR2A	MMP9	COMP	S100A12	VCAM1	PADI2	FCGR3B	S100A9	FASLG	TIMP1	CD40	TTR	FCGR3A	BGLAP	CXCL12	TNFAIP3
GO:CC	plasma membrane	GO:0005886	2.12e-20	19.6743	5680	363	198	18964	PTPN22	IL6	HLA-DRB1	TNF	MIF	SLC22A4	IL2RA	CD244	PSTPIP1	IL2RB	LTA	HLA-B	CTLA4	IL17A	TNFRSF1A	PTPN2	HLA-DQB1	NOD2	CD247	IL1RN	TLR4	TNFRSF1B	TNFSF11	SYK	FAS	IL1R1	IL23R	TLR2	TNFRSF11B	PTGS2	CCR5	ICAM1	SLC11A1	FCRL3	HLA-DPB1	CCR6	FCGR2A	IL6R	S100A12	MMP2	VCAM1
GO:CC	cytoplasmic vesicle	GO:0031410	2.89e-17	16.5385	2433	363	112	18964	HLA-DRB1	TNF	MIF	IL2RB	HLA-B	CTLA4	HLA-DQB1	NOD2	TLR4	TNFRSF1B	SYK	TGFB1	IL15	MEFV	VEGFA	TLR2	SAA1	CCR5	SLC11A1	HLA-DPB1	FCGR2A	MMP9	S100A12	VCAM1	PADI2	FCGR3B	S100A9	FASLG	TIMP1	TTR	HMGB1	ITGB2	CTSK	ALB	HLA-DMA	CD79A	CXCL1	GPI	HLA-C	PRTN3	RIPK1
GO:CC	intracellular vesicle	GO:0097708	3.4e-17	16.4691	2438	363	112	18964	HLA-DRB1	TNF	MIF	IL2RB	HLA-B	CTLA4	HLA-DQB1	NOD2	TLR4	TNFRSF1B	SYK	TGFB1	IL15	MEFV	VEGFA	TLR2	SAA1	CCR5	SLC11A1	HLA-DPB1	FCGR2A	MMP9	S100A12	VCAM1	PADI2	FCGR3B	S100A9	FASLG	TIMP1	TTR	HMGB1	ITGB2	CTSK	ALB	HLA-DMA	CD79A	CXCL1	GPI	HLA-C	PRTN3	RIPK1
GO:CC	extracellular matrix	GO:0031012	1.6e-16	15.7959	562	363	49	18964	MMP3	MMP1	TGFB1	VEGFA	TNFRSF11B	COL2A1	MMP13	ICAM1	MMP9	COMP	MMP2	SERPINH1	S100A9	RELN	TIMP1	FLG	CXCL12	MBL2	MMP12	PRTN3	MMP8	ANGPT1	CHI3L1	S100A8	IL7	ACAN	ADAMTS4	CTSL	APOH	ELANE	ANXA5	TIMP2	TGFB3	ANXA1	TGFB2	CTSB	CCN6	CTSG	CILP	MMP14	HTRA1
GO:CC	external encapsulating structure	GO:0030312	1.72e-16	15.7637	563	363	49	18964	MMP3	MMP1	TGFB1	VEGFA	TNFRSF11B	COL2A1	MMP13	ICAM1	MMP9	COMP	MMP2	SERPINH1	S100A9	RELN	TIMP1	FLG	CXCL12	MBL2	MMP12	PRTN3	MMP8	ANGPT1	CHI3L1	S100A8	IL7	ACAN	ADAMTS4	CTSL	APOH	ELANE	ANXA5	TIMP2	TGFB3	ANXA1	TGFB2	CTSB	CCN6	CTSG	CILP	MMP14	HTRA1
GO:CC	secretory granule	GO:0030141	2.57e-15	14.5904	857	363	59	18964	MIF	HLA-B	TNFRSF1B	TGFB1	VEGFA	TLR2	SLC11A1	FCGR2A	MMP9	S100A12	PADI2	FCGR3B	S100A9	TIMP1	TTR	HMGB1	ITGB2	ALB	CXCL1	GPI	HLA-C	PRTN3	HSPD1	MMP8	TNFAIP6	MPO	HP	CAT	CD44	CHI3L1	S100A8	ITGAL	MAPK14	CTSL	APOH	ELANE	ITGAM	PLA2G2A	TIMP2	TGFB3	BST1
GO:CC	extracellular exosome	GO:0070062	7.04e-15	14.1524	2178	363	100	18964	HLA-DRB1	MIF	MIR146A	MIR155	HLA-B	IL1RN	FAS	SAA1	ICAM1	MMP9	COMP	VCAM1	PADI2	FCGR3B	S100A9	FASLG	TIMP1	CD40	TTR	FCGR3A	CXCL12	TNFAIP3	IL6ST	ITGB2	ALB	GPI	HLA-C	PRTN3	FSTL1	HSPD1	HLA-DRA	PTGS1	SIAE	MPO	HP	CD86	TNFSF13	CAT	ANGPT1	CD44	CHI3L1
GO:CC	intrinsic component of plasma membrane	GO:0031226	1.89e-14	13.7236	1725	363	86	18964	IL6	HLA-DRB1	TNF	SLC22A4	IL2RA	IL2RB	HLA-B	CTLA4	TNFRSF1A	NOD2	TLR4	TNFSF11	IL1R1	IL23R	TLR2	CCR5	ICAM1	SLC11A1	FCRL3	CCR6	FCGR2A	IL6R	VCAM1	FCGR3B	FASLG	CD40	FCGR3A	FCGR2B	SELE	CCR1	CD40LG	CD28	IL6ST	ITGB2	ADAM17	IL17RA	HLA-C	HLA-DRA	CXCR3	SLC19A1	CCR2
GO:CC	integral component of plasma membrane	GO:0005887	3.56e-14	13.4488	1643	363	83	18964	IL6	HLA-DRB1	TNF	SLC22A4	IL2RA	IL2RB	HLA-B	CTLA4	TNFRSF1A	TLR4	TNFSF11	IL1R1	IL23R	TLR2	CCR5	ICAM1	SLC11A1	FCRL3	CCR6	FCGR2A	IL6R	VCAM1	FCGR3B	FASLG	CD40	FCGR3A	FCGR2B	SELE	CCR1	CD40LG	CD28	IL6ST	ITGB2	ADAM17	IL17RA	HLA-C	HLA-DRA	CXCR3	SLC19A1	CCR2	TEK
GO:CC	extracellular vesicle	GO:1903561	9.41e-14	13.0263	2263	363	100	18964	HLA-DRB1	MIF	MIR146A	MIR155	HLA-B	IL1RN	FAS	SAA1	ICAM1	MMP9	COMP	VCAM1	PADI2	FCGR3B	S100A9	FASLG	TIMP1	CD40	TTR	FCGR3A	CXCL12	TNFAIP3	IL6ST	ITGB2	ALB	GPI	HLA-C	PRTN3	FSTL1	HSPD1	HLA-DRA	PTGS1	SIAE	MPO	HP	CD86	TNFSF13	CAT	ANGPT1	CD44	CHI3L1
GO:CC	extracellular organelle	GO:0043230	9.99e-14	13.0006	2265	363	100	18964	HLA-DRB1	MIF	MIR146A	MIR155	HLA-B	IL1RN	FAS	SAA1	ICAM1	MMP9	COMP	VCAM1	PADI2	FCGR3B	S100A9	FASLG	TIMP1	CD40	TTR	FCGR3A	CXCL12	TNFAIP3	IL6ST	ITGB2	ALB	GPI	HLA-C	PRTN3	FSTL1	HSPD1	HLA-DRA	PTGS1	SIAE	MPO	HP	CD86	TNFSF13	CAT	ANGPT1	CD44	CHI3L1
GO:CC	extracellular membrane-bounded organelle	GO:0065010	9.99e-14	13.0006	2265	363	100	18964	HLA-DRB1	MIF	MIR146A	MIR155	HLA-B	IL1RN	FAS	SAA1	ICAM1	MMP9	COMP	VCAM1	PADI2	FCGR3B	S100A9	FASLG	TIMP1	CD40	TTR	FCGR3A	CXCL12	TNFAIP3	IL6ST	ITGB2	ALB	GPI	HLA-C	PRTN3	FSTL1	HSPD1	HLA-DRA	PTGS1	SIAE	MPO	HP	CD86	TNFSF13	CAT	ANGPT1	CD44	CHI3L1
GO:CC	secretory vesicle	GO:0099503	1.84e-13	12.7347	1027	363	62	18964	MIF	HLA-B	TNFRSF1B	TGFB1	VEGFA	TLR2	SLC11A1	FCGR2A	MMP9	S100A12	PADI2	FCGR3B	S100A9	TIMP1	TTR	HMGB1	ITGB2	ALB	CXCL1	GPI	HLA-C	PRTN3	HSPD1	MMP8	TNFAIP6	MPO	HP	CAT	CD44	CHI3L1	S100A8	ITGAL	MAPK14	CTSL	APOH	ELANE	ITGAM	PLA2G2A	TIMP2	TGFB3	BST1
GO:CC	cytoplasmic vesicle lumen	GO:0060205	2.37e-13	12.6252	324	363	34	18964	MIF	VEGFA	S100A12	PADI2	S100A9	FASLG	TIMP1	TTR	HMGB1	ALB	CXCL1	GPI	PRTN3	MMP8	MPO	HP	CAT	CHI3L1	S100A8	MAPK14	APOH	ELANE	TIMP2	TGFB3	ALOX5	TGFB2	CTSG	NFKB1	PRKCD	LTF	INS	PNP	BACE	TF
GO:CC	vesicle lumen	GO:0031983	2.86e-13	12.5443	326	363	34	18964	MIF	VEGFA	S100A12	PADI2	S100A9	FASLG	TIMP1	TTR	HMGB1	ALB	CXCL1	GPI	PRTN3	MMP8	MPO	HP	CAT	CHI3L1	S100A8	MAPK14	APOH	ELANE	TIMP2	TGFB3	ALOX5	TGFB2	CTSG	NFKB1	PRKCD	LTF	INS	PNP	BACE	TF
GO:CC	collagen-containing extracellular matrix	GO:0062023	6.35e-13	12.1975	421	363	38	18964	TGFB1	COL2A1	ICAM1	MMP9	COMP	MMP2	SERPINH1	S100A9	TIMP1	FLG	CXCL12	MBL2	PRTN3	MMP8	ANGPT1	S100A8	IL7	ACAN	ADAMTS4	CTSL	APOH	ELANE	ANXA5	TIMP2	TGFB3	ANXA1	TGFB2	CTSB	CTSG	CILP	HTRA1	HAPLN1	PRG4	FBN1	TINAGL1	TINAG	CTSS	CTSF
GO:CC	secretory granule lumen	GO:0034774	6.86e-12	11.1634	320	363	32	18964	MIF	VEGFA	S100A12	PADI2	S100A9	TIMP1	TTR	HMGB1	ALB	CXCL1	GPI	PRTN3	MMP8	MPO	HP	CAT	CHI3L1	S100A8	MAPK14	APOH	ELANE	TIMP2	TGFB3	ALOX5	TGFB2	CTSG	NFKB1	PRKCD	LTF	INS	PNP	TF
GO:CC	MHC protein complex	GO:0042611	7.1e-11	10.1488	24	363	11	18964	HLA-DRB1	HLA-B	HLA-DQB1	HLA-DPB1	HLA-DMA	HLA-C	HLA-DRA	HLA-DMB	HLA-DOA	HLA-DRB5	HLA-A
GO:CC	membrane raft	GO:0045121	1.98e-10	9.70294	339	363	31	18964	TNF	TNFRSF1A	TNFRSF1B	FAS	TLR2	PTGS2	ICAM1	SERPINH1	FASLG	SELE	ITGB2	ADAM17	CD79A	PRTN3	RIPK1	HSPD1	ANGPT1	TEK	TLR1	ITGAM	LRRK2	CD4	CR1	BTK	CD36	S1PR1	ABCG2	CD19	OPRD1	LTB4R	BACE
GO:CC	membrane microdomain	GO:0098857	1.98e-10	9.70294	339	363	31	18964	TNF	TNFRSF1A	TNFRSF1B	FAS	TLR2	PTGS2	ICAM1	SERPINH1	FASLG	SELE	ITGB2	ADAM17	CD79A	PRTN3	RIPK1	HSPD1	ANGPT1	TEK	TLR1	ITGAM	LRRK2	CD4	CR1	BTK	CD36	S1PR1	ABCG2	CD19	OPRD1	LTB4R	BACE
GO:CC	plasma membrane protein complex	GO:0098797	4.16e-09	8.38077	696	363	43	18964	IL6	HLA-DRB1	IL2RA	IL2RB	HLA-B	HLA-DQB1	CD247	SYK	FAS	IL23R	TLR2	HLA-DPB1	IL6R	VCAM1	CD40	IL6ST	HMGB1	ITGB2	HLA-DMA	CD79A	HLA-C	RIPK1	HLA-DRA	HLA-DMB	ITGAL	TLR1	HLA-DOA	HLA-DRB5	TFRC	ITGAM	HFE	IL18R1	HLA-A	GNAQ	CD4	C5	CASP10	PDE4D	ITGA4	PDE4B	ITGAV
GO:CC	endocytic vesicle	GO:0030139	4.4e-09	8.35611	335	363	29	18964	HLA-DRB1	HLA-B	CTLA4	NOD2	SYK	TLR2	SAA1	SLC11A1	HLA-DPB1	HLA-C	HLA-DRA	MPO	HP	CTSL	TLR1	HLA-DRB5	ELANE	TFRC	HLA-A	CD4	TAP2	WAS	SFTPD	LTF	TLR9	CD36	CTSS	ITGAV	TF
GO:CC	receptor complex	GO:0043235	1.04e-08	7.98092	522	363	36	18964	IL6	IL2RA	IL2RB	TNFRSF1A	CD247	TLR4	TNFRSF1B	SYK	IL23R	TLR2	IL6R	CD40	IL6ST	ITGB2	CD79A	RIPK1	HSPD1	TEK	CD44	FLT1	ITGAL	TLR1	CSF1R	TFRC	ITGAM	HFE	IL18R1	CR2	VDR	CD4	IL12B	CD36	CSF2RA	ITGA4	ITGAV	TF
GO:CC	MHC class II protein complex	GO:0042613	6.14e-08	7.21171	16	363	8	18964	HLA-DRB1	HLA-DQB1	HLA-DPB1	HLA-DMA	HLA-DRA	HLA-DMB	HLA-DOA	HLA-DRB5
GO:CC	lysosome	GO:0005764	1.75e-07	6.75748	723	363	41	18964	HLA-DRB1	IL1B	HLA-DQB1	ACP5	SLC11A1	HLA-DPB1	PADI2	FASLG	TTR	TNFAIP3	CTSK	HLA-DMA	PRTN3	HLA-DRA	HLA-DMB	SIAE	MPO	CAT	ACAN	CTSL	HLA-DOA	HLA-DRB5	ELANE	CXCR4	ANXA1	LRRK2	CLEC16A	CTSB	CTSG	GNAQ	PRKCD	SFTPD	GZMB	TLR9	TINAGL1	TINAG	AKR1B1	TYR	CTSS	CTSF	BACE
GO:CC	lytic vacuole	GO:0000323	1.75e-07	6.75748	723	363	41	18964	HLA-DRB1	IL1B	HLA-DQB1	ACP5	SLC11A1	HLA-DPB1	PADI2	FASLG	TTR	TNFAIP3	CTSK	HLA-DMA	PRTN3	HLA-DRA	HLA-DMB	SIAE	MPO	CAT	ACAN	CTSL	HLA-DOA	HLA-DRB5	ELANE	CXCR4	ANXA1	LRRK2	CLEC16A	CTSB	CTSG	GNAQ	PRKCD	SFTPD	GZMB	TLR9	TINAGL1	TINAG	AKR1B1	TYR	CTSS	CTSF	BACE
GO:CC	endomembrane system	GO:0012505	2.52e-07	6.59784	4651	363	141	18964	IL6	HLA-DRB1	TNF	MIF	IL2RB	LACC1	HLA-B	CTLA4	TNFRSF1A	PTPN2	HLA-DQB1	NOD2	CD247	TLR4	TNFRSF1B	TGFB1	IL15	VEGFA	TLR2	PTGS2	CCR5	COL2A1	SLC11A1	HLA-DPB1	FCGR2A	MMP9	S100A12	SERPINH1	VCAM1	PADI2	FCGR3B	CSF1	IL23A	S100A9	TIMP1	TTR	BGLAP	SELE	NLRP3	HMGB1	ITGB2
GO:CC	endosome	GO:0005768	3.64e-07	6.43891	993	363	49	18964	HLA-DRB1	TNF	IL2RB	HLA-B	HLA-DQB1	TLR4	IL15	CCR5	SLC11A1	HLA-DPB1	VCAM1	HMGB1	CTSK	HLA-DMA	CD79A	HLA-C	RIPK1	HSPD1	HLA-DRA	HLA-DMB	FLT1	STEAP4	CTSL	HLA-DOA	HLA-DRB5	TFRC	CXCR4	HFE	ANXA1	LRRK2	CLEC16A	CTSB	HLA-A	MMP14	PRKCD	CD4	IRAK1	SIGLEC1	IL12B	IL12A	SFTPD
GO:CC	chromatoid body	GO:0033391	4.52e-07	6.34531	13	363	7	18964	TDRD7	TDRD6	TDRD1	DDX25	PIWIL1	PIWIL2	MAEL
GO:CC	phagocytic vesicle	GO:0045335	4.59e-07	6.33815	139	363	17	18964	HLA-B	NOD2	SYK	TLR2	SLC11A1	HLA-C	MPO	TLR1	ELANE	HLA-A	TAP2	WAS	LTF	TLR9	CD36	CTSS	ITGAV
GO:CC	vacuole	GO:0005773	2.03e-06	5.69248	818	363	42	18964	HLA-DRB1	IL1B	HLA-DQB1	ACP5	MEFV	SLC11A1	HLA-DPB1	PADI2	FASLG	TTR	TNFAIP3	CTSK	HLA-DMA	PRTN3	HLA-DRA	HLA-DMB	SIAE	MPO	CAT	ACAN	CTSL	HLA-DOA	HLA-DRB5	ELANE	CXCR4	ANXA1	LRRK2	CLEC16A	CTSB	CTSG	GNAQ	PRKCD	SFTPD	GZMB	TLR9	TINAGL1	TINAG	AKR1B1	TYR	CTSS	CTSF
GO:CC	protein complex involved in cell adhesion	GO:0098636	7.92e-06	5.10145	37	363	9	18964	CTLA4	CD28	ITGB2	CD80	ITGAL	ITGAM	JAM3	ITGA4	ITGAV
GO:CC	plasma membrane signaling receptor complex	GO:0098802	2.78e-05	4.55636	300	363	22	18964	IL6	IL2RA	IL2RB	CD247	SYK	IL23R	TLR2	IL6R	CD40	IL6ST	ITGB2	CD79A	ITGAL	TLR1	TFRC	ITGAM	HFE	IL18R1	CD4	ITGA4	ITGAV	TF
GO:CC	endoplasmic reticulum lumen	GO:0005788	5.82e-05	4.23479	313	363	22	18964	IL6	PTGS2	COL2A1	SERPINH1	CSF1	IL23A	TIMP1	BGLAP	ALB	ADAM17	FSTL1	HSPA5	C4A	SPP1	ERAP1	CD4	IL12B	IL12A	INS	FBN1	BACE	TF
GO:CC	lumenal side of endoplasmic reticulum membrane	GO:0098553	0.000103734	3.98408	25	363	7	18964	HLA-DRB1	HLA-B	HLA-DPB1	HLA-C	HLA-DRA	HLA-DRB5	HLA-A
GO:CC	integral component of lumenal side of endoplasmic reticulum membrane	GO:0071556	0.000103734	3.98408	25	363	7	18964	HLA-DRB1	HLA-B	HLA-DPB1	HLA-C	HLA-DRA	HLA-DRB5	HLA-A
GO:CC	endolysosome	GO:0036019	0.000103734	3.98408	25	363	7	18964	CTSK	CTSL	CLEC16A	CTSB	PRKCD	TLR9	CTSS
GO:CC	specific granule	GO:0042581	0.000128217	3.89205	158	363	15	18964	TNFRSF1B	ITGB2	CXCL1	MMP8	HP	CHI3L1	ITGAL	ELANE	ITGAM	TIMP2	BST1	NFKB1	LTF	CD36	ITGAV
GO:CC	endolysosome lumen	GO:0036021	0.000212551	3.67254	5	363	4	18964	CTSK	CTSL	CTSB	CTSS
GO:CC	cytoplasm	GO:0005737	0.000736264	3.13297	11951	363	270	18964	PTPN22	IL6	HLA-DRB1	TNF	STAT4	CIITA	MIF	IRF5	SLC22A4	NFKBIL1	PSTPIP1	IL2RB	MIR155	LACC1	HLA-B	IL1B	PADI4	CTLA4	TNFRSF1A	PTPN2	HLA-DQB1	NOD2	CD247	NLRP1	IL1RN	TLR4	IL18	ACP5	TNFRSF1B	TNFSF11	SYK	TGFB1	IL15	FAS	IL1A	MEFV	VEGFA	TLR2	PTGS2	SAA1	CCR5
GO:CC	lumenal side of membrane	GO:0098576	0.000807983	3.0926	33	363	7	18964	HLA-DRB1	HLA-B	HLA-DPB1	HLA-C	HLA-DRA	HLA-DRB5	HLA-A
GO:CC	late endosome	GO:0005770	0.000887986	3.05159	285	363	19	18964	HLA-DRB1	HLA-DQB1	SLC11A1	HLA-DMA	CD79A	HLA-DRA	HLA-DMB	CTSL	HLA-DRB5	CXCR4	LRRK2	CLEC16A	SIGLEC1	IL12B	IL12A	SFTPD	CTSS	BACE	TF
GO:CC	ficolin-1-rich granule	GO:0101002	0.000888142	3.05152	184	363	15	18964	MIF	SLC11A1	MMP9	HMGB1	ITGB2	GPI	TNFAIP6	CAT	MAPK14	TIMP2	ALOX5	CTSB	CR1	PNP	CTSS
GO:CC	endosome lumen	GO:0031904	0.00123062	2.90988	35	363	7	18964	CTSK	CTSL	CTSB	IL12B	IL12A	INS	CTSS
GO:CC	endocytic vesicle membrane	GO:0030666	0.00132062	2.87922	190	363	15	18964	HLA-DRB1	HLA-B	TLR2	SLC11A1	HLA-DPB1	HLA-C	HLA-DRA	TLR1	HLA-DRB5	TFRC	HLA-A	CD4	TAP2	CD36	TF
GO:CC	ficolin-1-rich granule lumen	GO:1904813	0.00153476	2.81396	124	363	12	18964	MIF	MMP9	HMGB1	GPI	TNFAIP6	CAT	MAPK14	TIMP2	ALOX5	CTSB	PNP	CTSS
GO:CC	vacuolar lumen	GO:0005775	0.00222195	2.65327	174	363	14	18964	PADI2	FASLG	TTR	CTSK	PRTN3	MPO	ACAN	CTSL	ELANE	CTSB	CTSG	PRKCD	CTSS	CTSF
GO:CC	interleukin-6 receptor complex	GO:0005896	0.00227342	2.64332	3	363	3	18964	IL6	IL6R	IL6ST
GO:CC	membrane protein complex	GO:0098796	0.00230582	2.63718	1326	363	49	18964	IL6	HLA-DRB1	IL2RA	IL2RB	HLA-B	HLA-DQB1	CD247	TLR4	SYK	FAS	IL23R	TLR2	HLA-DPB1	IL6R	VCAM1	CD40	IL6ST	HMGB1	ITGB2	HLA-DMA	CD79A	HLA-C	RIPK1	HSPD1	HLA-DRA	HLA-DMB	PIK3CG	ITGAL	TLR1	HLA-DOA	HLA-DRB5	TFRC	ITGAM	HFE	IL18R1	HLA-A	SYVN1	GNAQ	CD4	TAP2	C5
GO:CC	perinuclear region of cytoplasm	GO:0048471	0.00236437	2.62628	745	363	33	18964	PTPN22	PSTPIP1	MIR155	CTLA4	TLR4	TNFRSF1B	CSF1	FASLG	TNFSF13B	SELE	CCR2	NOS2	CHI3L1	TFRC	SPP1	PLA2G2A	HFE	CX3CR1	CX3CL1	ALOX5	CTSB	PRKCD	STAT1	BTK	MAEL	GAK	AKR1B1	PDE4A	PDE4D	TYR	PDE4B	TWEAK	TF
GO:CC	tertiary granule lumen	GO:1904724	0.00302848	2.51878	55	363	8	18964	MMP9	CXCL1	MMP8	TNFAIP6	HP	TIMP2	LTF	CTSS
GO:CC	vesicle membrane	GO:0012506	0.0060667	2.21705	1183	363	44	18964	HLA-DRB1	HLA-B	HLA-DQB1	TLR4	TNFRSF1B	TLR2	SLC11A1	HLA-DPB1	FCGR2A	FCGR3B	ITGB2	HLA-DMA	HLA-C	RIPK1	HLA-DRA	HLA-DMB	CD44	NOS2	STEAP4	ITGAL	TLR1	HLA-DOA	HLA-DRB5	TFRC	ITGAM	BST1	ANXA1	LRRK2	CLEC16A	SELL	HLA-A	CD4	IRAK1	TAP2	WAS	CR1	TLR9	CD36	OPRD1	TYR	C5AR1
GO:CC	specific granule lumen	GO:0035580	0.00662891	2.17856	61	363	8	18964	CXCL1	MMP8	HP	CHI3L1	ELANE	TIMP2	NFKB1	LTF
GO:CC	endocytic vesicle lumen	GO:0071682	0.0164509	1.78381	22	363	5	18964	SAA1	MPO	HP	CTSL	LTF
GO:CC	clathrin-coated endocytic vesicle	GO:0045334	0.0168648	1.77302	89	363	9	18964	HLA-DRB1	CTLA4	HLA-DPB1	HLA-DRA	HLA-DRB5	TFRC	CD4	SFTPD	TF
GO:CC	membrane	GO:0016020	0.0172728	1.76264	9829	363	225	18964	PTPN22	IL6	HLA-DRB1	TNF	MIF	SLC22A4	IL2RA	CD244	PSTPIP1	IL2RB	LTA	HLA-B	CTLA4	IL17A	TNFRSF1A	PTPN2	HLA-DQB1	NOD2	CD247	IL1RN	TLR4	ACP5	TNFRSF1B	TNFSF11	SYK	FAS	IL1R1	IL23R	VEGFA	TLR2	TNFRSF11B	PTGS2	CCR5	ICAM1	SLC11A1	FCRL3	HLA-DPB1	CCR6	FCGR2A	IL6R	S100A12
GO:CC	cytoplasmic vesicle membrane	GO:0030659	0.018275	1.73814	789	363	32	18964	HLA-DRB1	HLA-B	TNFRSF1B	TLR2	SLC11A1	HLA-DPB1	FCGR2A	FCGR3B	ITGB2	HLA-C	HLA-DRA	CD44	ITGAL	TLR1	HLA-DRB5	TFRC	ITGAM	BST1	ANXA1	LRRK2	SELL	HLA-A	CD4	TAP2	CR1	CD36	OPRD1	TYR	C5AR1	ITGAV	BACE	TF
GO:CC	tertiary granule	GO:0070820	0.0240156	1.61951	163	363	12	18964	SLC11A1	MMP9	ITGB2	CXCL1	MMP8	TNFAIP6	HP	ITGAM	TIMP2	LTF	CR1	CTSS
GO:CC	secretory granule membrane	GO:0030667	0.0324539	1.48873	308	363	17	18964	HLA-B	TNFRSF1B	TLR2	SLC11A1	FCGR2A	FCGR3B	ITGB2	HLA-C	CD44	ITGAL	ITGAM	BST1	SELL	CR1	CD36	C5AR1	ITGAV
GO:CC	ER to Golgi transport vesicle membrane	GO:0012507	0.0337165	1.47216	57	363	7	18964	HLA-DRB1	HLA-B	HLA-DPB1	HLA-C	HLA-DRA	HLA-DRB5	HLA-A
KEGG	Rheumatoid arthritis	KEGG:05323	4.72e-63	62.3264	88	295	59	8000	IL6	HLA-DRB1	TNF	IL1B	CTLA4	MMP3	IL17A	HLA-DQB1	IFNG	TLR4	CXCL8	IL18	CCL2	ACP5	TNFSF11	MMP1	TGFB1	IL15	IL1A	VEGFA	TLR2	CCL5	ICAM1	HLA-DPB1	CSF2	CSF1	IL23A	TNFRSF11A	TNFSF13B	CCL3	CD28	CXCL12	JUN	ITGB2	CTSK	CD80	HLA-DMA	CXCL1	CCL20	IL11	HLA-DRA
KEGG	Cytokine-cytokine receptor interaction	KEGG:04060	4.34e-52	51.3624	293	295	84	8000	IL6	IL10	TNF	IL2RA	IL2RB	LTA	IL1B	IL17A	TNFRSF1A	IFNG	IL1RN	CXCL8	IL18	CCL2	TNFRSF1B	TNFSF11	TGFB1	IL2	IL15	FAS	IL1A	IL4	IL1R1	IL23R	TNFRSF11B	CCL5	CCR5	CCR6	IL6R	CSF2	CSF1	IL23A	FASLG	TNFRSF11A	CD40	IL13	TNFSF13B	CCL3	CCR1	CD40LG	CXCL12
KEGG	Inflammatory bowel disease	KEGG:05321	1.54e-37	36.8127	62	295	38	8000	IL6	IL10	HLA-DRB1	TNF	STAT4	IL1B	IL17A	HLA-DQB1	IFNG	NOD2	TLR4	IL18	TGFB1	IL2	IL1A	IL4	IL23R	TLR2	HLA-DPB1	IL23A	FOXP3	IL13	STAT3	JUN	HLA-DMA	HLA-DRA	HLA-DMB	IL21	HLA-DOA	HLA-DRB5	TGFB3	TGFB2	IL18R1	NFKB1	IL12B	IL12A	STAT1	IL22
KEGG	TNF signaling pathway	KEGG:04668	4.64e-30	29.3332	112	295	42	8000	IL6	TNF	LTA	IL1B	MMP3	TNFRSF1A	NOD2	CCL2	TNFRSF1B	IL15	FAS	PTGS2	CCL5	ICAM1	MMP9	CSF2	VCAM1	CSF1	TRAF1	SELE	TNFAIP3	JUN	CXCL10	CXCL1	CCL20	RIPK1	FOS	NFKBIA	CXCL5	IFNB1	MAPK14	MAPK8	CXCL2	CX3CL1	MAP3K8	CXCL6	IL18R1	MMP14	NFKB1	CASP10	PIK3CD
KEGG	Type I diabetes mellitus	KEGG:04940	5.3e-28	27.2759	40	295	27	8000	HLA-DRB1	TNF	LTA	HLA-B	IL1B	HLA-DQB1	IFNG	IL2	FAS	IL1A	HLA-DPB1	FASLG	CD28	CD80	HLA-DMA	HLA-C	HSPD1	HLA-DRA	HLA-DMB	CD86	HLA-DOA	HLA-DRB5	HLA-A	IL12B	IL12A	GZMB	INS
KEGG	Intestinal immune network for IgA production	KEGG:04672	6.41e-26	25.1935	45	295	27	8000	IL6	IL10	HLA-DRB1	HLA-DQB1	TGFB1	IL2	IL15	IL4	HLA-DPB1	CD40	TNFSF13B	CD40LG	CD28	CXCL12	CD80	HLA-DMA	HLA-DRA	HLA-DMB	CD86	TNFSF13	HLA-DOA	HLA-DRB5	CXCR4	ICOS	ITGA4	LTBR	TNFRSF13C
KEGG	Th17 cell differentiation	KEGG:04659	4.04e-24	23.3935	104	295	36	8000	IL6	HLA-DRB1	IL2RA	IL2RB	IL1B	IL17A	HLA-DQB1	IFNG	CD247	TGFB1	IL2	IL4	IL1R1	IL23R	HLA-DPB1	IL6R	IL23A	FOXP3	STAT3	IL6ST	JUN	HLA-DMA	HLA-DRA	HLA-DMB	FOS	NFKBIA	IL21	MAPK14	MAPK8	HLA-DOA	HLA-DRB5	NFKB1	CD4	STAT1	IL22	MAPK12
KEGG	IL-17 signaling pathway	KEGG:04657	1.4e-22	21.8542	92	295	33	8000	IL6	TNF	IL1B	MMP3	IL17A	IFNG	CXCL8	CCL2	MMP1	IL4	PTGS2	MMP13	MMP9	CSF2	S100A9	IL13	TNFAIP3	JUN	CXCL10	IL17RA	CXCL1	CCL20	FOS	NFKBIA	CXCL5	S100A8	MAPK14	MAPK8	CXCL2	CXCL6	NFKB1	CSF3	MAPK12
KEGG	Toll-like receptor signaling pathway	KEGG:04620	8.69e-20	19.0611	102	295	32	8000	IL6	TNF	IRF5	IL1B	TLR4	CXCL8	TLR2	CCL5	CD40	CCL3	JUN	CXCL10	CTSK	CD80	RIPK1	FOS	NFKBIA	CD86	IFNB1	MAPK14	TLR1	MAPK8	SPP1	MAP3K8	NFKB1	IRAK1	IL12B	IL12A	STAT1	TLR9	PIK3CD	MAPK12
KEGG	NF-kappa B signaling pathway	KEGG:04064	1.14e-18	17.9443	102	295	31	8000	TNF	LTA	IL1B	TNFRSF1A	TLR4	CXCL8	TNFSF11	SYK	IL1R1	PTGS2	ICAM1	VCAM1	TRAF1	TNFRSF11A	CD40	TNFSF13B	CD40LG	CXCL12	TNFAIP3	CXCL1	RIPK1	NFKBIA	RELB	CXCL2	LTB	NFKB1	IRAK1	BTK	PRKCB	LTBR	TNFRSF13C
KEGG	Autoimmune thyroid disease	KEGG:05320	1.26e-18	17.9013	49	295	23	8000	IL10	HLA-DRB1	HLA-B	CTLA4	HLA-DQB1	IL2	FAS	IL4	HLA-DPB1	FASLG	CD40	CD40LG	CD28	CD80	HLA-DMA	HLA-C	HLA-DRA	HLA-DMB	CD86	HLA-DOA	HLA-DRB5	HLA-A	GZMB
KEGG	Pertussis	KEGG:05133	3.82e-18	17.4184	76	295	27	8000	IL6	IL10	TNF	IL1B	TLR4	CXCL8	IL1A	IL23A	NLRP3	JUN	ITGB2	FOS	CXCL5	NOS2	MAPK14	MAPK8	C4A	ITGAM	CXCL6	NFKB1	IRAK1	IL12B	C5	C4B	IL12A	MAPK12	CASP1
KEGG	Lipid and atherosclerosis	KEGG:05417	1.09e-17	16.9609	214	295	42	8000	IL6	TNF	IL1B	MMP3	TNFRSF1A	TLR4	CXCL8	IL18	CCL2	MMP1	FAS	TLR2	CCL5	ICAM1	MMP9	VCAM1	FASLG	CD40	CCL3	SELE	CD40LG	NLRP3	STAT3	JUN	CXCL1	HSPD1	FOS	NFKBIA	IFNB1	HSPA5	MAPK14	MAPK8	CXCL2	NFKB1	IRAK1	IL12B	IL12A	CD36	PIK3CD	MAPK12	CASP1
KEGG	Human T-cell leukemia virus 1 infection	KEGG:05166	1.58e-17	16.8005	216	295	42	8000	IL6	HLA-DRB1	TNF	IL2RA	IL2RB	LTA	HLA-B	TNFRSF1A	HLA-DQB1	TGFB1	IL2	IL15	IL1R1	ICAM1	HLA-DPB1	CSF2	CD40	JUN	ITGB2	HLA-DMA	HLA-C	HLA-DRA	HLA-DMB	FOS	NFKBIA	RELB	ITGAL	MAPK8	HLA-DOA	HLA-DRB5	TGFB3	TGFB2	HLA-A	NFKB1	SRF	CD4	MMP7	PIK3CD	TSPO	IL1R2	LTBR
KEGG	Epstein-Barr virus infection	KEGG:05169	2.96e-17	16.5289	198	295	40	8000	IL6	HLA-DRB1	TNF	HLA-B	HLA-DQB1	CD247	SYK	FAS	TLR2	ICAM1	HLA-DPB1	CD40	TNFAIP3	STAT3	JUN	CXCL10	HLA-DMA	HLA-C	RIPK1	HLA-DRA	HLA-DMB	NFKBIA	IFNB1	CD44	RELB	ITGAL	MAPK14	MAPK8	HLA-DOA	HLA-DRB5	HLA-A	NFKB1	CR2	IRAK1	TAP2	STAT1	BTK	PIK3CD	CD19	MAPK12
KEGG	Osteoclast differentiation	KEGG:04380	8.29e-17	16.0814	125	295	32	8000	TNF	IL1B	TNFRSF1A	IFNG	ACP5	TNFSF11	SYK	TGFB1	IL1A	IL1R1	TNFRSF11B	FCGR2A	FCGR3B	CSF1	TNFRSF11A	FCGR3A	FCGR2B	JUN	CTSK	FOS	NFKBIA	IFNB1	RELB	MAPK14	MAPK8	CSF1R	TGFB2	NFKB1	STAT1	BTK	PIK3CD	MAPK12
KEGG	Th1 and Th2 cell differentiation	KEGG:04658	4.2e-16	15.3767	89	295	27	8000	HLA-DRB1	STAT4	IL2RA	IL2RB	HLA-DQB1	IFNG	CD247	IL2	IL4	HLA-DPB1	IL13	JUN	HLA-DMA	HLA-DRA	HLA-DMB	FOS	NFKBIA	MAPK14	MAPK8	HLA-DOA	HLA-DRB5	NFKB1	CD4	IL12B	IL12A	STAT1	MAPK12
KEGG	Coronavirus disease - COVID-19	KEGG:05171	1.45e-15	14.8385	231	295	41	8000	IL6	TNF	IL1B	MMP3	TNFRSF1A	TLR4	CXCL8	CCL2	MMP1	SYK	IL2	TLR2	FCGR2A	IL6R	CSF2	NLRP3	STAT3	IL6ST	MBL2	JUN	CXCL10	ADAM17	FOS	NFKBIA	IFNB1	MAPK14	MAPK8	C4A	NFKB1	IRAK1	IL12B	C5	C4B	IL12A	CSF3	STAT1	PIK3CD	MAPK12	CASP1	PRKCB	C5AR1
KEGG	Influenza A	KEGG:05164	2.66e-15	14.5747	169	295	35	8000	IL6	HLA-DRB1	TNF	CIITA	IL1B	TNFRSF1A	HLA-DQB1	IFNG	TLR4	CXCL8	IL18	CCL2	FAS	IL1A	CCL5	ICAM1	HLA-DPB1	FASLG	NLRP3	CXCL10	HLA-DMA	HLA-DRA	HLA-DMB	NFKBIA	IFNB1	HLA-DOA	HLA-DRB5	NFKB1	IL12B	IL12A	STAT1	IL33	PIK3CD	CASP1	PRKCB
KEGG	Amoebiasis	KEGG:05146	1.53e-14	13.8143	101	295	27	8000	IL6	IL10	TNF	IL1B	IFNG	TLR4	CXCL8	TGFB1	IL1R1	TLR2	CSF2	ITGB2	CXCL1	NOS2	CXCL2	ITGAM	TGFB3	TGFB2	CTSG	NFKB1	GNAQ	IL12B	IL12A	PIK3CD	IL1R2	PRKCB	HSPB1
KEGG	JAK-STAT signaling pathway	KEGG:04630	3.9e-14	13.4086	162	295	33	8000	IL6	IL10	STAT4	IL2RA	IL2RB	PTPN2	IFNG	IL2	IL15	IL4	IL23R	IL6R	CSF2	IL23A	IL13	STAT3	IL6ST	IL11	IFNB1	IL7	IL21	OSM	IL19	IL22RA1	IL12B	IL12A	CSF3	STAT1	IL22	IL10RA	PIK3CD	CSF2RA	MCL1
KEGG	Cell adhesion molecules	KEGG:04514	9.51e-14	13.022	146	295	31	8000	HLA-DRB1	HLA-B	CTLA4	HLA-DQB1	ICAM1	HLA-DPB1	VCAM1	CD40	SELE	PDCD1	CD40LG	CD28	ITGB2	CD80	HLA-DMA	HLA-C	HLA-DRA	HLA-DMB	CD86	ITGAL	HLA-DOA	HLA-DRB5	ITGAM	SELL	HLA-A	JAM3	CD4	SIGLEC1	ICOS	ITGA4	ITGAV
KEGG	African trypanosomiasis	KEGG:05143	3.23e-12	11.4904	36	295	16	8000	IL6	IL10	TNF	IL1B	IFNG	IL18	FAS	ICAM1	VCAM1	FASLG	SELE	GNAQ	IL12B	IL12A	TLR9	PRKCB
KEGG	Human cytomegalovirus infection	KEGG:05163	3.52e-12	11.453	223	295	36	8000	IL6	TNF	HLA-B	IL1B	TNFRSF1A	CXCL8	CCL2	FAS	IL1R1	VEGFA	PTGS2	CCL5	CCR5	IL6R	FASLG	CCL3	CCR1	CXCL12	STAT3	HLA-C	RIPK1	NFKBIA	IFNB1	MAPK14	CXCR4	CX3CL1	HLA-A	NFKB1	GNAQ	TAP2	IL10RA	PIK3CD	MAPK12	PRKCB	ROCK2	ITGAV
KEGG	Viral myocarditis	KEGG:05416	4.5e-12	11.3471	56	295	19	8000	HLA-DRB1	HLA-B	HLA-DQB1	ICAM1	HLA-DPB1	CD40	CD40LG	CD28	ITGB2	CD80	HLA-DMA	HLA-C	HLA-DRA	HLA-DMB	CD86	ITGAL	HLA-DOA	HLA-DRB5	HLA-A
KEGG	Yersinia infection	KEGG:05135	5.82e-12	11.2349	136	295	28	8000	IL6	IL10	TNF	IL1B	TLR4	CXCL8	IL18	CCL2	IL2	MEFV	FCGR2A	NLRP3	JUN	FOS	NFKBIA	IFNB1	MAPK14	MAPK8	NFKB1	GNAQ	CD4	IRAK1	WAS	PIK3CD	MAPK12	ITGA4	CASP1	ROCK2
KEGG	Phagosome	KEGG:04145	6.5e-12	11.1871	147	295	29	8000	HLA-DRB1	HLA-B	HLA-DQB1	TLR4	TLR2	HLA-DPB1	FCGR2A	COMP	FCGR3B	FCGR3A	FCGR2B	MBL2	ITGB2	HLA-DMA	HLA-C	HLA-DRA	HLA-DMB	MPO	CTSL	HLA-DOA	HLA-DRB5	TFRC	ITGAM	HLA-A	TAP2	SFTPD	CD36	CTSS	ITGAV
KEGG	Asthma	KEGG:05310	9.1e-12	11.0411	27	295	14	8000	IL10	HLA-DRB1	TNF	HLA-DQB1	IL4	HLA-DPB1	CD40	IL13	CD40LG	HLA-DMA	HLA-DRA	HLA-DMB	HLA-DOA	HLA-DRB5
KEGG	AGE-RAGE signaling pathway in diabetic complications	KEGG:04933	1.11e-11	10.9544	100	295	24	8000	IL6	TNF	IL1B	CXCL8	CCL2	TGFB1	IL1A	VEGFA	ICAM1	MMP2	VCAM1	SELE	STAT3	JUN	MAPK14	MAPK8	TGFB3	TGFB2	NFKB1	PRKCD	STAT1	PIK3CD	MAPK12	PRKCB
KEGG	NOD-like receptor signaling pathway	KEGG:04621	2.54e-11	10.5956	177	295	31	8000	IL6	TNF	PSTPIP1	IL1B	NOD2	NLRP1	TLR4	CXCL8	IL18	CCL2	MEFV	CCL5	NLRP3	TNFAIP3	JUN	CXCL1	RIPK1	NFKBIA	IFNB1	MAPK14	MAPK8	CXCL2	CARD8	CTSB	NFKB1	PRKCD	STAT1	NLRP12	MAPK12	CASP1	P2RX7
KEGG	Antigen processing and presentation	KEGG:04612	2.84e-11	10.5469	69	295	20	8000	HLA-DRB1	TNF	CIITA	HLA-B	HLA-DQB1	IFNG	HLA-DPB1	HLA-DMA	HLA-C	HLA-DRA	HLA-DMB	HSPA5	CTSL	HLA-DOA	HLA-DRB5	CTSB	HLA-A	CD4	TAP2	CTSS
KEGG	Staphylococcus aureus infection	KEGG:05150	3.89e-11	10.4104	87	295	22	8000	IL10	HLA-DRB1	HLA-DQB1	ICAM1	HLA-DPB1	FCGR2A	FCGR3B	FCGR3A	FCGR2B	MBL2	ITGB2	HLA-DMA	HLA-DRA	HLA-DMB	ITGAL	HLA-DOA	HLA-DRB5	C4A	ITGAM	C5	C4B	C5AR1
KEGG	Kaposi sarcoma-associated herpesvirus infection	KEGG:05167	4.91e-11	10.3089	193	295	32	8000	IL6	HLA-B	TNFRSF1A	CXCL8	SYK	FAS	VEGFA	PTGS2	CCR5	ICAM1	CSF2	CCR1	STAT3	IL6ST	JUN	CXCL1	HLA-C	MICA	FOS	NFKBIA	CD86	IFNB1	PIK3CG	MAPK14	MAPK8	CXCL2	MICB	HLA-A	NFKB1	STAT1	PIK3CD	MAPK12
KEGG	Legionellosis	KEGG:05134	8.85e-11	10.053	57	295	18	8000	IL6	TNF	IL1B	TLR4	CXCL8	IL18	TLR2	ITGB2	CXCL1	HSPD1	NFKBIA	CXCL2	ITGAM	NFKB1	IL12B	IL12A	CR1	CASP1
KEGG	Chemokine signaling pathway	KEGG:04062	1.82e-10	9.74001	190	295	31	8000	CXCL8	CCL2	CCL5	CCR5	CCR6	CCL3	CCR1	CXCL12	STAT3	CXCL10	CXCL1	CCL20	CXCR3	NFKBIA	CXCL5	CCR2	PIK3CG	CXCL2	CXCR4	CX3CR1	CX3CL1	CXCL6	CXCR5	NFKB1	GNAQ	PRKCD	WAS	STAT1	PIK3CD	PRKCB	ROCK2
KEGG	T cell receptor signaling pathway	KEGG:04660	1.9e-10	9.7202	103	295	23	8000	IL10	TNF	CTLA4	IFNG	CD247	IL2	IL4	CSF2	PDCD1	CD40LG	CD28	JUN	FOS	NFKBIA	MAPK14	MAPK8	MAP3K8	NFKB1	CD4	RASGRP1	ICOS	PIK3CD	MAPK12
KEGG	Measles	KEGG:05162	5.05e-10	9.29661	139	295	26	8000	IL6	IL2RA	IL2RB	IL1B	TLR4	IL2	FAS	IL1A	TLR2	FASLG	FCGR2B	CD28	TNFAIP3	STAT3	JUN	FOS	NFKBIA	IFNB1	MAPK8	NFKB1	IRAK1	IL12B	IL12A	STAT1	TLR9	PIK3CD
KEGG	Natural killer cell mediated cytotoxicity	KEGG:04650	1.36e-09	8.8675	123	295	24	8000	TNF	CD244	HLA-B	IFNG	CD247	SYK	FAS	ICAM1	CSF2	FCGR3B	FASLG	FCGR3A	ITGB2	HLA-C	MICA	IFNB1	ITGAL	MICB	SH2D1A	HLA-A	GZMB	PIK3CD	PRKCB	KLRK1
KEGG	C-type lectin receptor signaling pathway	KEGG:04625	1.87e-09	8.72868	104	295	22	8000	IL6	IL10	TNF	IL1B	SYK	IL2	PTGS2	IL23A	NLRP3	JUN	NFKBIA	RELB	MAPK14	MAPK8	NFKB1	PRKCD	IL12B	IL12A	STAT1	PIK3CD	MAPK12	CASP1
KEGG	Systemic lupus erythematosus	KEGG:05322	6.52e-09	8.1859	132	295	24	8000	IL10	HLA-DRB1	TNF	HLA-DQB1	IFNG	HLA-DPB1	FCGR2A	FCGR3B	CD40	FCGR3A	CD40LG	CD28	CD80	HLA-DMA	HLA-DRA	HLA-DMB	CD86	HLA-DOA	HLA-DRB5	C4A	ELANE	CTSG	C5	C4B
KEGG	Hepatitis B	KEGG:05161	1.83e-08	7.73727	162	295	26	8000	IL6	TNF	STAT4	TLR4	CXCL8	TGFB1	FAS	TLR2	MMP9	FASLG	STAT3	JUN	FOS	NFKBIA	IFNB1	MAPK14	MAPK8	TGFB3	TGFB2	NFKB1	IRAK1	CASP10	STAT1	PIK3CD	MAPK12	PRKCB
KEGG	Fluid shear stress and atherosclerosis	KEGG:05418	1.01e-07	6.99502	138	295	23	8000	TNF	IL1B	TNFRSF1A	IFNG	CCL2	IL1A	IL1R1	VEGFA	ICAM1	MMP9	MMP2	VCAM1	SELE	JUN	FOS	MAPK14	CTSL	MAPK8	NFKB1	PIK3CD	MAPK12	IL1R2	ITGAV
KEGG	Pathways in cancer	KEGG:05200	1.31e-07	6.88152	529	295	49	8000	IL6	STAT4	IL2RA	IL2RB	IFNG	CXCL8	MMP1	TGFB1	IL2	IL15	FAS	IL4	IL23R	VEGFA	PTGS2	MMP9	IL6R	MMP2	IL23A	TRAF1	FASLG	IL13	CXCL12	STAT3	IL6ST	JUN	FOS	NFKBIA	NOS2	IL7	MAPK8	CSF1R	CXCR4	TGFB3	TGFB2	NFKB1	GNAQ	IL12B	IL12A	RASGRP1	STAT1
KEGG	Human immunodeficiency virus 1 infection	KEGG:05170	2.88e-07	6.54019	210	295	28	8000	TNF	HLA-B	TNFRSF1A	CD247	TLR4	TNFRSF1B	FAS	TLR2	CCR5	FASLG	JUN	HLA-C	RIPK1	FOS	NFKBIA	IFNB1	MAPK14	MAPK8	CXCR4	HLA-A	NFKB1	GNAQ	CD4	IRAK1	TAP2	PIK3CD	MAPK12	PRKCB
KEGG	PD-L1 expression and PD-1 checkpoint pathway in cancer	KEGG:05235	2.96e-07	6.52812	89	295	18	8000	IFNG	CD247	TLR4	TLR2	PDCD1	CD28	STAT3	JUN	FOS	NFKBIA	MAPK14	NFKB1	CD4	RASGRP1	STAT1	TLR9	PIK3CD	MAPK12
KEGG	HIF-1 signaling pathway	KEGG:04066	1.44e-06	5.84272	109	295	19	8000	IL6	IFNG	TLR4	VEGFA	IL6R	TIMP1	STAT3	ANGPT1	TEK	NOS2	FLT1	TFRC	ENO1	NFKB1	INS	PIK3CD	PRKCB	LTBR	TF
KEGG	Primary immunodeficiency	KEGG:05340	5.7e-06	5.2445	37	295	11	8000	CIITA	CD40	CD40LG	CD79A	CD4	TAP2	RAG2	ICOS	BTK	CD19	TNFRSF13C
KEGG	Antifolate resistance	KEGG:01523	9.81e-06	5.00849	31	295	10	8000	IL6	TNF	IL1B	MTHFR	SLC19A1	ATIC	FOLR2	NFKB1	ABCG2	DHFR
KEGG	Apoptosis	KEGG:04210	1.16e-05	4.93685	136	295	20	8000	TNF	TNFRSF1A	FAS	TRAF1	FASLG	JUN	CTSK	RIPK1	FOS	NFKBIA	CTSL	MAPK8	CTSB	NFKB1	CASP10	GZMB	PIK3CD	CTSS	MCL1	CTSF
KEGG	MAPK signaling pathway	KEGG:04010	3.77e-05	4.42344	294	295	30	8000	TNF	IL1B	TNFRSF1A	TGFB1	FAS	IL1A	IL1R1	VEGFA	CSF1	FASLG	JUN	FOS	ANGPT1	TEK	FLT1	RELB	MAPK14	MAPK8	CSF1R	TGFB3	MAP3K8	TGFB2	NFKB1	SRF	IRAK1	RASGRP1	INS	MAPK12	PRKCB	HSPB1
KEGG	Neutrophil extracellular trap formation	KEGG:04613	4.4e-05	4.35697	189	295	23	8000	PADI4	TLR4	SYK	TLR2	FCGR2A	FCGR3B	FCGR3A	HMGB1	ITGB2	MPO	ITGAL	MAPK14	ELANE	ITGAM	CTSG	NFKB1	C5	CR1	PIK3CD	MAPK12	CASP1	PRKCB	C5AR1
KEGG	Pathogenic Escherichia coli infection	KEGG:05130	8.45e-05	4.07292	196	295	23	8000	IL6	TNF	IL1B	TNFRSF1A	TLR4	CXCL8	IL18	FAS	IL1R1	FCGR2A	FASLG	NLRP3	JUN	RIPK1	FOS	NFKBIA	MAPK14	MAPK8	NFKB1	IRAK1	MAPK12	CASP1	ROCK2
KEGG	RIG-I-like receptor signaling pathway	KEGG:04622	0.000141275	3.84994	70	295	13	8000	TNF	CXCL8	CXCL10	RIPK1	NFKBIA	IFNB1	MAPK14	MAPK8	NFKB1	IL12B	CASP10	IL12A	MAPK12
KEGG	PI3K-Akt signaling pathway	KEGG:04151	0.000213444	3.67072	353	295	32	8000	IL6	IL2RA	IL2RB	TLR4	SYK	IL2	IL4	VEGFA	TLR2	COL2A1	COMP	IL6R	CSF1	FASLG	RELN	IFNB1	ANGPT1	TEK	IL7	FLT1	PIK3CG	OSM	CSF1R	SPP1	NFKB1	INS	CSF3	PIK3CD	CD19	ITGA4	MCL1	ITGAV
KEGG	Leukocyte transendothelial migration	KEGG:04670	0.000421281	3.37543	114	295	16	8000	ICAM1	MMP9	MMP2	VCAM1	CXCL12	ITGB2	ITGAL	MAPK14	CXCR4	ITGAM	JAM3	PIK3CD	MAPK12	ITGA4	PRKCB	ROCK2
KEGG	Necroptosis	KEGG:04217	0.0006072	3.21667	159	295	19	8000	TNF	STAT4	IL1B	TNFRSF1A	IFNG	TLR4	FAS	IL1A	FASLG	NLRP3	TNFAIP3	STAT3	HMGB1	RIPK1	IFNB1	MAPK8	STAT1	IL33	CASP1
KEGG	Proteoglycans in cancer	KEGG:05205	0.00065932	3.1809	205	295	22	8000	TNF	TLR4	TGFB1	FAS	VEGFA	TLR2	MMP9	MMP2	FASLG	STAT3	CD44	MAPK14	CTSL	PPP1CB	PPP1CC	TGFB2	IL12B	PIK3CD	MAPK12	PRKCB	ROCK2	ITGAV
KEGG	Epithelial cell signaling in Helicobacter pylori infection	KEGG:05120	0.000870424	3.06027	70	295	12	8000	CXCL8	CCL5	JUN	ADAM17	CXCL1	NFKBIA	MAPK14	MAPK8	CXCL2	NFKB1	JAM3	MAPK12
KEGG	Insulin resistance	KEGG:04931	0.00096791	3.01416	108	295	15	8000	IL6	TNF	TNFRSF1A	STAT3	NFKBIA	MAPK8	PPP1CB	PPP1CC	NFKB1	PRKCD	INS	CD36	PPARA	PIK3CD	PRKCB
KEGG	Herpes simplex virus 1 infection	KEGG:05168	0.00118882	2.92488	494	295	38	8000	IL6	HLA-DRB1	TNF	LTA	HLA-B	IL1B	TNFRSF1A	HLA-DQB1	IFNG	CCL2	SYK	FAS	TLR2	CCL5	HLA-DPB1	FASLG	HLA-DMA	HLA-C	HLA-DRA	HLA-DMB	NFKBIA	IFNB1	HLA-DOA	HLA-DRB5	PPP1CB	PPP1CC	HLA-A	NFKB1	ZNF334	IRAK1	TAP2	IL12B	C5	IL12A	STAT1	TLR9	ZNF627	PIK3CD
KEGG	Shigellosis	KEGG:05131	0.00129058	2.88921	246	295	24	8000	TNF	IL1B	TNFRSF1A	TLR4	CXCL8	IL18	IL1R1	CCL5	CSF2	TNIP1	NLRP3	JUN	RIPK1	NFKBIA	IFNB1	CD44	MAPK14	MAPK8	NFKB1	PRKCD	PIK3CD	MAPK12	CASP1	ROCK2
KEGG	Cytosolic DNA-sensing pathway	KEGG:04623	0.00148574	2.82806	62	295	11	8000	IL6	IL1B	IL18	CCL5	CXCL10	RIPK1	NFKBIA	IFNB1	NFKB1	IL33	CASP1
KEGG	FoxO signaling pathway	KEGG:04068	0.00256553	2.59082	131	295	16	8000	IL6	IL10	TGFB1	FASLG	STAT3	CAT	MAPK14	MAPK8	TGFB3	TGFB2	INS	RAG2	PIK3CD	S1PR1	MAPK12	SIRT1
KEGG	B cell receptor signaling pathway	KEGG:04662	0.00311306	2.50681	79	295	12	8000	SYK	FCGR2B	JUN	CD79A	FOS	NFKBIA	NFKB1	CR2	BTK	PIK3CD	CD19	PRKCB
KEGG	Sphingolipid signaling pathway	KEGG:04071	0.00317289	2.49855	119	295	15	8000	TNF	TNFRSF1A	MAPK14	MAPK8	NFKB1	GNAQ	PIK3CD	S1PR1	MAPK12	OPRD1	BDKRB2	ADORA3	PRKCB	ROCK2	SGPL1
KEGG	Fc epsilon RI signaling pathway	KEGG:04664	0.00318734	2.49657	67	295	11	8000	TNF	SYK	IL4	CSF2	IL13	MAPK14	MAPK8	ALOX5	BTK	PIK3CD	MAPK12
KEGG	Parathyroid hormone synthesis, secretion and action	KEGG:04928	0.00345492	2.46156	106	295	14	8000	TNFSF11	MMP13	BGLAP	MAFB	FOS	PTH	NR4A2	MMP14	GNAQ	VDR	PDE4A	PDE4D	PDE4B	PRKCB
KEGG	Non-alcoholic fatty liver disease	KEGG:04932	0.00382218	2.41769	150	295	17	8000	IL6	TNF	IL1B	TNFRSF1A	CXCL8	TGFB1	FAS	IL1A	IL6R	FASLG	JUN	FOS	MAPK8	NFKB1	INS	PPARA	PIK3CD
KEGG	Salmonella infection	KEGG:05132	0.00473269	2.32489	249	295	23	8000	IL6	TNF	IL1B	TNFRSF1A	TLR4	CXCL8	IL18	TLR2	NLRP3	JUN	RIPK1	FOS	NFKBIA	PIK3CG	MAPK14	MAPK8	NFKB1	IRAK1	TLR9	PIK3CD	MAPK12	CASP1	ROCK2
KEGG	Prolactin signaling pathway	KEGG:04917	0.0048636	2.31304	70	295	11	8000	TNFSF11	TNFRSF11A	STAT3	FOS	MAPK14	MAPK8	NFKB1	INS	STAT1	PIK3CD	MAPK12
KEGG	Inflammatory mediator regulation of TRP channels	KEGG:04750	0.00632661	2.19883	98	295	13	8000	IL1B	IL1R1	MAPK14	MAPK8	PPP1CB	PPP1CC	GNAQ	PRKCD	PIK3CD	MAPK12	BDKRB2	PRKCB	BDKRB1
KEGG	Relaxin signaling pathway	KEGG:04926	0.00822215	2.08501	129	295	15	8000	MMP1	TGFB1	VEGFA	MMP13	MMP9	MMP2	JUN	FOS	NFKBIA	NOS2	MAPK14	MAPK8	NFKB1	PIK3CD	MAPK12
KEGG	Diabetic cardiomyopathy	KEGG:05415	0.0185901	1.73072	203	295	19	8000	TGFB1	MMP9	MMP2	CPT2	MAPK14	MAPK8	PPP1CB	PPP1CC	TGFB3	TGFB2	NFKB1	PRKCD	INS	CD36	G6PD	PPARA	PIK3CD	MAPK12	PRKCB
KEGG	Cellular senescence	KEGG:04218	0.0213896	1.6698	156	295	16	8000	IL6	HLA-B	CXCL8	TGFB1	IL1A	HLA-C	MAPK14	PPP1CB	PPP1CC	TGFB3	TGFB2	HLA-A	NFKB1	PIK3CD	MAPK12	SIRT1
KEGG	Transcriptional misregulation in cancer	KEGG:05202	0.0252877	1.59709	191	295	18	8000	IL6	IL2RB	MMP3	CXCL8	MMP9	CSF2	TRAF1	CD40	REL	MPO	CD86	FLT1	CSF1R	ELANE	ITGAM	NFKB1	GZMB	IL1R2
KEGG	Complement and coagulation cascades	KEGG:04610	0.0293343	1.53262	85	295	11	8000	MBL2	ITGB2	C4A	ITGAM	CR2	C5	C4B	CR1	BDKRB2	BDKRB1	C5AR1
[truncated: 293 more columns]
